# Supplementary material for: Beluga whale summer habitat associations in the Nelson River estuary, western Hudson Bay, Canada
Source: PLoS One. 2017 Aug 2;12(8):e0181045. doi: 10.1371/journal.pone.0181045 (PMC5540293; doi:10.1371/journal.pone.0181045)
Supplement: S1 Table — (XLS) [file pone.0181045.s001.xls]

## Sheet: 1990-2007
Month-day
	1990	1991	1992	1993	1994	1995	1996	1997	1998	1999	2000	2001	2002	2003	2004	2005	2006	2007
2004-01-01		2009	1809	2675	3058.9	3190.1	2333	2838.15	4325.98	2110.21	2465.32	3319.69	3157.59	3141.15	1252.42	3490.33	2960.85	3605.03
2004-01-02		3193	2828	2876	3614.2	2903.4	3125.39	3467.18	4405.02	2681.12	2664.73	3799.05	3773.71	3685.39	1782.42	3439.91	3841.08	3531.04
2004-01-03		3379	3361	2425	3750.9	3660.1	3125.56	3577.16	4503.86	2804.33	3712.39	3756.88	3917.25	3572	2027.71	3821.32	4068.79	3239.32
2004-01-04		2917	3366	3311	3765.5	3612.5	3646.85	3418.77	4316.95	3450.67	3649.18	3642.87	3790.1	2994.6	2016.35	3626	4141.46	3547.29
2004-01-05		2281	3387	3318	4125.2	3358.7	3715.3	3134.88	4347.89	3364.54	3778.13	3633.57	3161.35	2786.88	2356.52	4007.14	4218.87	3558.7
2004-01-06		2686	3359	3425	4074.5	3417.8	3593.79	3622.15	4035.19	3308.33	3814.72	3301.3	3145.24	3670.74	1807.55	4056.73	4335.35	3072.1
2004-01-07		3822	2862	3648	3725.7	3043.6	3226.3	3755.3	4116.68	3318.17	3747.71	3237.83	3546.2	3047.65	1850.05	3949.05	4081.74	3882.66
2004-01-08		3240	2561	3908	4107.6	2557.6	3218.15	3497.6	4226.5	3146.29	2507.56	3708.36	3183.43	2747.99	1972.81	3733.8	3998.03	4150.03
2004-01-09		3361	2991	3829	4040.4	3447.8	2889.69	3697.5	4406.69	2367.96	2126.24	3593.81	3089.36	3488.78	1978.1	3256.48	4249.75	3854.71		Overall Average	3319.97
2004-01-10		3525	2708	3442	3819.7	3683.3	3104.21	3972.16	4544.48	2195.38	3381.75	3634.38	3310.24	3806.19	1562.24	3811.36	4120.88	3941.88
2004-01-11		2307	1982	3569	4179.9	4087.5	2859.66	3946.02	3936.48	3026.67	3503.38	3935.25	3584.58	4060.4	1342.76	4052.42	4149.37	3744.98
2004-01-12		1857	2064	2907	3828.2	3584.5	2880.03	3581.58	4462.44	3311.88	3730	3916.6	3961.06	3695.38	1916.68	3819.67	4241.42	3843.6
2004-01-13		1243	2910	3307	4021.4	3538.8	2398	3758.42	4226.05	3368.75	3604.54	3094.1	3182.48	4141.67	2380.4	3951.36	4214.88	3633.31
2004-01-14		2058	3134	3330	3700	3280.7	2671.24	3792.91	4218.67	2986.67	3611.24	2901.3	3665.91	3946.43	2188	4237.65	4499	3193.79
2004-01-15		2355	3374	3549	3769.6	3207.2	3198	3859.2	4127.71	2399.38	2970.21	3711.1	3473.11	3897.06	1983.19	3891.07	4524.28	3538.12
2004-01-16		2711	2701	2652	3516.2	3333.6	3400	3761.2	4174.32	1341.54	2824.78	4034.1	3535.88	3467.6	1813.78	3734.96	4512.45
2004-01-17		2808	3323	2426	3297.8	3125.4	2975	4155.88	3788.67	1571.79	3575.04	3845.16	3791.28	3623.33	1505.49	4210.75	4271.92
2004-01-18		2443	2610	3060	3274.8	3373.9	3190	3624.96	3145.48	3202.92	3608.8	3839.42	3824.85	2504.15	1565.5	4201.62	4441.53
2004-01-19		2415	2526	3039	3410.7	3423.6	3345.89	2825.64	3851.63	3514.08	3750.21	3961.08	3631.38	2178.11	2064.46	4242.41	4362.78
2004-01-20		2722	2864	2645	3583.2	3481.5	3181.81	3199.73	3982.67	3527.38	3687.83	3926.73	3477.51	3634.59	1766.9	4279.6	4162.91
2004-01-21		3359	2810	2935	3414.5	2950.7	2668.8	3363.19	3850.74	2877	3670.35	3325.97	3765.89	3831.05	1795.46	4297.35	4350.36
2004-01-22		3211	2758	2743	3051	3015.9	3390.24	3650.98	3733.84	2806.71	2713.98	3849.7	3906.48	4038.23	2251.24	4277.39	4081.22
2004-01-23		3033	2938	2942	2585	3496.1	3297	3678.28	3704.03	2344.29	2808.48	4052.61	3976.41	4232.23	1461.74	4136.01	4284.13
2004-01-24		3302	2907	4034	3717	3494.5	3248.38	3535.43	3753.76	1886.67	3440.84	4186.98	3872.44	3928.32	1613.41	4235.93	4091.25
2004-01-25		2810.5	2782	4101	3610	3499.3	3506.41	3676.9	3304.34	3453.42	3518.38	4192.62	3640.23	2900.27	1854.57	4011.37	4334.88
2004-01-26		1885	2506	3802	3612	3593	3487	3540.45	3995.13	3063.71	3636.88	4079.25	3461.86	2781.89	1925.17	4026.8	4281.75
2004-01-27		1732	2898	3888	3387	3443.8	2919	3931.44	3567.89	2989.04	3627.95	3841.72	3097.11	3096.22	1898.68	4249.47	4312.97
2004-01-28		3051	2610	4284	3660	2634.8	2887.68	3669.63	3509.51	3121.42	3302.9	3479	3614.48	2885.01	2147.73	4460.62	4438.3
2004-01-29		3122	2530	3860	3643.6	2622	3525.68	3833.1	3540.69	3144.21	2342.94	3961.9	3808.03	3255.98	2126.08	4195.16	4172.44
2004-01-30		2909	2382	3096	3484	2884.8	3559.23	3612.42	3614.04	2191.25	1795.3	4048.61	3625.57	3172.69	1888.1	3960.89	4448.26
2004-01-31		2911	2725	2882	3631.6	3398.7	3476.5	3294.43	3987.23	2100.25	3222.25	4131.91	3483.35	3086.3	1547.24	4153.71	4366.84
2004-02-01		2480	2166	3133	3801.9	3794.9	3342.44	2682.35	3406.39	3069.1	3501.63	4361.56	3535.43	2433.94	1190.34	4159.39	4207.68
2004-02-02		1584	2065	2945	3584.2	3582.9	3471.73	2618.32	4063.11	3086.72	3636.88	4415.16	3076.3	1955.68	1699.55	4109.27	4179.25
2004-02-03		1604	2626	3178	3602.2	3617.3	3048.21	3127.11	3975.28	3425.28	3506.44	3867.29	2971.4	3471.24	2213.34	4281.46	4069.51
2004-02-04		2350	2664	3422	3306.5	3502.2	2355.51	3294.77	3819.13	3631.06	3561.21	3678.43	3451.99	3712.91	1673.42	4258.55	4165.08
2004-02-05		2333	2706	3803	3150.6	3197.5	3144.69	3649.82	3876.51	3479.63	2751.31	3892.82	3322.69	3418.45	1672.1	4056.92	3863.47
2004-02-06		2582	2510	3215	2887.7	3206.5	2982.56	4022.16	3929.8	2763.34	2685.6	3774.19	3324.18	3581.65	1771.68	4115.48	4081.22
2004-02-07		2439	2919	3472	4046.4	3412.62	2445.58	3941.99	3437.07	2191.83	3454.74	4087.74	3490.31	3568.08	1708.33	4323.98	4241.79
2004-02-08		3174	2761	3853	3843.4	3333.95	2745.41	3682.42	3301.38	3110.88	3513.05	3889.14	3255.27	2731.63	1366.26	4327.34	4196.8
2004-02-09		2371	2364	3874	3736.4	3341.32	2972.45	3283.45	3846.55	3239.98	3541.44	3875.7	2658.92	2391.46	1938.05	4358.23	4204.05
2004-02-10		2689	3011	3779	3539.9	3567.66	2786.73	3993.55	3898.05	3176.14	3596.47	4034.76	2641.57	3620.28	2102.86	4189.93	4176.96
2004-02-11		3771	3333	4297	3363.4	3214.26	2111.08	3863.5	3778	3332.37	3940.33	3779.18	3300.28	3294.01	2105.79	4374.38	4309.22
2004-02-12		3047	3314	3828	2551.9	2942.65	3047.24	4229.08	4105.94	3336.49	3000.56	3837.4	3671.6	3442.79	2345.84	3886.72	4238.98
2004-02-13		3496	2939	3266	2565.9	3260.39	3012.2	3933.69	4124.56	2293.89	2924.39	3972.86	3247.19	3131.78	2003.98	3629.68	4268.73
2004-02-14		3669	2822	3645	3464.7	3446.65	2978.38	3558.3	4332.83	1512.03	3378.42	3933.53	3222.45	2953.87	2111.9	3787.98	4342.02
2004-02-15		3450	2795	4120	3600.4	3336.45	3332.54	2855.04	3603.49	3285.42	3583.95	3964.55	3296.6	2893.67	2037.87	4084.97	4045.61
2004-02-16		1502	2333	4073	3552.4	3450.53	3666.5	3041.97	4028.95	3268.68	3495.84	4048.38	2607.97	2076.58	2087.38	4149.58	4389.08
2004-02-17		1255	2716	4061	3711.5	3346.21	3298.6	3217.7	4057.38	3541.92	3534.9	4229.55	2535.93	2937.2	2140.14	4173.25	4278.83
2004-02-18		2132	2701	4050	3584.3	2758.55	3089.7	3516.86	3832.62	3269.12	3448.88	3869.97	3177.76	2881.48	1401.5	4396.03	4127.87
2004-02-19		1890	3155	3553	3026.4	2620.84	3022.3	3976.85	4081.7	3161.28	3034.43	3989.5	3376.54	2508.62	1556.18	4266.69	4117.98
2004-02-20		2189	3170	3405	3055.2	3148.42	3233	3849.79	3905.1	2156.59	3249.63	4252.3	3399.4	2691.12	1667.5	4219.29	4221.83
2004-02-21		2851	3071	3155	3797	3132.08	3032.63	3680.32	4448.58	1844.77	3456.75	4361.2	3307.07	3002.03	1641.41	4131.08	4253.53
2004-02-22		3182	2878	3863	3963.6	3159.9	3152.2	3751.3	4021.04	2860.34	3414.9	3935.01	3147.93	2681.54	1583.22	4354.82	4348.09
2004-02-23		2812	2365	3831	3442.7	3077.8	3048.71	3793.87	3972.2	3119.55	3508.28	3855.24	2425.73	2438.03	2043.48	4359.23	4348.09
2004-02-24		2675	2647	3847	3468.9	3365.9	2757.1	3985.26	3740.86	3039.22	3548.2	3502.13	2587.36	3970.45	2120.55	4490.23	4188.59
2004-02-25		3426	2890	3764	3446.9	3267.2	2813.1	3972.95	4028.43	2942.53	3465.19	3411.02	3439.12	3558.63	2104.61	4517.01	4305.65
2004-02-26		2691	2882	3753	3354.6	2749.4	3445.48	3335.62	3888.33	2759.56	3515.23	3921.81	3349.99	3288.95	2133.02	4303.37	4269.91
2004-02-27		2557	2737	3326	3188.4	3131.9	3536.51	3806.13	4228.58	2328.51	3238.16	4258.57	3441.5	2767.55	2028.87	4002.4	4315.59
2004-02-28		2697	2711	2741	3046.8	3459	3374.8	3975.89	3594.84	2190.07	3612.41	4038.06	3441.48	2622.06	1627.08	4237.67	4255.14
2004-02-29			3008				3050.2				3878.7				1653.22
2004-03-01		2969.6	2408	3149	3015.4	3334.2	3060.77	3384.79	3510.96	3166.82	3920.29	3607.65	3490.17	2361.3	2131.02	4488.22	4282.05
2004-03-02		2927.3	2766	2877	3177	3258.9	2844.06	3512.38	3835.77	3046.87	3799.77	3604.58	2909.75	2597.97	2362.95	4548.91	4385.82
2004-03-03		2229.8	2693	3259	3059.9	3204.2	2752.23	3934.88	3845.98	3270.23	3805.64	3714.4	2852.42	3488.03	2696.06	4453.83	4527.75
2004-03-04		1995	2589	3265	3313.7	3295.7	3206.13	3632.33	3964.59	3343.69	3385.54	3413.48	3461.79	3278.49	2670.28	4202.45	4476.08
2004-03-05		2035.1	2698	3392	3416	2763.21	3444.85	3796.6	3806.96	3326.14	3037.98	4052.53	3570.08	3316.63	2074.73	3615.62	4330.16
2004-03-06		2300	2812	3642	3333.8	3404.45	3481.18	3800.99	3882.93	2711.17	3398.87	4180.05	3296.08	3251.02	1555.35	3476.49	4347.14
2004-03-07		2479.1	2231	3610	3738.9	3298.08	3489.29	3531.31	4296.95	2289.55	3220.96	4140.95	3449	3173.64	1454.79	4030.43	4537.92
2004-03-08		2437	2075	3578	3758.1	3484.61	3497	3684.84	4220.98	3287.62	3474.25	4091.33	3041.12	2416.67	1921.6	4086.7	4479.24
2004-03-09		1866	3145	3714	3568.8	3459.9	3433.98	3060.08	4401.05	3098.4	3701.94	4173.13	2625.17	2171.53	2294.13	4131.07	4439.59
2004-03-10		1804	3075	3816	3287	3081.5	2585	3356.87	4605.35	3037.45	3849.56	3719.11	2412.71	3332.15	2598.01	3956.1	4531.85
2004-03-11		2269	2924	3859	3178.2	2498.6	3069.7	3653.06	4485.45	3078.22	3854.08	3609.76	3432.79	2658.39	2930.25	3708.09	4494.5
2004-03-12		2492	2938	3701	2653.9	2121.1	3293.34	3998.41	4114.71	2870.7	3712.39	3960.77	3300.46	2715.78	2650.23	3967.66	4488.01
2004-03-13		2201	2920	3871	2338.5	3064.3	3188	3981.9	3799.98	2227.59	3604.14	3624.29	2964.88	2894.45	2164.76	3993.01	4632.28
2004-03-14		2063	2181	2834	3054.8	3392.88	3515	3836.95	3026.15	1597.63	3756.42	3776.92	3040.83	2346.49	1732.47	4400.12	4670.69
2004-03-15		2038	1940	3783	3083.8	3734.54	2392	3836.3	2708.33	2624.23	3625.04	3898.64	3194.83	1691.97	2742.47	4056.12	4631.9
2004-03-16		1968	3071	3521	3277.3	3592.19	2188	3917	3908.41	2520.76	3818.15	4053.85	2668.29	1630.7	2429.38	4038.78	4421.35
2004-03-17		1962	3191	3760	3441.3	3313.63	2216	3905.65	4051.05	2690.98	3554.28	3706.26	2441.88	2345.85	2126.27	3843.23	4499.55
2004-03-18		1952	3066	3775	3304.7	2984.62	2823	3873.68	3896.21	2718.43	3528.15	3194.21	3499.33	2864.49	1753.58	3845.31	4704.96
2004-03-19		1973	2965	3701	3141.1	2506.6	2931	3616.04	3957.84	2658.18	2643.37	3911.74	3598	2616.75	1852.73	3956.2	4634.74
2004-03-20		2369	3043	3069	2511	3196.6	2723.85	3672.37	4058.7	1868.06	3501.67	3758.34	3514.42	2905.46	1283.87	3769.88	4700.8
2004-03-21		2774.5	2321	3161	3040.8	3060.3	2375.48	3675.14	3809.36	1694.79	3396.12	4030.91	3232.38	2570.53	1421.65	4214.44	4711.12
2004-03-22		2895	2173	3705	3212.7	3236.7	2404.13	3834.66	3439.3	2785.7	3312.55	3685.86	2852.25	2043.81	2497.2	4327.36	4723.62
2004-03-23		2379	2311	3528	3177.5	3261.4	2769.5	3683.93	3850.85	2707.25	3367.76	3879.95	2208.71	1688.86	2133.68	4177.89	4611.55
2004-03-24		1969	2282	3214	3269.1	3350.1	2687.6	3933.79	3699.66	2613.65	3307.26	3935.44	2291.62	3391.04	1704.43	4247.38	4583.46
2004-03-25		3049	2717	3266	3266.1	3607.4	3468.13	3813.15	3654.71	2606.13	2841.14	3826.18	3069.5	3203.16	2018.78	4165.4	4495.05
2004-03-26		3372	2765	2774.9	3344.7	3116.9	3473.3	3487.95	3894.9	2593.63	2446.44	4211.54	3275.75	3250.91	2406.15	3863	4434.28
2004-03-27		3589	2688	1858.6	2935.9	3309.63	3179	3718.05	3797.68	1786.49	3484.04	4180.52	2888.42	3267.06	1473.58	3748.37	4440.8
2004-03-28		3197	2218	1627.5	2732.8	3270.71	3189.6	3311.31	2316.11	1485.1	3402.31	3904.58	2151.58	3344.58	1222.57	4142.74	4615.29
2004-03-29		2334.3	1885	3043.5	2927.6	3178.22	3322.23	2793.91	2573.38	2783.76	3456.93	3895.81	2188.92	2209.73	2015.28	3784.03	4434.02
2004-03-30		1895.5	2469	3183.6	2677.4	2993.49	2965.76	2352.9	3604.19	2936	3180.8	3740.31	2183.75	2149.65	1772.13	3852.56	4002.08
2004-03-31		1934	2699	3650.5	3094.6	3138.84	2379.15	3754.52	3789.53	2869.42	3408	3204.6	1518.46	3306.15	1700.19	3817.88	3327.15
2004-04-01		1886.5	2593	3375	2169.8	2529.2	3158.4	3871.78	3672.76	3080.24	2928.28	2862.1	3352.79	2998.17	2073.04	3910.65	3287.47
2004-04-02		1967.9	2398	3231.8	2097.4	2768.36	3267.23	3897.34	3696.4	2463.66	2701.27	3447.29	3347.96	2964.22	2036.6	3888.53	3140.1
2004-04-03		1974	2447	1982.3	1753	3461.34	3249.92	4005.23	3636.85	2582.23	3412	3459.39	3443.88	3325.81	1182.35	3657.26	3430.19
2004-04-04		1957	2227	1596.6	2861.2	3282.44	3161.94	4106.04	2282.68	1631.05	3331.05	3476.15	3573.92	2952.25	866.51	3676.89	3363.11
2004-04-05		1963	2169	2107	2828.4	3148.03	2646.72	4221.73	2197.47	3244.3	3433.15	3479.83	3271.38	2545.71	1949.11	3611.58	3285.91
2004-04-06		1950	2802	2253.2	2433.9	3314.87	2815.26	4185.57	3760.24	3035.09	3478.03	3412.55	2933.42	2301.62	2192.57	3922.33	3124.7
2004-04-07		1876	2406	2305.6	2757.5	3428.53	2212.08	4119.78	3610.65	3053	3693.53	3350.76	2567.61	2854.33	2295.45	4446.3	3302.48
2004-04-08		1879	2429	2322.6	2636.5	3333.4	2914.79	4096.35	3834.25	3204.93	3429.38	3233.13	3288.33	2424.46	2120.03	4483.2	3069.48
2004-04-09		1916	2584	2022.3	2388.7	3690.5	2989.47	3869.05	3851.03	3258.85	3162	3466.71	2881.58	2152.35	1563.57	4287.28	3958.71
2004-04-10		2409	2858	2144.6	2199.2	3319.6	3081.1	3879.3	3310.74	2409.5	3545.02	3558.61	3123.67	2187.72	1369.98	4101.27	4622.76
2004-04-11		2604	2597	1481.3	2836.5	2935.14	3212.6	3768.61	3620.59	1768.06	3535.81	3611.31	3001.5	2497.17	904.44	4214.85	4353.66
2004-04-12		2970	2183	2567.5	3138.2	2890.83	3240.86	3894.24	3259.49	2905.9	3513.07	3654.72	3043.04	1895.22	2568.83	4065	4479.31
2004-04-13		2045	2819	2627.3	3166.5	3088.23	3187.77	3455.53	4054.61	2913.88	3423.41	3579.15	1335.46	1253.03	2367.3	3991.73	4384.42
2004-04-14		1464	2839	2656.3	2951.3	3214.37	2514.93	4173.19	4007.68	3014.75	3476	3574.1	991.792	2820.18	1673.79	4077.02	4563.65
2004-04-15		2735	2812	2533.3	3084.9	3123.6	3110.44	4044.27	3946.37	3245.26	2776.22	3175.66	2931.5	3095.55	2455.58	4318.69	4400.55
2004-04-16		2802	2666	2642.5	2797.7	2768.32	3063.97	3796.34	3870.51	3460.35	2531.91	3720.94	2978.96	2598.25	2161.87	4113.08	4565.97
2004-04-17		2421.3	1977	2105.4	2316.7	3323	2838.93	3714.73	4015.81	2783.54	3329	3692.68	3093.04	2893.03	1109.68	3934.59	4698.65
2004-04-18		2745	2110	1908.1	3038.3	3627	3069.83	3635.33	3547.44	1794.48	3177.85	3690.1	2953.96	2218.54	1130.21	4215.31	4531.33
2004-04-19		2420	2059	2778	3121.2	3536	3357.5	3665.45	3431.81	3125.33	3206.11	3669.23	2689.67	1735.43	1942.88	4246.46	4575.86
2004-04-20		1918	2859	2699.4	3241.2	3434.98	3184.71	2992.64	3923.26	2877.88	3080.13	3588.86	1675.75	1275.4	1640.11	4239.24	4754.89
2004-04-21		1489	3075	2614.6	3033.6	3086	2852.3	3773.45	3762.81	2905.97	2913.13	2704.4	1739.71	2757.95	1751.59	4192.96	4794.86
2004-04-22		2463	2990	2518.9	2986.5	1702	3196.49	3653.05	3820.95	3064.62	2085.82	2548.28	2807.79	2447.06	1895.56	4369.68	4673.75
2004-04-23		2590	2848	2516.2	2364.7	1536	3147.81	3682.35	3677.65	2984.84	1551.73	3683.69	2367.12	2467.32	1813.01	3618.57	5047.92
2004-04-24		2636	2679	2242.3	2120	2926	3257.68	3585.58	3678.41	2240.66	3267.08	3544.39	2666.92	2829.45	1235.66	3685.13	4874.62
2004-04-25		2196	2219	1684.5	3093.1	3001	3179.1	3869.48	3699.08	1613.46	3222.5	3648.65	2715.5	2788.94	1272.18	4874.77	4811.91
2004-04-26		2215	1967	2181.6	3210.2	3300	2806.43	3653.39	3125.8	2782.58	3259.04	3805.52	2321.04	1638.47	2350.63	5198.19	4972.95
2004-04-27		1947	2040	2647.9	2864.5	3471	2528.81	3652.66	3647.6	3103.41	3343.45	3961.52	2072.46	1576.58	1846.38	5169.33	4792.71
2004-04-28		1526	2010	2522.3	2912.9	3581	2163.27	3834.78	3696.13	3074.78	3349.92	3606.2	1643.33	2404.91	2146.3	5095.56	4800.05
2004-04-29		2419	2121	2404.8	2558.6	3048	2949.58	3600.95	3862.05	3229.11	3294.24	3610.08	3034.17	2233.88	1976.98	5262.92	4890.4
2004-04-30		2813	2198	2184.6	2018	2758.32	2876.17	3559.03	3871.89	3208.87	3115.65	4068.31	2931.5	2281.38	1946.24	5225.49	4939.4
2004-05-01		3256	2235	1913.8	1679.2	3289.61	3133.74	3773.36	3991.18	1823.7	3610.48	4125.18	2921.48	2351.66	1287.05	5218.44	4880.63
2004-05-02		2833	1872	1392.1	2777.2	3262	3332.91	4029.4	3466.78	1345.33	3547.19	4207.58	2848.94	2629.38	1163.15	4933.21	4893.96
2004-05-03		2571	1569	2379.8	3122.1	3288.5	3250.41	4076.67	3450.53	2887.56	3611.16	4136.08	2986.56	1470.21	2267.3	5270.48	4987.93
2004-05-04		2224	2418	2467.3	3383	2944.1	3299.68	3753.35	4153.94	2832.87	3428.69	4145.93	1920.3	1403.8	2051.12	5212.41	4914.32
2004-05-05		1494	2073	2501.2	3303.4	3023.1	2709.72	3694.86	3936.38	2741.39	3614.83	3279.27	1764.66	2912.28	2615.78	5285.3	4928.26
2004-05-06		2857	2141	2764.5	3067.9	2951.1	3268.8	3654.06	4032.25	2750.99	3640.37	3291.65	3226.83	2791.62	2753.05	5128.75	4972.03
2004-05-07		2601	2470	2624.9	1877.1	2489.93	3488.07	3925.75	4027.38	2868.84	3471.95	4047.3	3132.17	2846.91	2494.75	5383.8	4904.98
2004-05-08		2222	2390	1939.1	1603.6	3311.28	3408	3874.43	3877.3	2092.35	3500.51	3982.22	3402.27	2959.45	1444.67	5405.31	4821.8
2004-05-09		1880	2707	1323.6	3053.2	3361.88	3408.18	3695.28	3749.55	1626.05	3258.18	4385.8	3134.2	2889.98	1178.42	5281.74	5031.84
2004-05-10		2577	3008	2505.6	3374.6	3344.73	3228.26	3557.97	3680.23	2991.9	3443.39	4342.39	2698.99	1940.86	2820.23	5256.58	5094.14
2004-05-11		2891	3270	2985.2	3539.2	3155.95	2492.27	3476.23	3693.78	3011.23	3541.3	4440.11	1913.53	1511.4	2903.45	5160.05	5116.78
2004-05-12		2751	3105	2923.9	3543.4	3448.09	2478.29	3800.99	3832.32	2628.07	3651.18	3847.3	1700.68	2656.95	2825.51	5102.82	5246.63
2004-05-13		2850	2984	2855.7	3917.1	2730.28	3224.69	4501.09	3865.44	2660.97	2622.68	3802.23	2961.31	2211.63	2716.36	5293.69	5112.11
2004-05-14		3014	3090	2817.4	3180.9	1969.23	3443.41	4457.48	4167.88	2579.8	2104.18	4420.66	3156.45	2892.6	2096.43	5061.84	5261.92
2004-05-15		3374	3255	1833.2	3053.6	3533.45	3557.59	4615.22	4194.89	1796.39	3422.12	4456.8	3239.4	2867.63	844.7	5185.99	5247.03
2004-05-16		3227	3318	1009.6	3831.7	3396.43	3675.27	4503.81	3746.28	1281.21	3210.37	4552.4	3224.38	2748.25	802.03	5011.39	5386.24
2004-05-17		2617	3284	2336.7	3644.3	3249.71	3770.84	4667.66	3333.38	2897.23	3222.08	4348	2834.44	1354.55	2945.77	5130.75	5266.97
2004-05-18		1971	3001	2463.3	3640.2	3040.87	3383.3	4840.6	3647.58	2660.8	3525.55	4866.35	1496.49	1565.8	2937.89	4997.01	5269.71
2004-05-19		1502	3057	2406.8	3620.9	3190.98	2847.7	4776.79	3815.08	2686.47	3389.5	4928.07	1297.11	3062.43	2904.5	5142.68	5379.21
2004-05-20		3020	3320	2381.8	3676	2101.46	2528.95	4857.73	4100.85	2678.97	2811.99	4827.1	2525.23	3029.6	2990.76	5106.86	5267.04
2004-05-21		4034	3372	2298.2	3212	912.68	3133.83	4716.26	4652.88	2600.6	2696.99	4930.58	2840.58	2841.72	2918.58	5094.93	5260.18
2004-05-22		3729	3186	1441.2	2810	2641	3535.5	4782.86	4586.17	2048.3	3215.74	4918.53	3271.58	2924.21	1613.93	5340.33	5366.57
2004-05-23		2723	3061	896	3207	2864.39	3402.3	5239.9	4500.64	1311	3341.87	4781.46	3371.18	2697.74	1065.22	5056.52	5426.98
2004-05-24		2881	2551	1701.4	3584.2	3145.92	3373.26	5029.91	3448.18	2688.8	3173.04	4901.15	3219.75	1653.15	2880.78	5206.3	5205.04
2004-05-25		3018	3027	2084.2	3209	3184.43	3262.31	5283.56	3670.84	2786.83	3297.34	4907.23	3011.03	1267.88	2957	5228.47	5274.44
2004-05-26		2525	2527	2565	3588.1	3412.94	3084.85	5096.32	3735.42	2765.78	3368.18	4997.16	3060.15	1738.01	2956.6	5061.39	5382.87
2004-05-27		3552	2621	2714.3	3802.6	3590.2	4062.92	5177.33	3901.75	2975.04	2516.9	5088.41	2692.32	3373.49	3182.95	5130.3	5316.92
2004-05-28		3073	3095	2294.1	2802.6	3418.72	4647.72	5058.07	4221.55	3027.33	2104.81	4755.42	3324.53	2514.89	2771.49	5277.98	5417.3
2004-05-29		3011	3205	929.2	2262.9	3054.96	4296.48	5138.59	4098.65	2636.4	2287.62	5132.91	3526.88	2344.68	1549.04	5193.18	5191.33
2004-05-30		3053	3176	940.3	2450.7	3301.54	4572.34	5513.9	3746.56	1835.55	3250.7	5082.03	3495.86	2348.92	1216.42	5327.03	6069.03
2004-05-31		2987	2511	762.4	3154.9	2881.62	4435.12	5230.11	3650.08	1741.59	3235.08	5003.37	3680.87	1209.62	1780.74	5230.09	5107.13
2004-06-01		2038	2965	1722.5	3140.7	2771.65	4380.54	5391.55	3941.44	2790.48	3395.57	4911.14	3626.92	1051.91	3134.48	5285.8	5253.87
2004-06-02		1717	3034	1894.5	2798.8	3251.94	4336.43	5488.89	3835.79	2972.38	3418.83	4856.95	3216.42	1700.23	3022.37	5136.31	5404.24
2004-06-03		3167	3210	1723.1	2932.1	2969.29	4742.17	5578.47	3862.68	2935.2	2135.24	5239.85	3560.92	1511.41	3096.74	5368.68	5343.81
2004-06-04		1955	3034	1721.5	2355.8	2209.55	4796.54	5419.69	3805.1	3078.5	1847.49	4888.32	3470.71	1545.38	3065.74	5393.66	5678.61
2004-06-05		1967	3027	1054.9	2102.3	3126.36	5609.25	5471.53	3798.63	2629.99	3366.02	4896.98	3525.67	2529.67	1900.76	5281.81	5143.29
2004-06-06		2510	3071	904.8	2988.8	3098.16	4982.15	5534.52	3628.41	2455.85	3407.15	4948.49	3527.08	2380.2	2344.07	5482.29	5579.08
2004-06-07		2892	2202	2127.3	2917.6	2914	4489.59	5383.89	3573.68	3114.83	3454.43	5187.03	3703.67	1406.12	3319.71	5414.35	5488.71
2004-06-08		1948	2795	2092.8	2730	2663.02	4470.34	5619.34	3978.1	2996.7	3504.18	5045.99	3120.54	1296.39	3272.86	5457.88	5352.34
2004-06-09		1324	2849	2237.7	2535.7	3095.36	4915.22	5414.43	4168.07	2835.61	3430.31	4041.58	3022.83	2649.45	2999.92	5512.03	5387.17
2004-06-10		2663	3010	2177.7	2835	2980.34	4240.28	5725.5	4171.68	2642.2	2860.6	4850.93	3578.83	2271.76	2619.28	5474.25	5287.15
2004-06-11		2824	3173	2273	2179	2634.01	5057.5	5394.8	4062.35	2987	2071.38	4177.33	3366.58	2027.47	3083.87	5490.51	5429.18
2004-06-12		2852	3080	1199.6	1733.6	2959.78	4467.23	5527.98	4289.29	2085.59	3175.02	4160.74	3276.58	1673.44	2648.02	5471.3	5386.66
2004-06-13		3136	3099	758.7	2778.4	3186.7	4779.85	5960.81	4232.21	1822.74	3112.95	4858.61	3117.96	2244.25	2236.55	5844.92	5476.88
2004-06-14		2852	2836	1779.6	3083	3480.55	4678.08	5386.62	3772.96	3088.78	2926.89	4829.05	3196.92	1651.45	3324.21	5654.19	5535.85
2004-06-15		1972	3229	1438.5	3200.5	3148.67	4735.38	5730.47	4039.7	2874.54	3017.94	4833.61	1839.17	1580	3279.27	6081.98	5463.42
2004-06-16		1543	2244	1514.6	3040.3	3108	4495.05	5695.54	3978.53	3440.12	2970.73	5146.33	1846.75	3115.2	3341.38	6161.66	5119.13
2004-06-17		1836	2239	1928.8	2896.5	3051	5116.77	5568.47	4194.96	3388.12	1144.52	4766.7	3223.38	3015.56	3408.19	5967.69	5531.09
2004-06-18		2349	2187	1949	2512.9	2966	4691.53	5287.38	4231.38	3383.99	1149.67	4930.34	3098.92	2443.69	3355.91	6180.85	5294.03
2004-06-19		2430	2351	862.8	1921	3091.01	4973.79	5896.22	4145.64	2233.59	3189.87	4836.65	3419.79	2059.36	2473.6	5940.68	5337.55
2004-06-20		2650	2598	1173.4	3153.5	2995	5214.38	5419.54	3804.8	2080.32	3013.6	4833.7	3239.83	1877.75	2195.62	6180.84	5293.49
2004-06-21		1915	2331	2248.4	3144.7	3114	4916.07	5081.04	3123.16	3475.07	3060.02	5014.19	3503.29	1286.48	3331.24	5756.6	5287.25
2004-06-22		1712	2142	2182.5	2955.7	2968	5487.1	6397.84	4046.15	3223.93	3110.62	4868.2	2781.88	1256.21	3334.73	5887.54	5282.6
2004-06-23		835	2531	2035.3	2999.8	3144	5254.92	5159.59	3926.25	3049.93	3188.36	5255.26	2845.58	2968.01	3324.49	5730.86	5218.73
2004-06-24		1704	2835	1946.3	3033.1	2039	5345.74	5683.06	4176.04	2889.18	2661.13	4302.99	3482.17	2781.67	3533.69	6333.8	5300.09
2004-06-25		2221	2787	1880.7	2526.9	1215	5242.96	5459.51	4081.1	3036.61	1626.66	4671.75	3448.58	2382.43	3208.31	6291.76	5312.51
2004-06-26		2941	2449	1029.8	1846.1	2741	5431.38	5683.77	4242.91	2795.89	3072.74	5243.89	3458.71	1511.45	2162.95	6222.12	5026.87
2004-06-27		2768	2308	773.2	2685.9	2766	5390.46	5737.73	3515.42	2135.05	3035.15	4585.34	3435.62	1631.6	2211.72	6074.13	4947.73
2004-06-28		2570	2213	1909.6	2980.4	3144.22	5261.38	5669.46	3229.46	3106.99	2901.67	4834.17	3525.88	862.39	3168.77	6297.5	4830.65
2004-06-29		1949	3026	2020.6	2955.3	2803	5704.24	5836.56	4027.29	3135.65	3030.91	4865.25	3430.46	761.65	3463.23	5825.89	4713.35
2004-06-30		1471	2178	2411.1	3046	2666.79	5499	5490.61	4528.81	2905.29	3086.25	5113.36	3367.17	2477.48	3508.9	6272.99	4670.88
2004-07-01		1632	2599	2132.6	2250.5	2336.8	5300	5561.32	4208.66	2790.1	2622.8	5082.26	3513.33	2685.41	3609.86	6179.53	4821.81
2004-07-02		1644	1724	2157.4	1850.9	1836.21	5713	5541.06	4542.91	2826.15	2156.99	5530.35	3538.5	3071.13	3663.88	5629.67	4521.75
2004-07-03		1890	2602	1184.6	1605.4	2689.78	5437.7	5721.97	3993.08	2758.81	3120.14	5064.63	3279.04	2948.33	3127.97	6270.54	4449.65
2004-07-04		2503	2826	849.5	2151.5	2607.94	5581.64	5583.76	4208.23	2748.87	2990.17	5051.5	2941.62	1633.72	2877.62	5911.35	4332.54
2004-07-05		2869	2376	1563.2	3053.8	3050.38	5395.7	5616.74	4168.65	3089.78	3420.53	5209.9	2967.83	1412.53	3175.74	6113.95	4421.31
2004-07-06		2692	2223	2152.3	3130.1	2814.29	5454.5	5552.26	4465.13	2890.1	3462.11	5510.9	2739.29	1354.8	3257.71	6136.05	4414.23
2004-07-07		1746	2467	2080.1	2674.6	2632.82	5274.8	5274.29	4335.26	2947.54	3540.19	5203.65	2686.38	1976.44	3413.99	5904.85	4414.68
2004-07-08		1740	2569	2104.6	2436	2283.54	5566.7	5655.98	4267.4	2926.97	3337.63	5315.47	3305.5	1576.56	3402.98	6059.19	4182.92
2004-07-09		1840	2254	2331.4	2423.5	2130.05	5682.9	5448.9	4204.47	2881.64	3410.6	5262.58	3340.5	1861.73	3390.67	6012.65	4369.79
2004-07-10		2306	3069	1713	1920.9	2659.44	5310.79	5637.75	4184.29	1427.27	3536.73	5050.99	3076.5	1614.78	3081.24	6012.48	4399.13
2004-07-11		2815	2719	906.5	2784	2977.13	5494.19	5438.7	4046.44	1352.79	3430.02	5197.62	2890.58	1700.05	3019.69	6161.89	4374.94
2004-07-12		2586	2241	2032.6	2899.1	3151.77	5368.08	5725.1	3800.73	2709.22	3436.4	5282.01	3016.46	1277.6	3484.13	5876.26	4523.19
2004-07-13		2155	2366	2121.1	3002.8	3204	5322.49	5730.57	4377.46	2610.69	3707.09	5231.4	2681	1716.77	3535.15	5867.35	4509.65
2004-07-14		1968	2511	2224.4	2780.3	2760.88	5366.96	5565.76	3988.7	2660.79	3883.24	4977.5	2589.29	2638.99	3733.48	6178.31	4315.69
2004-07-15		2544	2341	2237.6	3165.1	2232.49	5173.23	5785.41	3876.36	2664.26	3150.31	5396.98	3283.79	2609.59	3666.81	6266.13	4506.08
2004-07-16		2928	2275	2446.7	2552	911.97	5317.54	5454.58	4330.79	2596.53	3009.09	5136.5	3461.46	2530.53	3059.39	5750.61	4114.84
2004-07-17		3141	2156	2064.6	2972	2744.63	5336.77	5379.05	4157.04	2051.54	3079.35	5151.48	3532.42	2501.92	3507.9	5975.47	4333.4
2004-07-18		2659	1785	1372	3217	2845.75	4898.96	5400.02	3784.34	1892.44	2975.52	5250.24	3460.21	2374.41	3083.41	6286.92	4719.94
2004-07-19		2528	1441	2290.8	3510	2575.55	5298.68	5614.29	3944.07	3030.81	3297.15	5351.13	3432.62	1736.33	3676.66	6418.45	4547.16
2004-07-20		2364	2379	2091.2	3221	2623.13	5289.2	5396.95	4231.06	3080.04	3654.8	5201.57	3034.42	1337.85	3491.43	6324.73	4644.87
2004-07-21		1970	2456	2111.4	3396	2747.52	5249.3	5451.39	4308.91	3230.2	3757.03	5098.86	2773.88	2164.5	3817.2	6384.65	4572.16
2004-07-22		2410	2210	2255.2	3264	2345.33	5448.5	5605.4	4300.92	3312.79	3058.32	5361.49	3299.96	1929.72	3477.73	6382.65	4475.91
2004-07-23		1895	2107	2244.4	2284	2228.81	5174.5	5139.4	4191.95	3365.71	3306.19	4964.9	3210.88	2065.56	3655	6390.3	4518.38
2004-07-24		1857	2361	1361.7	1810.9	2828.65	5578.8	5568.61	4070.38	2944.82	3700.45	5073.42	3256.92	2014.32	2741.03	6358.28	4718.39
2004-07-25		1716	2354	780.3	2668	2469.32	5183.3	5551.1	4137.02	2794.48	3618.84	5169.9	3433.42	2253.04	2890.6	6762.6	4400.51
2004-07-26		2460	2418	2509.5	2722	2607.01	5230.6	5422.36	4828.32	2879.06	4064.57	5046.22	3518.33	1808.18	3399.86	6914.85	4591.83
2004-07-27		1965	2579	2555.7	2698	2403.53	5036.89	5409.74	4173	2909.69	4065.04	5277	3332.04	1438.73	3403.1	6811.49	4582.23
2004-07-28		1805	2229	2333.2	2896	2407.08	5072.81	5488.79	4378.56	3234.45	3814.55	5067.95	3280.58	2630.7	3449.6	6975.75	4618.33
2004-07-29		1816	2411	2370.3	3380.5	1904.73	4935.25	5601.04	4218.51	3472.71	3080.05	5277	3479.46	2366.89	3418.32	6958.4	4602.38
2004-07-30		1871	2531	2525.4	2941.3	2227.45	5051.16	5252.85	4342.16	3520.26	3497.83	5260.66	3707.21	2345.4	3539.97	7000.88	4562.78
2004-07-31		2202	2729	1803.5	2706.7	2511.37	5113.13	5707.61	4542.42	2381.7	3855.92	5254.32	3750.21	2230.98	3266.56	7102.34	4605.96
2004-08-01		2659	2208	976.1	2928.9	2453.09	4889.59	5481.29	4293.27	1595.14	4068.35	5135.92	3427.96	1778.74	3295.37	6945.73	4581.6
2004-08-02		2588	1539	1789.7	3226.8	2831.23	5305.4	5491.61	4461.04	2560.89	4033.01	5107.34	3026.93	963.821	3459.95	6842.27	4274.3
2004-08-03		1963	2328	1883.1	3089.9	2906.5	4726.6	5367.14	4279.18	2821.09	4037.2	5105.93	2486.32	895.09	3651.98	7117.65	4649.58
2004-08-04		1848	2318	1838.9	2803.3	2375.18	5125.27	5455.06	4351.18	2935.23	3961.5	4979.19	2586.35	1380.32	3595.33	6953.06	4564.2
2004-08-05		1773	2477	2039.2	2465.5	1971.7	5293.5	5428.94	4258.48	2989.2	3481.01	4990.04	2863.75	1781.81	3470.96	6483.17	4426.68
2004-08-06		1954	2454	1966	1880.2	2263.18	4976.81	5266.02	4085.13	3097.07	3141.01	5045.44	3248.98	2077.08	3628.3	6933.63	4447.76
2004-08-07		2726	2640	1609.9	1771.3	2056.59	5015.54	5381.89	4515.35	1819.28	3770.66	5003.03	3410.36	2457	3242.64	6736.81	4516.8
2004-08-08		2868	2581	2167.6	2485.8	2861.57	4956.13	5233.28	4124.38	1353.78	3856.68	4677.93	3666.43	2415.17	3378.21	6672.94	4551.25
2004-08-09		2500	2704	2809.8	2724.7	2906.8	4781.85	5560.85	4232.58	2966.64	3937.26	5305.91	3710.76	1319.07	3456.39	6826	4604.98
2004-08-10		1832	2982	2916.5	2797.2	2918.48	4930.03	5410.42	4262.11	3015.39	3716.06	4895.6	3306.91	1477.7	3379.45	6721.72	4629.42
2004-08-11		1871	2457	2644.9	2839.5	3210.7	5155.32	4588.02	4123.85	3026.5	3748.43	5142.41	3195.05	2669.85	3286.93	6620.62	4340.07
2004-08-12		2883	2236	2880.9	3015	2676.7	4826.8	5962.59	3821.87	3065.76	3650.18	4704.45	3615.69	2406.15	3460.53	6691	4248.25
2004-08-13		2884	2367	2759.5	2114.4	2723	5001.47	5381.29	3512.98	2920.33	3176.02	4772.73	3459.36	2428.16	3396.2	6577.22	4183.39
2004-08-14		2950	2550	2582	1702.7	2641	5025.58	4996.73	3432.45	1909.28	3069.49	4868.14	3481.93	2666.51	3147.64	6544.8	4399.77
2004-08-15		2968	1838	2210.3	2624.8	2964.4	4715.4	5215.36	3132.77	1779.6	3586.88	4652.65	3439.7	2780.23	2811.78	6549.45	4471.41
2004-08-16		2945	1533	2626.7	2684.8	2884	5058.34	5078.28	3472.58	3001.84	3395.53	4792.18	3422.72	1763.08	3526.6	6415.75	4223.43
2004-08-17		2447	2316	2727.3	2814.8	3209.5	4696.17	4882.59	3787.06	2967.88	3558.83	4604.2	2778.15	1415.65	3832.48	6428.82	4389.13
2004-08-18		1694	2408	2901.7	3127	2936.39	4963.1	5091.15	3890.15	3078.6	3482.73	4133.5	2020.96	2887.96	3820.05	6337.25	4358.86
2004-08-19		2086	2525	2821.6	3031	2325.49	4612.71	4759.13	3827.44	3010.23	2925.81	4497.23	3565.49	2622.95	3620.05	6447.16	4209.29
2004-08-20		2438	2441	2847	2526.9	3578.69	4864.85	4735.11	4118.68	2840.8	2639.78	4312.51	3541.57	2019.02	3503.81	6481.92	4184.41
2004-08-21		2732	2371	2620	2088.2	2673.82	4689.09	4695.26	4000.03	2332.5	3453.05	4273.86	3687.6	1405.14	2983.74	6530.66	4404.8
2004-08-22		2334	2193	2160.3	3171.8	3082.75	4560.68	4682.79	3627.4	2012.53	3458.43	4442.04	3705.6	1073.36	2960.09	6340.25	3907.9
2004-08-23		2443	2064	2838	3169.6	3066.98	4020.65	4534.27	3240.18	2906.96	3473.53	4365.88	3656.23	805.17	3426.52	6605.81	3973.63
2004-08-24		2082	2736	2918.1	3393	3189.75	2999.32	4410.49	3716.73	2912.97	3488.84	4293.68	3409.5	1071.15	3400.44	6321.54	4239.1
2004-08-25		2019	2471	3065.8	3083.4	3552.58	4492.28	4410.57	3923.75	2966.45	3836.95	3831.18	3331.72	1551.2	3479.08	6413.25	4226.44
2004-08-26		2927	2417	3066.8	3142.4	2850.88	4290.72	4790.04	3448.13	3154.94	3635.83	3520.7	3878.78	1950.86	3573.75	6907.04	3948.53
2004-08-27		2965	2355	2937.7	2395.2	2979.7	4147.23	4574.76	3671.48	3138.36	3360.6	4069.82	3667	1664.48	3746.75	6639.15	3822.23
2004-08-28		2985	2476	2476.6	1775.5	3765.07	3977.18	4436.78	3346.4	2371.17	3717.03	4118.63	3688.56	1601.52	3170.66	6682.35	3997.25
2004-08-29		2532	1779	2511.2	2645.6	3820.28	3878.3	4044.04	3112.84	1456.31	3696.86	4216.82	3695.08	1215.68	2881.15	6706.31	3863.39
2004-08-30		2380	1261	4374.1	2782.6	3863.56	3605.63	3953.09	2847.68	2507.48	3717	3893.28	3264.89	730.27	3241.08	6780.78	3774.21
2004-08-31		1615	2437	3830.2	2561	3462.48	3764.38	4561.3	3167.83	2861.7	3755.86	4271.08	2957.12	1309.86	3372.21	6697.77	3729.35
2004-09-01	1638.4	1098	2398	3414	2487.6	3506.45	3616.61	4454.3	2945.91	2928	3938.1	3740.38	2779.08	1400.65	3553.8	6721.07	4105.79
2004-09-02	1378.5	1004	2605	3679.3	2488.7	2834.63	4121.59	4147.42	3026.6	2859.28	2969.4	3475.66	2770.21	1832.58	3564.49	6631.27	4252.68
2004-09-03	1566	1763	2694	4001.1	2268.2	2125.49	3549.68	4383.31	2941.52	2920.18	2856.45	3367.65	3146.04	1950.52	3657.99	6646.55	3792.89
2004-09-04	2249.1	1999	2354	3824.7	1596.1	2649.15	4152.45	4070.28	3033.04	2076.63	3134.1	3942.33	3366.46	1642.88	3116.96	6781.45	3343.46
2004-09-05	2481.2	2100	2002	4094.3	1990.5	3595.22	2846.17	4092.75	3187.24	1601.23	3455.74	4041.44	3473.92	1758.93	2856.19	6648.98	3695.72
2004-09-06	2954	2161	1649	4016.5	2802.7	3571.79	3518.83	4128.99	2673.54	1630.6	3481.67	4244.33	3725.08	1572.15	2653.47	6917.12	4257.72
2004-09-07	2923.8	2351	1846	3785.2	2968.5	3379.84	3446.3	3913.41	2507.8	2805	3572.35	4197.23	3054.83	1505.43	3081.16	6491.39	4020.71
2004-09-08	1993.7	1411	2402	4281.4	3149.4	3288.18	3041.4	4005.9	3110.53	2875.47	3548.52	3160.72	3128.88	2569.83	3299.15	6798	3640.03
2004-09-09	1502.9	2637	2564	4204.6	3191.1	2883.23	3364.5	4017.2	3077.74	2919.49	3661.65	2820.93	3455.5	1805.15	3612.93	6883.79	3458.65
2004-09-10	2612.2	2272	2420	3941	2818.9	2565.45	3635.7	3794.98	2937.77	2918.16	3131	3841.23	3453.08	862.87	3486.06	6787.28	3196.31
2004-09-11	2813	2727	2408	4248.7	2165	3352.42	3575.7	4074.69	3122.08	2332.09	3661.83	3738.42	3228.38	1109.41	3368.8	6540.83	4012.95
2004-09-12	2858.6	2629	2150	4210.3	2774	3470.06	3579.61	4022.47	2654.38	2160.52	3559.82	3776.68	3366.08	996.34	3114.21	6752.49	3555.34
2004-09-13	2974.5	2957	1295	4116.5	2556	3576.65	2807.39	3946.8	2212.77	2885.33	3556.48	3756.29	3255.21	1021.33	3369.27	6886.34	3717.98
2004-09-14	2618.5	2145	2751	4237.7	2942.3	3582.63	2506.39	3745.97	3102.83	2881.39	3526.19	3681.67	2366.25	1331.69	3257.52	6814.75	3565.77
2004-09-15	1716.9	1993	2521	4189.6	3074.1	3530.44	3511.37	3707.78	3032.26	3045.13	3422.69	3122.83	1997.62	1530.12	3326.3	7025.11	3493.38
2004-09-16	1142.8	2276	2798	4562.5	2918.8	2842.73	3020.4	3896.42	3013.51	2803.42	3113.06	3282.91	3457.58	1475.78	3213.63	6826.12	3011.62
2004-09-17	2584.1	2458	2590	4563.3	2154.5	2180.08	3613.14	4063.3	3233.62	3019.82	3065.7	3689.04	3388.25	1742.9	3408.91	6897.81	2411.82
2004-09-18	2383.8	2347	2226	4163.6	1558.5	3413.15	2947.08	4070.98	3084.68	2168.46	3688.66	3765.06	3411.08	1959.15	3250.93	6932.63	3312.2
2004-09-19	3067	2377	2416	4573.1	2883.3	3171.11	3327.7	3935.94	2775.96	2334.49	3542.46	3742.63	3433.46	1575.16	2991.76	6694.28	3361.83
2004-09-20	3022	2305	1603	4069.4	2913.3	3141.53	3601.55	3275.72	1732.6	2951.85	3831.44	3700.67	3142.04	1056.87	3439.87	7173.28	3410.85
2004-09-21	3043	1511	2506	4379	2838.8	3090.57	3066.28	2810.03	2823.06	3070.85	3591.11	3887.6	2780.25	1114.91	3415.38	6802.75	3387.9
2004-09-22	2756	1658	3248	4484.1	2853	3160.9	3196.19	3576.51	2785.78	3017.12	3540.34	3801.9	2577.71	1873.76	3508.86	6701.25	3371.12
2004-09-23	1711.3	2105	2836	4496.4	3067	2462.5	3454	4308.47	2352.07	3192.84	3622.47	3075.31	3460.92	1448.96	3499.03	6686.27	2794.17
2004-09-24	3090	2283	2835	4584	2099.9	1926.8	3429.53	3940.02	2322.4	3230.76	3289.61	3940.85	3512.79	1753.23	3715.75	6991.23	2520.21
2004-09-25	3073	2262	2869	4156.2	1606	2895.9	3423.98	3864.38	2786.81	3261.67	3795.39	3669.76	3690.12	1943.8	3178.59	6669.67	3267.12
2004-09-26	3104	2224	2995	4540.8	2943.3	3075.9	3902.47	3813.89	2515.72	3015.42	3831.38	3736.85	3700.12	1905.48	2848.99	6896.8	3441.21
2004-09-27	3364	1940	2939	4248.5	2904.3	3242.31	3680.56	3963.2	969.81	3293.28	3812.81	3515.36	3630.29	845.85	3444.7	6886.73	3350.04
2004-09-28	3465	1543	3303	4449.3	2844.7	3429.41	3056.68	3500.12	2524.38	3163.63	3962.29	3844.15	3814.67	1047.46	3480.26	6707.22	3216.46
2004-09-29	2411.3	1558	3267	4200.8	2944.6	3314.21	3361.35	3974.88	2869.92	2963.58	4099.53	3060.65	3324.25	1250.05	3407.96	6598.57	3013.75
2004-09-30	1812.9	2020	3148	4972.1	3059.5	2837.42	3556.29	3598.94	2857.18	3070.57	3902.46	3202.61	3788.62	1684.23	3432.12	6736	2152.78
2004-10-01	2436.1	2570	3200	4226.1	2857.2	2523.14	3773.66	3525.08	2648.57	3267.49	3350.84	3402.88	3607	1461.47	3505.03	6761.55	1941.26
2004-10-02	3089.8	2431	3047	4350.9	2104	3357.43	3601.06	3810.73	2515.93	3336.51	3850.73	3426.04	3430.92	1606.51	2958.79	6587.43	3112.93
2004-10-03	3129	2720	1597	4420.8	3124.8	3362.4	3643.86	4118.98	1652.78	3004.2	3982.79	3509.38	3533.29	1671.82	3036.39	6778.88	3024.95
2004-10-04	3194.1	2367	2223	4265.7	3064.6	3644.63	3810.3	3399.66	1604.15	3524.63	3777.45	3503.17	3623.25	1214.68	3499.3	6587	2939.4
2004-10-05	3044	2302	2977	4232.1	3138.3	3313.54	3617.08	3528.58	3109.2	3267.33	3751.92	3676.46	2772.17	1118.15	3474.74	6632.69	2675.88
2004-10-06	1880	2068	3900	4241.3	2965.3	3627.02	3680.8	3737.43	3082.78	3300.03	3841.78	3616.33	2580.5	1741.9	3476.24	6532.79	2730.85
2004-10-07	1698	2183	3454	4240.9	2867	3014.57	4025.28	3520.53	3091.6	2922.48	3838.24	3200.54	3564.38	1670.74	3629.63	6570.29	1851.03
2004-10-08	2813	2637	3954	3896.7	2394	2908.2	3934.45	3527.1	3172.28	3089.39	3676.72	3355.54	3480.58	1601.16	3751.42	6762.22	1882.28
2004-10-09	2991	2705	2836	3764.2	2064.7	3185.95	3706.26	3719.18	3146.93	2430.78	3687.84	3421.88	3489.38	1715.85	3239.37	6507.4	2993.83
2004-10-10	3167.6	2401	3170	3959.6	2676.5	3341.2	3716.67	3442.85	2098.21	2430.9	3658.31	3322.25	3488.42	1689.48	2925.41	6566.95	2895.12
2004-10-11	3204	2616	3886	4141.2	2822.7	3364.66	3585.65	2719.63	1636.71	3266.69	3651.25	3373.33	3306.75	1274.41	3785.65	6432.95	3085.02
2004-10-12	3107	1787	4338	4076.1	2878.2	3375.03	3431.83	2676.84	2944.18	3604.85	3854.64	3617.08	3130	1059.27	3658.13	6407.43	3174.51
2004-10-13	2519.7	1847	3346	4007.8	3120.5	3152	3157.34	3450.63	2841.68	3664.07	3714.21	3220.92	2648.83	1154.56	3822.48	6406.5	3039.13
2004-10-14	1835.5	2588	3329	3699.7	3004.1	3044	3209.92	3394.53	3093.78	3668.54	3601.35	2883.58	3303.42	1564.86	3760	6489.71	1539.71
2004-10-15	3121.2	2764	3505	3607.1	2650.2	2713	3449.76	3777.88	2842.83	3671.14	3491.13	3220.75	3538.12	1401.9	3732.98	6294.15	1247.99
2004-10-16	3336.3	2707	3708	3531.4	1841.3	3421	3162.33	3836.26	3072.25	3218.9	3903.41	3327.54	3511.25	1569.15	3587.51	6248.37	2950.86
2004-10-17	3337.1	2424	3565	3469.1	2992.5	3185	2818.05	3752.89	2516.18	3060.83	4050.78	3495.75	3708.04	1615.4	3114.33	6327.25	2986.97
2004-10-18	3288.5	2811	4086	3669.7	2967.5	3505.78	2975.53	3386.45	2250.95	3727.78	4073.92	3558.17	3598.79	1317.98	3930.99	6408.03	3103.25
2004-10-19	2677.5	2254	4231	3326.9	3188.2	3671	3125.08	3502.57	3344.58	3910.73	4067.41	3529.33	3173.21	1260.7	3800.68	6245.09	3193.99
2004-10-20	2202.7	1834	3569	3462.4	3221.6	3402.11	2517.28	3963.92	3247.98	3556.1	3970.02	3648	2956.92	1715.47	3711.41	6086.73	2616
2004-10-21	1635.7	2776	3624	3592	3284	3579.75	3474.32	3982.04	3170.09	3514.63	3726.69	3568.46	3557.92	1534.88	3807.72	6106.98	1774.65
2004-10-22	2862.8	2871	4140	3458.8	2609	2786.49	3477.28	3844.97	3084.36	3689.07	3460.87	3669.54	3512.96	1197.93	3170.83	6170.44	1607.29
2004-10-23	2906.5	2710	4172	3034.8	2081	3602.39	2932.25	4190.64	3199	3202.42	3971.57	3897.08	3538.58	1341.78	3469.53	6006.65	3176.75
2004-10-24	2778.3	2733	4039	3444.1	3229	3496.73	2796.2	4257.77	2256.07	2923.96	3476.23	3684.71	3563.29	1448.49	3116.76	5950.08	2389.3
2004-10-25	2481.8	2771	4694	3556.8	3164	3757.06	3001.62	4152.22	2333.11	3300.78	3445.5	3992.62	3494.29	1291.13	3740.48	5870.57	2271.34
2004-10-26	2206	2539	4314	3515.7	3012	3758.1	3020.6	3973.74	3450.77	3058.52	3667.84	3711.67	2627.12	1189.87	3711.66	5821.43	2775.34
2004-10-27	1920	1643	4077	3546.7	2784	3701	2973.21	3847	3245.67	3223.81	3726.2	3429.67	2438.44	1709.32	3688.79	5598.68	2989.44
2004-10-28	2023	2608	4410	3637.2	2804.4	3454	3552.83	3950.51	2816.46	3230.58	3696.1	3398.64	3362.58	1409.78	3638.77	5723.76	2101.94
2004-10-29	3448	3006	4414	3700.9	2348.7	3342	3888.05	3961.16	3462.25	3109.48	3362.09	3949.21	3529.62	1371.2	3683.75	5567.4	2063.62
2004-10-30	3501	2941	4786	3339	1921.2	3786	4165.15	4001.47	3353.06	1806.88	3800.23	3393.5	3241.42	1163.13	3473.84	5441.92	3154.83
2004-10-31	3424	2930	4380	2383.7	3180.1	3719	3944.36	4002.15	2452.98	1684.08	3968.67	3263.75	3395.75	1527.33	3456.63	5456.44	2880.99
2004-11-01	3243	2929	4707	2767.4	3168.3	3730	4049.85	3174.58	1770.82	2237.78	4120.06	3447.83	3208.08	1562.03	3795.17	5344.44	2842.79
2004-11-02	3035.7	2586	4211	2575.4	3037.4	3679.97	3334.81	3329.08	2682.17	2431.86	4251.75	3490.25	2387.97	1276.8	3794.19	4907.63	3221.45
2004-11-03	1881.1	2004	4127	2771.3	3105.1	3696.89	3526.73	4079.14	3050.48	2959.92	2999.86	3243.29	2194.62	1660.88	3783.5	5062.94	3338.36
2004-11-04	1974.5	2735	4474	2905.8	3456.5	3144.99	4130.97	3944.05	3193.52	2997.7	2621.04	2992.67	3343.5	1658.33	3739.79	5002.84	2837.8
2004-11-05	2756.6	2717	4158	3279.1	3127.6	2583.57	4151.56	3730.77	3225.98	3064.08	2636.65	3326.08	3278.46	1531.5	4046.75	4816.83	1647.72
2004-11-06	3192.8	2763	3936	2990.4	2670.1	3414.78	3761.73	3541.48	3257.69	2895.27	3870.33	3578.17	3325.78	1645.62	3683.31	4959.75	2759.58
2004-11-07	3369.7	2852	3837	2329.5	3574.1	3489.78	3585.41	3751.64	2297.62	2740.19	4210.18	3777.75	3147.33	1926.5	3734.96	4618.81	3077.92
2004-11-08	2901	2592	3425	3221.5	3933.2	3559.87	3967.68	3987.02	2306.63	3067.9	4282.74	3994.12	2696.23	1527.47	4008.44	4438.38	2891.77
2004-11-09	2942	1909	3343	2984.7	3679.3	3436.54	3881.53	3924.8	3139.67	3447.1	4033.01	3986.62	1943.98	1119.85	3877.6	4819.98	2639.38
2004-11-10	2318	2234	3919	2948.6	3452.4	3350.17	3623.23	4280.5	3175.13	3609.58	3831.99	3056.46	2073.71	1324.04	3993.88	4492.35	3006.89
2004-11-11	2148	2099	4233	2358.8	3459.1	2503.06	3907.34	4401.32	2993.75	3314.1	3316.2	3091.17	3356.6	958.95	4268.62	4940.6	2167
2004-11-12	3221	2096	4177	2648	2794.3	2465.82	3990.97	3653.2	3193.4	3446.71	3407.7	3392.46	3542.21	1337.32	4126.5	4864.62	1771.71
2004-11-13	2967	1861	4097	2367.4	2321.9	3327.63	3667.26	4178.06	3164.26	2488.98	3700.08	3317	3600.84	1609	3878.11	4549.79	2930.51
2004-11-14	2672	2188	4167	2049.5	3187.8	3199.43	3746.52	4065.85	2357.23	2742.96	3898.17	3236.96	3702.76	1343.33	3672.59	4662.53	2568.81
2004-11-15	2559	2943	3834	2707.6	3194.7	3308.3	3405.57	3886.18	2433.95	3606.28	3748.89	3570.29	3313.33	1225.18	3923.74	4579.89	3133.52
2004-11-16	2652	3120	3730	2744.2	3388.8	3283.87	3059.58	3803.8	3272.61	3847.1	3907.74	4028.92	2489.01	1380.18	3812.45	4621.92	3429.26
2004-11-17	1850	2864	4022	2893.6	3555	3212.02	2947.04	3894.24	3000.63	3851.62	4011.81	3591.29	2202.4	1681.83	3895.24	4542.04	3316.23
2004-11-18	1819	2563	3876	2919.6	3879.6	2364.92	3445.51	4201.46	3245.91	3933.48	3428.78	3472.33	3079.02	1753.62	3889	4543	2691.34
2004-11-19	2804	2772	3945	3109	3278.1	2130.13	3596.16	3755.76	3203.1	3754.69	3269.05	4149.46	3005.07	1914.06	3940.48	4503.41	1965.66
2004-11-20	2785	2788	3497	2659	2246.6	3081.08	3398.52	4009.53	3060.92	2783.15	4005.43	3585.21	3035.32	1935.36	3613.04	4158.11	3158.81
2004-11-21	3093	2811	3215	2176	3450.3	3170.19	3320.38	4058.87	2418.93	2877.33	4040.11	3853.83	3392.95	1943.74	3619.92	4416.31	2781.2
2004-11-22	3019	2955	3271	3336	3205.3	3326.9	3192.5	3913.17	1845.08	3668.79	3910.54	3450.33	3536.63	1768.8	3754.45	4427.5	2425.65
2004-11-23	3313	2750	3539	3196	3215.4	2938	2904.1	3987.17	2344.02	3028.35	2760.45	3472	2846.48	1832.17	3954.57	4434.65	1815.6
2004-11-24	3207	2739	3452	3247	1932	2965	2780.64	3972.64	2868.6	3121.36	3253.58	2884.58	2531.19	1965.92	4187.51	4590.18	1988.76
2004-11-25	3041	2851	3339	2574	2835.4	2810.75	3444.68	3893.57	3041.62	2346.21	2454.31	3137.88	3823.16	1645.95	3888.58	4524.67	2333.31
2004-11-26	3570	2949	2900	2875.2	2994	2462	3386.39	4112.58	2739.1	2813.72	2394.47	3891.96	3824	1398.22	3696.98	4544.24	2206.77
2004-11-27	3572	2916	3093	2661.8	2228.8	3435.4	3284.81	3804.55	2592.35	2719.6	3485.74	3809.71	3439.94	1617.8	3463.84	4218.7	2708.24
2004-11-28	3446	2900	3068	2405.4	3128.6	3400.1	2692.3	3898.61	2493	2603.43	3639.6	3666.29	2168.53	1790.45	3581.82	4520.3	2499.11
2004-11-29	3262	2565	3866	3307.7	3118	3183.2	2907.83	3907.4	2573	2922.59	3935.61	3808.54	2579.82	1563.13	3769.16	4474.92	2972.62
2004-11-30	3269	2760	3590	3291.7	2844.6	3020.4	2812.86	3755.16	3246.53	3064.02	3958.04	3808.83	2625.52	1461.16	4086.23	4220.38	3302.98
2004-12-01	3154	2795	3470	2989.9	2337.1	3214.2	2931.03	4064.27	2875.98	3087.16	3884.08	3148.29	2575.05	1900	4050.14	4220.96	2989.41
2004-12-02	3002	2920	3611	3203.4	2216.4	2925.16	3134.9	3894.86	3161.3	2967.24	3515.29	2641.21	3962.08	1882.43	3723.53	4258.13	2319.43
2004-12-03	3053	2924	3734	3253	1757	3093.14	3305.59	3845.86	3311.75	3044.93	2914.88	3333.5	3995.25	1649.33	2977.82	3793.66	2296.37
2004-12-04	2940	2896	3828	2795.9	1871.2	3226.81	3672.63	3911.06	3292.8	2819.62	3743.05	3390.71	3729.34	1669.4	3419.7	3796.42	3230.42
2004-12-05	2728	2895	4095	2127	3122	3399.63	3835.3	4053.72	2543.11	2853.24	3835.73	3412.13	3502.17	1934.91	3089.55	4247.33	3032.32
2004-12-06	2994	2522	3999	3334.6	3337.6	3275.75	3913.41	3921.29	2344.71	2887.27	3841.74	3276.88	3274.52	1674.61	3596.06	4191.12	3360.55
2004-12-07	2815	1936	3851	3466.4	3091.7	3056.8	3378.4	3298.95	3245.58	2884.47	3710.03	3140.29	2600.1	1280.19	3507.72	4337.13	3989.2
2004-12-08	2220	2121	3851	3559.1	3027.1	3366.67	3373.4	3971.59	2919.47	3064.04	3607.12	2637.38	2906.86	1765.04	3468.83	4080.26	3347.14
2004-12-09	1844	2284	3463	3314.8	2935.8	3177.06	3750.33	3982.63	3508.86	3154.58	3094.2	2290.88	3425.63	1825.2	3569.38	3964.12	2278.81
2004-12-10	2960	2184	3540	3629.2	2789.9	3006.85	3978.3	3770.81	3406.96	3143.65	3157.62	3260.71	3116.64	2123.5	3904.6	3698.99	2187.16
2004-12-11	2742	2665	3740	3720.6	2460.1	3541	4018.85	4031.18	3317.43	2846.88	3805.56	3553.17	3071.71	2418.79	3704.2	2977.19	3343.65
2004-12-12	2742	2595	3116	3391.2	3108.8	3474	3792	3796.84	2308.7	2567.23	4254.74	3667.12	3195.42	2430.03	3780.38	3797.6	3302.15
2004-12-13	3474	3047	3602	3848	3243.4	3285.53	3757.67	3015.95	2276.27	3461.28	4259.72	3689.29	3095.99	1835.68	4158.55	3856.28	3079.24
2004-12-14	3226	2706	3588	3545.6	3062.1	3120.35	3837.6	3074.48	2893.35	3355.97	4130.32	3602.62	2466.02	1504.58	3905.9	4100	3444.76
2004-12-15	2547	2533	3384	3433.1	2868.8	3338.37	3821.88	3864.94	2913.41	3528.74	3848.8	3287.42	2308.11	2043.15	3013.15	4438.11	3963.75
2004-12-16	1799	2807	3492	3314.4	2811.7	2788	4085.26	3866.44	2839.94	3632.25	3179.85	3232.92	3500.41	2039.29	3203.54	4485.7	3311.36
2004-12-17	3016	2452	3628	3406.9	2800.2	2714	3877.95	4234.28	2998.24	3827.28	3268.57	3529.62	3403.85	1978.14	3296.9	4431.26	3419.05
2004-12-18	3356	3079	3675	3809.2	2428.6	3299.34	3880.97	3954.34	2718.29	3586.48	3656.44	3625.04	3072.98	1676.38	2957.22	4548.69	4198.15
2004-12-19	3693	2710	3427	3393.5	3466.9	3183.3	3869.24	4204.58	2389.7	3557.98	3648.88	3709.67	3096.1	1936.31	3632.16	4279.14	3828.3
2004-12-20	3794	2313	3114	4161.4	3067	2987.15	3894.48	4126.85	2232.85	3844.14	3689.8	3919.71	3390.14	1426.85	3738.18	4518.49	3729.08
2004-12-21	3693	2039	3294	4163	2957.8	3237.16	3658.39	3959.78	2975.55	3642.19	3782.08	3853.38	3072.13	1191.84	4013.32	4482.05	3845.91
2004-12-22	3401	1944	3239	4084.4	3143.9	3148.53	3630.54	4108.55	2974.95	3499.53	3560.74	3080.12	2982.14	1850.57	4014.03	4132.95	3834.57
2004-12-23	3036	2275	3543	4018.6	3623	2678.96	3803.13	4181.69	2897.9	3101.86	3302.22	3050.54	3493.74	2095.4	3663.38	3936.12	2911.74
2004-12-24	2297	1968	2904	3419.9	3994	1884.45	3677.26	4038.38	2440	3058.68	3064.88	2659.08	3616.13	1617.92	3954.85	3225.13	2421.46
2004-12-25	1850	2468	2265	3186.2	2880	1700.68	3312.72	3380.76	2025.1	2359.85	2501.55	2493.33	2821.34	1635.86	3050.65	2662.56	2263.96
2004-12-26	2935	2551	2705	3656.8	3643	2047.31	3678.98	3925.45	2334.25	3225.56	3220.8	3208.67	3415.46	1829.7	3088.73	3721.7	3332.43
2004-12-27	3763	2965	2198	3713.8	2749	3239.24	3666.84	4250.8	2612.48	3365.62	3456.02	3704.21	3528.82	2379.82	3797.03	3982.9	3893.53
2004-12-28	3423	2890	3517	4148.9	3118	3554	3488	4214.55	3322.46	3191.96	3427.01	3640.75	2905.31	1915.48	3891.53	3963.23	3682.62
2004-12-29	3391	2961	3588	3671.2	2979	3734	3581.11	4342.1	3264.43	3263.51	3592.28	3516.17	2959.49	2227.22	3788.97	4136.52	3725.9
2004-12-30	3363	3046	3264	3719.4	3231.8	3449.22	3624.83	4443	2998.31	3499.91	3673.4	3695	3593.38	2099.79	3852.39	3987.95	3392.6
2004-12-31	3287	2502	3438	3116.7	3315.9	2974.18	3557.94	4476.8	2847.56	3022.23	3487.7	3667.33	3549.59	2000.61	3395.34	3382.97	3162.84
	2770.43	2444.85	2854.06	2928	2966.56	3064.22	3705.31	4221.12	3527.73	2840.41	3391.38	4010.77	3146.35	2166.98	2820.84	5175.89	4027.93	3622.44

## Sheet: notes
Mean daily discharge in cubic meters per second (m3/s) of freshwater flow from Limestone Dam (Manitoba Hydro, unpub. data) was averaged by year over the period of 14 July to 31 Aug for 1991–2006.
Using the 16-year time series, each study year (2002–2005) was compared to the average flow rate and expressed as percent deviation from the average.
Years with a greater than average flow rate were considered “wet”. Years with a less than average flow rate were considered “dry”.

## Sheet: edits
Month-day	1991	1992	1993	1994	1995	1996	1997	1998	1999	2000	2001	2002	2003	2004	2005	2006	Average			Month-day	2002	2003	2004	2005	Average
2004-07-14	1968	2511	2224.4	2780.3	2760.88	5366.96	5565.76	3988.7	2660.79	3883.24	4977.5	2589.29	2638.99	3733.48	6178.31	4315.69	3634			2004-07-14	2589.29	2638.99	3733.48	6178.31	3634					1991	2346.73
2004-07-15	2544	2341	2237.6	3165.1	2232.49	5173.23	5785.41	3876.36	2664.26	3150.31	5396.98	3283.79	2609.59	3666.81	6266.13	4506.08	3681			2004-07-15	3283.79	2609.59	3666.81	6266.13	3681					1992	2300.71
2004-07-16	2928	2275	2446.7	2552	911.97	5317.54	5454.58	4330.79	2596.53	3009.09	5136.5	3461.46	2530.53	3059.39	5750.61	4114.84	3492			2004-07-16	3461.46	2530.53	3059.39	5750.61	3492					1993	2395.42
2004-07-17	3141	2156	2064.6	2972	2744.63	5336.77	5379.05	4157.04	2051.54	3079.35	5151.48	3532.42	2501.92	3507.9	5975.47	4333.4	3630			2004-07-17	3532.42	2501.92	3507.9	5975.47	3630					1994	2756.07
2004-07-18	2659	1785	1372	3217	2845.75	4898.96	5400.02	3784.34	1892.44	2975.52	5250.24	3460.21	2374.41	3083.41	6286.92	4719.94	3500			2004-07-18	3460.21	2374.41	3083.41	6286.92	3500					1995	2742.39
2004-07-19	2528	1441	2290.8	3510	2575.55	5298.68	5614.29	3944.07	3030.81	3297.15	5351.13	3432.62	1736.33	3676.66	6418.45	4547.16	3668			2004-07-19	3432.62	1736.33	3676.66	6418.45	3668					1996	4838.81
2004-07-20	2364	2379	2091.2	3221	2623.13	5289.2	5396.95	4231.06	3080.04	3654.8	5201.57	3034.42	1337.85	3491.43	6324.73	4644.87	3648			2004-07-20	3034.42	1337.85	3491.43	6324.73	3648					1997	5156.21
2004-07-21	1970	2456	2111.4	3396	2747.52	5249.3	5451.39	4308.91	3230.2	3757.03	5098.86	2773.88	2164.5	3817.2	6384.65	4572.16	3718			2004-07-21	2773.88	2164.5	3817.2	6384.65	3718					1998	3956.93
2004-07-22	2410	2210	2255.2	3264	2345.33	5448.5	5605.4	4300.92	3312.79	3058.32	5361.49	3299.96	1929.72	3477.73	6382.65	4475.91	3696			2004-07-22	3299.96	1929.72	3477.73	6382.65	3696					1999	2722.41
2004-07-23	1895	2107	2244.4	2284	2228.81	5174.5	5139.4	4191.95	3365.71	3306.19	4964.9	3210.88	2065.56	3655	6390.3	4518.38	3546			2004-07-23	3210.88	2065.56	3655	6390.3	3546					2000	3544.87
2004-07-24	1857	2361	1361.7	1810.9	2828.65	5578.8	5568.61	4070.38	2944.82	3700.45	5073.42	3256.92	2014.32	2741.03	6358.28	4718.39	3515			2004-07-24	3256.92	2014.32	2741.03	6358.28	3515					2001	4802.87
2004-07-25	1716	2354	780.3	2668	2469.32	5183.3	5551.1	4137.02	2794.48	3618.84	5169.9	3433.42	2253.04	2890.6	6762.6	4400.51	3511			2004-07-25	3433.42	2253.04	2890.6	6762.6	3511					2002	3327.24
2004-07-26	2460	2418	2509.5	2722	2607.01	5230.6	5422.36	4828.32	2879.06	4064.57	5046.22	3518.33	1808.18	3399.86	6914.85	4591.83	3776			2004-07-26	3518.33	1808.18	3399.86	6914.85	3776					2003	1909.42
2004-07-27	1965	2579	2555.7	2698	2403.53	5036.89	5409.74	4173	2909.69	4065.04	5277	3332.04	1438.73	3403.1	6811.49	4582.23	3665			2004-07-27	3332.04	1438.73	3403.1	6811.49	3665					2004	3397.51
2004-07-28	1805	2229	2333.2	2896	2407.08	5072.81	5488.79	4378.56	3234.45	3814.55	5067.95	3280.58	2630.7	3449.6	6975.75	4618.33	3730			2004-07-28	3280.58	2630.7	3449.6	6975.75	3730					2005	6595.81
2004-07-29	1816	2411	2370.3	3380.5	1904.73	4935.25	5601.04	4218.51	3472.71	3080.05	5277	3479.46	2366.89	3418.32	6958.4	4602.38	3706			2004-07-29	3479.46	2366.89	3418.32	6958.4	3706					2006	4358.62
2004-07-30	1871	2531	2525.4	2941.3	2227.45	5051.16	5252.85	4342.16	3520.26	3497.83	5260.66	3707.21	2345.4	3539.97	7000.88	4562.78	3761			2004-07-30	3707.21	2345.4	3539.97	7000.88	3761
2004-07-31	2202	2729	1803.5	2706.7	2511.37	5113.13	5707.61	4542.42	2381.7	3855.92	5254.32	3750.21	2230.98	3266.56	7102.34	4605.96	3735			2004-07-31	3750.21	2230.98	3266.56	7102.34	3735
2004-08-01	2659	2208	976.1	2928.9	2453.09	4889.59	5481.29	4293.27	1595.14	4068.35	5135.92	3427.96	1778.74	3295.37	6945.73	4581.6	3545			2004-08-01	3427.96	1778.74	3295.37	6945.73	3545
2004-08-02	2588	1539	1789.7	3226.8	2831.23	5305.4	5491.61	4461.04	2560.89	4033.01	5107.34	3026.93	963.821	3459.95	6842.27	4274.3	3594			2004-08-02	3026.93	963.821	3459.95	6842.27	3594
2004-08-03	1963	2328	1883.1	3089.9	2906.5	4726.6	5367.14	4279.18	2821.09	4037.2	5105.93	2486.32	895.09	3651.98	7117.65	4649.58	3582			2004-08-03	2486.32	895.09	3651.98	7117.65	3582
2004-08-04	1848	2318	1838.9	2803.3	2375.18	5125.27	5455.06	4351.18	2935.23	3961.5	4979.19	2586.35	1380.32	3595.33	6953.06	4564.2	3567			2004-08-04	2586.35	1380.32	3595.33	6953.06	3567
2004-08-05	1773	2477	2039.2	2465.5	1971.7	5293.5	5428.94	4258.48	2989.2	3481.01	4990.04	2863.75	1781.81	3470.96	6483.17	4426.68	3512			2004-08-05	2863.75	1781.81	3470.96	6483.17	3512
2004-08-06	1954	2454	1966	1880.2	2263.18	4976.81	5266.02	4085.13	3097.07	3141.01	5045.44	3248.98	2077.08	3628.3	6933.63	4447.76	3529			2004-08-06	3248.98	2077.08	3628.3	6933.63	3529
2004-08-07	2726	2640	1609.9	1771.3	2056.59	5015.54	5381.89	4515.35	1819.28	3770.66	5003.03	3410.36	2457	3242.64	6736.81	4516.8	3542			2004-08-07	3410.36	2457	3242.64	6736.81	3542
2004-08-08	2868	2581	2167.6	2485.8	2861.57	4956.13	5233.28	4124.38	1353.78	3856.68	4677.93	3666.43	2415.17	3378.21	6672.94	4551.25	3616			2004-08-08	3666.43	2415.17	3378.21	6672.94	3616
2004-08-09	2500	2704	2809.8	2724.7	2906.8	4781.85	5560.85	4232.58	2966.64	3937.26	5305.91	3710.76	1319.07	3456.39	6826	4604.98	3772			2004-08-09	3710.76	1319.07	3456.39	6826	3772
2004-08-10	1832	2982	2916.5	2797.2	2918.48	4930.03	5410.42	4262.11	3015.39	3716.06	4895.6	3306.91	1477.7	3379.45	6721.72	4629.42	3699			2004-08-10	3306.91	1477.7	3379.45	6721.72	3699
2004-08-11	1871	2457	2644.9	2839.5	3210.7	5155.32	4588.02	4123.85	3026.5	3748.43	5142.41	3195.05	2669.85	3286.93	6620.62	4340.07	3683			2004-08-11	3195.05	2669.85	3286.93	6620.62	3683
2004-08-12	2883	2236	2880.9	3015	2676.7	4826.8	5962.59	3821.87	3065.76	3650.18	4704.45	3615.69	2406.15	3460.53	6691	4248.25	3759			2004-08-12	3615.69	2406.15	3460.53	6691	3759
2004-08-13	2884	2367	2759.5	2114.4	2723	5001.47	5381.29	3512.98	2920.33	3176.02	4772.73	3459.36	2428.16	3396.2	6577.22	4183.39	3604			2004-08-13	3459.36	2428.16	3396.2	6577.22	3604
2004-08-14	2950	2550	2582	1702.7	2641	5025.58	4996.73	3432.45	1909.28	3069.49	4868.14	3481.93	2666.51	3147.64	6544.8	4399.77	3498			2004-08-14	3481.93	2666.51	3147.64	6544.8	3498
2004-08-15	2968	1838	2210.3	2624.8	2964.4	4715.4	5215.36	3132.77	1779.6	3586.88	4652.65	3439.7	2780.23	2811.78	6549.45	4471.41	3484			2004-08-15	3439.7	2780.23	2811.78	6549.45	3484
2004-08-16	2945	1533	2626.7	2684.8	2884	5058.34	5078.28	3472.58	3001.84	3395.53	4792.18	3422.72	1763.08	3526.6	6415.75	4223.43	3551			2004-08-16	3422.72	1763.08	3526.6	6415.75	3551
2004-08-17	2447	2316	2727.3	2814.8	3209.5	4696.17	4882.59	3787.06	2967.88	3558.83	4604.2	2778.15	1415.65	3832.48	6428.82	4389.13	3553			2004-08-17	2778.15	1415.65	3832.48	6428.82	3553
2004-08-18	1694	2408	2901.7	3127	2936.39	4963.1	5091.15	3890.15	3078.6	3482.73	4133.5	2020.96	2887.96	3820.05	6337.25	4358.86	3571			2004-08-18	2020.96	2887.96	3820.05	6337.25	3571
2004-08-19	2086	2525	2821.6	3031	2325.49	4612.71	4759.13	3827.44	3010.23	2925.81	4497.23	3565.49	2622.95	3620.05	6447.16	4209.29	3555			2004-08-19	3565.49	2622.95	3620.05	6447.16	3555
2004-08-20	2438	2441	2847	2526.9	3578.69	4864.85	4735.11	4118.68	2840.8	2639.78	4312.51	3541.57	2019.02	3503.81	6481.92	4184.41	3567			2004-08-20	3541.57	2019.02	3503.81	6481.92	3567
2004-08-21	2732	2371	2620	2088.2	2673.82	4689.09	4695.26	4000.03	2332.5	3453.05	4273.86	3687.6	1405.14	2983.74	6530.66	4404.8	3434			2004-08-21	3687.6	1405.14	2983.74	6530.66	3434
2004-08-22	2334	2193	2160.3	3171.8	3082.75	4560.68	4682.79	3627.4	2012.53	3458.43	4442.04	3705.6	1073.36	2960.09	6340.25	3907.9	3357			2004-08-22	3705.6	1073.36	2960.09	6340.25	3357
2004-08-23	2443	2064	2838	3169.6	3066.98	4020.65	4534.27	3240.18	2906.96	3473.53	4365.88	3656.23	805.17	3426.52	6605.81	3973.63	3412			2004-08-23	3656.23	805.17	3426.52	6605.81	3412
2004-08-24	2082	2736	2918.1	3393	3189.75	2999.32	4410.49	3716.73	2912.97	3488.84	4293.68	3409.5	1071.15	3400.44	6321.54	4239.1	3411			2004-08-24	3409.5	1071.15	3400.44	6321.54	3411
2004-08-25	2019	2471	3065.8	3083.4	3552.58	4492.28	4410.57	3923.75	2966.45	3836.95	3831.18	3331.72	1551.2	3479.08	6413.25	4226.44	3541			2004-08-25	3331.72	1551.2	3479.08	6413.25	3541
2004-08-26	2927	2417	3066.8	3142.4	2850.88	4290.72	4790.04	3448.13	3154.94	3635.83	3520.7	3878.78	1950.86	3573.75	6907.04	3948.53	3594			2004-08-26	3878.78	1950.86	3573.75	6907.04	3594
2004-08-27	2965	2355	2937.7	2395.2	2979.7	4147.23	4574.76	3671.48	3138.36	3360.6	4069.82	3667	1664.48	3746.75	6639.15	3822.23	3508			2004-08-27	3667	1664.48	3746.75	6639.15	3508
2004-08-28	2985	2476	2476.6	1775.5	3765.07	3977.18	4436.78	3346.4	2371.17	3717.03	4118.63	3688.56	1601.52	3170.66	6682.35	3997.25	3412			2004-08-28	3688.56	1601.52	3170.66	6682.35	3412
2004-08-29	2532	1779	2511.2	2645.6	3820.28	3878.3	4044.04	3112.84	1456.31	3696.86	4216.82	3695.08	1215.68	2881.15	6706.31	3863.39	3253			2004-08-29	3695.08	1215.68	2881.15	6706.31	3253
2004-08-30	2380	1261	4374.1	2782.6	3863.56	3605.63	3953.09	2847.68	2507.48	3717	3893.28	3264.89	730.27	3241.08	6780.78	3774.21	3311			2004-08-30	3264.89	730.27	3241.08	6780.78	3311
2004-08-31	1615	2437	3830.2	2561	3462.48	3764.38	4561.3	3167.83	2861.7	3755.86	4271.08	2957.12	1309.86	3372.21	6697.77	3729.35	3397			2004-08-31	2957.12	1309.86	3372.21	6697.77	3397
	2346.73	2300.71	2395.42	2756.07	2742.39	4838.81	5156.21	3956.93	2722.41	3544.87	4802.87	3327.24	1909.42	3397.51	6595.81	4358.62
