# Supplementary material for: Beluga whale summer habitat associations in the Nelson River estuary, western Hudson Bay, Canada
Source: PLoS One. 2017 Aug 2;12(8):e0181045. doi: 10.1371/journal.pone.0181045 (PMC5540293; doi:10.1371/journal.pone.0181045)
Supplement: S2 Table — (XLSX) [file pone.0181045.s002.xlsx]

## Sheet: Nelson_Telem_2002_to_2005
ID	PTT	DEPLOYID	DATE	YEAR	MON	DAY	HOUR	MINUTE	TIME_INTEGER	TIME_ZONE	DAYOFYEAR	WEEKOFYEAR	LOCATIONQU	LATITUDE	LONGITUDE	DISTTOPORT_KM	DIST_SHR_KM	DIR_SHR_DE	DIST_CHAN_KM	IN_CHANNEL	SUCS_DIST	TIDE_M	DATE_CAPT	TIME_CAPT	SEX	LENGTH_CM	FLUKE_CM	W_CALF
1	10927	1	2002-07-14	2002	7	14	1	22	122	UTC	194	28	3	57.197	-92.24	21.44	13.4548		3.5416	0	0	0.2	2002-07-13	1644	F	320		X
2	10927	1	2002-07-14	2002	7	14	10	21	1021	UTC	194	28	2	57.251	-92.119	30.91	19.4886		11.574	0	9.5	1.9	2002-07-13	1644	F	320		X
3	10927	1	2002-07-14	2002	7	14	13	33	1333	UTC	194	28	1	57.331	-92.132	36.91	17.7746		9.1355	0	9	0.56	2002-07-13	1644	F	320		X
4	10927	1	2002-07-15	2002	7	15	11	9	119	UTC	195	28	2	57.407	-92.119	44.34	19.3358		10.4289	0	8.5	1.83	2002-07-13	1644	F	320		X
5	10927	1	2002-07-15	2002	7	15	12	14	1214	UTC	195	28	2	57.455	-92.096	49.65	21.6658		13.1139	0	5.5	1.35	2002-07-13	1644	F	320		X
6	10927	1	2002-07-15	2002	7	15	13	6	136	UTC	195	28	2	57.495	-92.129	52.68	20.3741		12.3762	0	4.9	0.91	2002-07-13	1644	F	320		X
7	10927	1	2002-07-15	2002	7	15	13	14	1314	UTC	195	28	2	57.507	-92.143	53.55	19.9001		11.926	0	1.6	0.91	2002-07-13	1644	F	320		X
8	10927	1	2002-07-15	2002	7	15	13	53	1353	UTC	195	28	1	57.528	-92.14	55.77	20.7878		13.0453	0	2.3	0.91	2002-07-13	1644	F	320		X
9	10927	1	2002-07-16	2002	7	16	0	36	36	UTC	196	28	1	57.85	-92.163	89.57	33.5828		24.8452	0	35.9	1.39	2002-07-13	1644	F	320		X
10	10927	1	2002-07-16	2002	7	16	1	29	129	UTC	196	28	1	57.863	-92.181	90.74	33.0032		24.5829	0	1.8	0.93	2002-07-13	1644	F	320		X
11	10927	1	2002-07-16	2002	7	16	1	52	152	UTC	196	28	2	57.879	-92.219	92.03	31.0523		23.4745	0	2.9	0.93	2002-07-13	1644	F	320		X
12	10927	1	2002-07-16	2002	7	16	2	17	217	UTC	196	28	1	57.884	-92.213	92.65	31.4975		24.0336	0	0.7	0.41	2002-07-13	1644	F	320		X
13	10927	1	2002-07-16	2002	7	16	3	2	32	UTC	196	28	1	57.89	-92.247	92.95	29.6442		22.3857	0	2.1	-0.07	2002-07-13	1644	F	320		X
14	10927	1	2002-07-16	2002	7	16	10	59	1059	UTC	196	28	1	57.978	-92.421	101.6	21.8811		15.7575	0	14.2	3.31	2002-07-13	1644	F	320		X
15	10927	1	2002-07-16	2002	7	16	12	0	120	UTC	196	28	1	58.032	-92.434	107.58	21.479		15.303	0	6.1	1.8	2002-07-13	1644	F	320		X
16	10927	1	2002-07-16	2002	7	16	12	50	1250	UTC	196	28	1	58.06	-92.48	110.64	18.8964		12.0494	0	4.1	1.8	2002-07-13	1644	F	320		X
17	10927	1	2002-07-16	2002	7	16	13	40	1340	UTC	196	28	1	58.062	-92.46	110.88	20.0968		13.1806	0	1.2	1.32	2002-07-13	1644	F	320		X
18	10927	1	2002-07-16	2002	7	16	15	21	1521	UTC	196	28	1	58.087	-92.515	113.64	17.4962		9.5255	0	4.3	0.24	2002-07-13	1644	F	320		X
19	10927	1	2002-07-17	2002	7	17	0	11	11	UTC	197	28	1	58.098	-92.752	115.83	5.2759		0	1	14.1	1.95	2002-07-13	1644	F	320		X
20	10927	1	2002-07-17	2002	7	17	1	1	11	UTC	197	28	1	58.098	-92.708	115.52	7.7361		0	1	2.6	1.41	2002-07-13	1644	F	320		X
21	10927	1	2002-07-17	2002	7	17	2	37	237	UTC	197	28	1	58.055	-92.633	110.35	9.8619		3.2623	0	6.5	0.9	2002-07-13	1644	F	320		X
22	10927	1	2002-07-17	2002	7	17	3	17	317	UTC	197	28	1	58.032	-92.692	108.1	6.2164		0.4879	0	4.3	0.34	2002-07-13	1644	F	320		X
23	10927	1	2002-07-17	2002	7	17	11	47	1147	UTC	197	28	2	57.818	-92.611	83.89	7.0319		0	1	24.3	3.12	2002-07-13	1644	F	320		X
24	10927	1	2002-07-17	2002	7	17	12	19	1219	UTC	197	28	1	57.803	-92.594	82.15	7.5574		0	1	2	2.39	2002-07-13	1644	F	320		X
25	10927	1	2002-07-17	2002	7	17	12	26	1226	UTC	197	28	1	57.802	-92.598	82.05	7.2964		0	1	0.3	2.39	2002-07-13	1644	F	320		X
26	10927	1	2002-07-17	2002	7	17	12	26	1226	UTC	197	28	1	57.815	-92.581	83.44	8.6568		0.9734	0	1.8	2.39	2002-07-13	1644	F	320		X
27	10927	1	2002-07-17	2002	7	17	14	0	140	UTC	197	28	1	57.756	-92.569	76.83	7.2529		0	1	6.6	1.27	2002-07-13	1644	F	320		X
28	10927	1	2002-07-17	2002	7	17	14	5	145	UTC	197	28	3	57.757	-92.537	76.86	9.0181		0.5783	0	1.9	1.27	2002-07-13	1644	F	320		X
29	10927	1	2002-07-17	2002	7	17	15	8	158	UTC	197	28	2	57.688	-92.527	69.15	6.6208		0	1	7.7	0.7	2002-07-13	1644	F	320		X
30	10927	1	2002-07-17	2002	7	17	15	27	1527	UTC	197	28	1	57.69	-92.529	69.38	6.5617		0	1	0.3	0.7	2002-07-13	1644	F	320		X
31	10927	1	2002-07-17	2002	7	17	15	40	1540	UTC	197	28	1	57.682	-92.502	68.47	7.5537		0	1	1.8	0.7	2002-07-13	1644	F	320		X
32	10927	1	2002-07-17	2002	7	17	16	27	1627	UTC	197	28	1	57.648	-92.471	64.7	7.7251		0	1	4.2	0.19	2002-07-13	1644	F	320		X
33	10927	1	2002-07-18	2002	7	18	0	39	39	UTC	198	28	1	57.416	-92.351	39.87	6.023		0	1	26.9	2.61	2002-07-13	1644	F	320		X
34	10927	1	2002-07-18	2002	7	18	1	4	14	UTC	198	28	1	57.427	-92.314	41.62	8.322		0	1	2.5	1.99	2002-07-13	1644	F	320		X
35	10927	1	2002-07-18	2002	7	18	1	32	132	UTC	198	28	1	57.431	-92.342	41.62	6.7286		0	1	1.7	1.99	2002-07-13	1644	F	320		X
36	10927	1	2002-07-18	2002	7	18	2	15	215	UTC	198	28	2	57.423	-92.315	41.17	8.2235		0	1	1.9	1.44	2002-07-13	1644	F	320		X
37	10927	1	2002-07-18	2002	7	18	3	3	33	UTC	198	28	2	57.403	-92.317	39	7.792		0	1	2.2	0.88	2002-07-13	1644	F	320		X
38	10927	1	2002-07-19	2002	7	19	1	7	17	UTC	199	28	2	57.208	-92.161	25.92	15.4517		7.9108	0	23.7	2.62	2002-07-13	1644	F	320		X
39	10927	1	2002-07-19	2002	7	19	1	56	156	UTC	199	28	1	57.223	-92.073	31.24	18.8374		8.0496	0	5.6	2.62	2002-07-13	1644	F	320		X
40	10927	1	2002-07-19	2002	7	19	2	49	249	UTC	199	28	1	57.237	-92.024	34.57	19.6923		7.8954	0	3.4	2.04	2002-07-13	1644	F	320		X
41	10927	1	2002-07-19	2002	7	19	10	26	1026	UTC	199	28	1	57.279	-92.114	33.26	19.5122		11.4367	0	7.2	3.25	2002-07-13	1644	F	320		X
42	10927	1	2002-07-19	2002	7	19	13	15	1315	UTC	199	28	1	57.375	-92.168	39.76	15.9123		6.5566	0	11.2	2.95	2002-07-13	1644	F	320		X
43	10927	1	2002-07-20	2002	7	20	0	39	39	UTC	200	28	1	57.563	-92.169	58.75	20.6232		10.178	0	21	3.44	2002-07-13	1644	F	320		X
44	10927	1	2002-07-20	2002	7	20	1	33	133	UTC	200	28	1	57.593	-92.163	62.02	21.9687		8.3542	0	3.4	3.16	2002-07-13	1644	F	320		X
45	10927	1	2002-07-20	2002	7	20	2	38	238	UTC	200	28	1	57.583	-92.193	60.39	19.8924		7.5765	0	2.1	2.67	2002-07-13	1644	F	320		X
46	10927	1	2002-07-20	2002	7	20	10	15	1015	UTC	200	28	2	57.44	-92.335	42.69	7.203		0	1	18.1	2.34	2002-07-13	1644	F	320		X
47	10927	1	2002-07-20	2002	7	20	11	10	1110	UTC	200	28	1	57.418	-92.342	40.21	6.5742		0	1	2.5	3.07	2002-07-13	1644	F	320		X
48	10927	1	2002-07-20	2002	7	20	11	14	1114	UTC	200	28	2	57.413	-92.345	39.63	6.3686		0	1	0.6	3.07	2002-07-13	1644	F	320		X
49	10927	1	2002-07-20	2002	7	20	12	51	1251	UTC	200	28	2	57.376	-92.366	35.32	4.0646		0	1	4.3	3.44	2002-07-13	1644	F	320		X
50	10927	1	2002-07-20	2002	7	20	12	51	1251	UTC	200	28	2	57.38	-92.381	35.55	3.3199		0	1	1	3.44	2002-07-13	1644	F	320		X
51	10927	1	2002-07-20	2002	7	20	12	53	1253	UTC	200	28	1	57.363	-92.334	34.43	5.83		0	1	3.4	3.44	2002-07-13	1644	F	320		X
52	10927	1	2002-07-20	2002	7	20	14	30	1430	UTC	200	28	1	57.315	-92.356	28.93	4.4983		0	1	5.5	2.96	2002-07-13	1644	F	320		X
53	10927	1	2002-07-20	2002	7	20	14	31	1431	UTC	200	28	1	57.313	-92.366	28.53	3.961		0	1	0.6	2.96	2002-07-13	1644	F	320		X
54	10927	1	2002-07-21	2002	7	21	10	5	105	UTC	201	29	1	57.245	-92.02	35.27	20.4561		8.1506	0	22.2	1.4	2002-07-13	1644	F	320		X
55	10927	1	2002-07-21	2002	7	21	12	26	1226	UTC	201	29	1	57.219	-92.118	28.74	17.346		8.1412	0	6.6	2.97	2002-07-13	1644	F	320		X
56	10927	1	2002-07-21	2002	7	21	12	39	1239	UTC	201	29	1	57.211	-92.107	28.78	16.7549		7.0905	0	1.1	2.97	2002-07-13	1644	F	320		X
57	10927	1	2002-07-21	2002	7	21	14	10	1410	UTC	201	29	2	57.23	-92.198	25.81	14.9943		6.6296	0	5.9	3.39	2002-07-13	1644	F	320		X
58	10927	1	2002-07-21	2002	7	21	14	19	1419	UTC	201	29	3	57.233	-92.151	28.14	17.7493		9.4224	0	2.9	3.39	2002-07-13	1644	F	320		X
59	10927	1	2002-07-22	2002	7	22	0	12	12	UTC	202	29	1	57.376	-92.328	35.92	6.3271		0	1	19.2	2.5	2002-07-13	1644	F	320		X
60	10927	1	2002-07-22	2002	7	22	1	37	137	UTC	202	29	1	57.376	-92.282	36.84	9.0842		0.2425	0	2.8	3.22	2002-07-13	1644	F	320		X
61	10927	1	2002-07-22	2002	7	22	2	10	210	UTC	202	29	3	57.384	-92.309	37.12	7.609		0	1	1.9	3.5	2002-07-13	1644	F	320		X
62	10927	1	2002-07-22	2002	7	22	2	27	227	UTC	202	29	2	57.4	-92.275	39.49	10.0809		1.42	0	2.7	3.5	2002-07-13	1644	F	320		X
63	10927	1	2002-07-22	2002	7	22	12	5	125	UTC	202	29	1	57.346	-92.29	33.55	8.3501		0	1	6.1	2.12	2002-07-13	1644	F	320		X
64	10927	1	2002-07-22	2002	7	22	14	5	145	UTC	202	29	1	57.362	-92.267	35.74	9.7963		0.7901	0	2.3	3.5	2002-07-13	1644	F	320		X
65	10927	1	2002-07-22	2002	7	22	16	16	1616	UTC	202	29	1	57.391	-92.231	39.58	12.3673		3.7195	0	3.9	2.95	2002-07-13	1644	F	320		X
66	10927	1	2002-07-22	2002	7	22	18	7	187	UTC	202	29	1	57.399	-92.239	40.19	12.1097		3.5639	0	1	1.64	2002-07-13	1644	F	320		X
67	10927	1	2002-07-23	2002	7	23	1	14	114	UTC	203	29	1	57.398	-92.26	39.61	10.8659		2.2959	0	1.3	2.54	2002-07-13	1644	F	320		X
68	10927	1	2002-07-23	2002	7	23	1	55	155	UTC	203	29	1	57.383	-92.304	37.11	7.8804		0	1	3.1	2.54	2002-07-13	1644	F	320		X
69	10927	1	2002-07-23	2002	7	23	2	5	25	UTC	203	29	1	57.381	-92.32	36.6	6.8915		0	1	1	3.35	2002-07-13	1644	F	320		X
70	10927	1	2002-07-23	2002	7	23	3	46	346	UTC	203	29	1	57.433	-92.245	43.57	12.5239		3.8441	0	7.4	3.62	2002-07-13	1644	F	320		X
71	10927	1	2002-07-23	2002	7	23	10	31	1031	UTC	203	29	1	57.459	-92.049	51.49	24.5203		13.5723	0	12.1	0.57	2002-07-13	1644	F	320		X
72	10927	1	2002-07-23	2002	7	23	15	55	1555	UTC	203	29	3	57.527	-92.044	58.19	26.2289		15.2593	0	7.6	3.65	2002-07-13	1644	F	320		X
73	10927	1	2002-07-24	2002	7	24	1	44	144	UTC	204	29	1	57.584	-92.25	59.52	16.7255		5.5301	0	0.9	1.59	2002-07-13	1644	F	320		X
74	10927	1	2002-07-24	2002	7	24	1	44	144	UTC	204	29	1	57.59	-92.26	60.02	16.4306		4.6964	0	14.7	1.59	2002-07-13	1644	F	320		X
75	10927	1	2002-07-24	2002	7	24	2	31	231	UTC	204	29	1	57.569	-92.247	57.95	16.3177		7.165	0	1.7	2.74	2002-07-13	1644	F	320		X
76	10927	1	2002-07-24	2002	7	24	3	22	322	UTC	204	29	2	57.586	-92.256	59.64	16.4745		5.1956	0	2	3.58	2002-07-13	1644	F	320		X
77	10927	1	2002-07-24	2002	7	24	11	11	1111	UTC	204	29	1	57.526	-92.197	54.3	17.5362		9.938	0	7.6	0.41	2002-07-13	1644	F	320		X
78	10927	1	2002-07-24	2002	7	24	12	3	123	UTC	204	29	2	57.521	-92.265	52.51	13.6283		6.0921	0	4.1	0.5	2002-07-13	1644	F	320		X
79	10927	1	2002-07-24	2002	7	24	12	57	1257	UTC	204	29	2	57.507	-92.306	50.37	10.7208		3.1831	0	2.9	0.5	2002-07-13	1644	F	320		X
80	10927	1	2002-07-24	2002	7	24	12	58	1258	UTC	204	29	2	57.505	-92.289	50.4	11.5389		3.9699	0	1	0.5	2002-07-13	1644	F	320		X
81	10927	1	2002-07-25	2002	7	25	20	22	2022	UTC	205	29	1	57.147	-92.411	10.4	6.0702		0.4535	0	40.6	1.89	2002-07-13	1644	F	320		X
82	10927	1	2002-07-25	2002	7	25	20	58	2058	UTC	205	29	1	57.173	-92.316	16.26	10.2275		0	1	6.4	1.89	2002-07-13	1644	F	320		X
83	10927	1	2002-07-25	2002	7	25	21	44	2144	UTC	205	29	1	57.204	-92.281	20.24	10.8546		1.0908	0	4.1	1.49	2002-07-13	1644	F	320		X
84	10927	1	2002-07-26	2002	7	26	0	4	4	UTC	206	29	1	57.245	-92.147	29.2	17.8596		10.1077	0	9.3	0.08	2002-07-13	1644	F	320		X
85	10927	1	2002-07-26	2002	7	26	0	5	5	UTC	206	29	1	57.227	-92.185	26.15	15.8297		7.2594	0	3.1	0.08	2002-07-13	1644	F	320		X
86	10927	1	2002-07-26	2002	7	26	1	1	11	UTC	206	29	1	57.244	-92.16	28.55	17.0822		9.3333	0	2.4	0.07	2002-07-13	1644	F	320		X
87	10927	1	2002-07-26	2002	7	26	1	6	16	UTC	206	29	2	57.226	-92.167	26.89	16.92		8.2773	0	2.1	0.07	2002-07-13	1644	F	320		X
88	10927	1	2002-07-26	2002	7	26	1	44	144	UTC	206	29	2	57.208	-92.175	25.24	15.2979		7.523	0	2.1	0.07	2002-07-13	1644	F	320		X
89	10927	1	2002-07-26	2002	7	26	2	36	236	UTC	206	29	1	57.159	-92.189	21.54	9.7665		3.7973	0	5.5	0.83	2002-07-13	1644	F	320		X
90	10927	1	2002-07-26	2002	7	26	2	55	255	UTC	206	29	2	57.149	-92.214	19.68	8.5181		3.0422	0	1.9	0.83	2002-07-13	1644	F	320		X
91	10927	1	2002-07-26	2002	7	26	10	49	1049	UTC	206	29	1	57.238	-91.923	39.9	17.2514		3.2644	0	20.2	1.46	2002-07-13	1644	F	320		X
92	10927	1	2002-07-26	2002	7	26	12	28	1228	UTC	206	29	1	57.284	-91.898	43.82	21.0989		2.5801	0	5.4	0.38	2002-07-13	1644	F	320		X
93	10927	1	2002-07-26	2002	7	26	13	49	1349	UTC	206	29	2	57.276	-91.932	41.61	21.2965		4.769	0	2.2	0.1	2002-07-13	1644	F	320		X
94	10927	1	2002-07-26	2002	7	26	13	49	1349	UTC	206	29	2	57.278	-91.957	40.49	22.1633		5.7075	0	1.5	0.1	2002-07-13	1644	F	320		X
95	10927	1	2002-07-27	2002	7	27	0	38	38	UTC	207	29	1	57.26	-92.3	24.66	8.5026		1.8365	0	20.8	0.37	2002-07-13	1644	F	320		X
96	10927	1	2002-07-27	2002	7	27	0	50	50	UTC	207	29	1	57.231	-92.307	21.68	8.5133		1.8471	0	3.3	0.37	2002-07-13	1644	F	320		X
97	10927	1	2002-07-28	2002	7	28	1	55	155	UTC	208	30	3	57.185	-92.181	23.44	12.707		6.1559	0	9.2	0.18	2002-07-13	1644	F	320		X
98	10927	1	2002-07-28	2002	7	28	2	28	228	UTC	208	30	1	57.165	-92.188	21.92	10.4372		4.4045	0	2.3	-0.12	2002-07-13	1644	F	320		X
99	10927	1	2002-07-28	2002	7	28	11	11	1111	UTC	208	30	1	57.261	-91.981	38.22	21.102		7.4435	0	16.5	1.58	2002-07-13	1644	F	320		X
100	10927	1	2002-07-28	2002	7	28	14	41	1441	UTC	208	30	2	57.321	-91.927	44.82	25.5551		1.9419	0	7.4	0.06	2002-07-13	1644	F	320		X
101	10927	1	2002-07-29	2002	7	29	0	26	26	UTC	209	30	1	57.396	-92.215	40.49	13.4267		4.829	0	19.3	1.17	2002-07-13	1644	F	320		X
102	10927	1	2002-07-29	2002	7	29	1	33	133	UTC	209	30	1	57.42	-92.271	41.67	10.8528		2.0493	0	4.3	0.61	2002-07-13	1644	F	320		X
103	10927	1	2002-07-29	2002	7	29	10	18	1018	UTC	209	30	1	57.5	-92.264	50.28	12.7243		5.0167	0	8.9	2.19	2002-07-13	1644	F	320		X
104	10927	1	2002-07-29	2002	7	29	12	37	1237	UTC	209	30	1	57.493	-92.263	49.55	12.5445		4.6933	0	0.8	1.44	2002-07-13	1644	F	320		X
105	10927	1	2002-07-29	2002	7	29	12	39	1239	UTC	209	30	1	57.487	-92.228	49.57	14.3827		6.3852	0	2.2	1.44	2002-07-13	1644	F	320		X
106	10927	1	2002-07-29	2002	7	29	12	39	1239	UTC	209	30	2	57.494	-92.236	50.15	14.1325		6.1931	0	0.9	1.44	2002-07-13	1644	F	320		X
107	10927	1	2002-07-29	2002	7	29	14	17	1417	UTC	209	30	1	57.492	-92.23	50.06	14.416		6.4433	0	0.4	0.36	2002-07-13	1644	F	320		X
108	10927	1	2002-07-29	2002	7	29	14	20	1420	UTC	209	30	2	57.485	-92.255	48.84	12.7576		4.7674	0	1.7	0.36	2002-07-13	1644	F	320		X
109	10927	1	2002-07-29	2002	7	29	14	21	1421	UTC	209	30	1	57.486	-92.262	48.82	12.3833		4.4087	0	0.4	0.36	2002-07-13	1644	F	320		X
110	10927	1	2002-07-29	2002	7	29	16	0	160	UTC	209	30	1	57.442	-92.229	44.86	13.5811		5.0089	0	5.3	0.53	2002-07-13	1644	F	320		X
111	10927	1	2002-07-29	2002	7	29	16	5	165	UTC	209	30	3	57.45	-92.266	44.92	11.4349		3.4586	0	2.4	0.53	2002-07-13	1644	F	320		X
112	10927	1	2002-07-30	2002	7	30	0	9	9	UTC	210	30	1	57.589	-92.224	60.48	18.3795		5.8292	0	15.7	1.42	2002-07-13	1644	F	320		X
113	10927	1	2002-07-30	2002	7	30	0	13	13	UTC	210	30	2	57.589	-92.204	60.82	19.5025		6.6376	0	1.2	1.42	2002-07-13	1644	F	320		X
114	10927	1	2002-07-30	2002	7	30	1	11	111	UTC	210	30	1	57.603	-92.231	61.86	18.6186		4.3896	0	2.2	1.02	2002-07-13	1644	F	320		X
115	10927	1	2002-07-30	2002	7	30	1	52	152	UTC	210	30	1	57.619	-92.272	62.99	17.4035		1.4337	0	3	1.02	2002-07-13	1644	F	320		X
116	10927	1	2002-07-30	2002	7	30	1	57	157	UTC	210	30	1	57.629	-92.275	64.04	17.7768		0.5677	0	1.1	1.02	2002-07-13	1644	F	320		X
117	10927	1	2002-07-30	2002	7	30	2	1	21	UTC	210	30	2	57.618	-92.27	62.91	17.4386		1.5915	0	1.3	0.46	2002-07-13	1644	F	320		X
118	10927	1	2002-07-30	2002	7	30	2	50	250	UTC	210	30	1	57.619	-92.297	62.68	16.1991		1.03	0	1.6	0.46	2002-07-13	1644	F	320		X
119	10927	1	2002-07-30	2002	7	30	3	40	340	UTC	210	30	1	57.624	-92.31	63.08	15.61		0.3127	0	1	0.05	2002-07-13	1644	F	320		X
120	10927	1	2002-07-30	2002	7	30	10	6	106	UTC	210	30	2	57.614	-92.252	62.73	18.1025		2.6331	0	3.6	2.63	2002-07-13	1644	F	320		X
121	10927	1	2002-07-30	2002	7	30	10	35	1035	UTC	210	30	3	57.608	-92.246	62.17	18.0782		3.3605	0	0.8	2.63	2002-07-13	1644	F	320		X
122	10927	1	2002-07-30	2002	7	30	11	46	1146	UTC	210	30	3	57.644	-92.295	65.44	17.1879		0.856	0	5	2	2002-07-13	1644	F	320		X
123	10927	1	2002-07-30	2002	7	30	12	15	1215	UTC	210	30	1	57.673	-92.282	68.76	19.203		3.9552	0	3.3	1.63	2002-07-13	1644	F	320		X
124	10927	1	2002-07-30	2002	7	30	14	1	141	UTC	210	30	1	57.672	-92.372	67.81	14.1694		2.3479	0	5.4	0.78	2002-07-13	1644	F	320		X
125	10927	1	2002-07-30	2002	7	30	14	7	147	UTC	210	30	1	57.662	-92.354	66.84	14.7912		2.0678	0	1.5	0.78	2002-07-13	1644	F	320		X
126	10927	1	2002-07-31	2002	7	31	0	5	5	UTC	211	30	1	57.533	-92.279	53.58	13.4306		6.0007	0	15.1	1.63	2002-07-13	1644	F	320		X
127	10927	1	2002-07-31	2002	7	31	1	28	128	UTC	211	30	1	57.522	-92.254	52.8	14.2623		6.7245	0	1.9	1.32	2002-07-13	1644	F	320		X
128	10927	1	2002-07-31	2002	7	31	1	45	145	UTC	211	30	1	57.52	-92.252	52.62	14.2663		6.7223	0	0.3	1.32	2002-07-13	1644	F	320		X
129	10927	1	2002-07-31	2002	7	31	1	48	148	UTC	211	30	1	57.524	-92.249	53.1	14.632		7.0949	0	0.5	1.32	2002-07-13	1644	F	320		X
130	10927	1	2002-07-31	2002	7	31	2	29	229	UTC	211	30	1	57.532	-92.292	53.28	12.6664		5.2635	0	2.7	0.89	2002-07-13	1644	F	320		X
131	10927	1	2002-07-31	2002	7	31	3	9	39	UTC	211	30	1	57.499	-92.29	49.74	11.2221		3.5947	0	3.7	0.39	2002-07-13	1644	F	320		X
132	10927	1	2002-07-31	2002	7	31	3	26	326	UTC	211	30	2	57.535	-92.291	53.61	12.8151		5.4773	0	4	0.39	2002-07-13	1644	F	320		X
133	10927	1	2002-07-31	2002	7	31	10	12	1012	UTC	211	30	1	57.564	-92.275	56.99	14.5494		6.6817	0	3.4	3.12	2002-07-13	1644	F	320		X
134	10927	1	2002-07-31	2002	7	31	11	33	1133	UTC	211	30	2	57.561	-92.283	56.55	13.9864		6.1695	0	0.6	2.38	2002-07-13	1644	F	320		X
135	10927	1	2002-07-31	2002	7	31	12	15	1215	UTC	211	30	2	57.553	-92.281	55.71	13.8391		6.2792	0	0.9	1.85	2002-07-13	1644	F	320		X
136	10927	1	2002-07-31	2002	7	31	13	56	1356	UTC	211	30	1	57.537	-92.282	53.96	13.3957		6.0579	0	1.8	1.52	2002-07-13	1644	F	320		X
137	10927	1	2002-08-01	2002	8	1	1	4	14	UTC	212	30	1	57.671	-92.269	68.7	19.8259		4.1957	0	15	1.55	2002-07-13	1644	F	320		X
138	10927	1	2002-08-01	2002	8	1	1	35	135	UTC	212	30	1	57.655	-92.302	66.56	17.279		1.6253	0	2.7	1.55	2002-07-13	1644	F	320		X
139	10927	1	2002-08-01	2002	8	1	2	8	28	UTC	212	30	1	57.685	-92.269	70.23	20.4644		5.502	0	3.9	1.22	2002-07-13	1644	F	320		X
140	10927	1	2002-08-01	2002	8	1	2	47	247	UTC	212	30	1	57.668	-92.292	68.1	18.4304		3.1935	0	2.3	1.22	2002-07-13	1644	F	320		X
141	10927	1	2002-08-01	2002	8	1	3	13	313	UTC	212	30	2	57.664	-92.279	67.81	18.9525		3.2124	0	0.9	0.8	2002-07-13	1644	F	320		X
142	10927	1	2002-08-01	2002	8	1	3	47	347	UTC	212	30	2	57.642	-92.295	65.22	17.1102		0.6781	0	2.6	0.8	2002-07-13	1644	F	320		X
143	10927	1	2002-08-01	2002	8	1	11	24	1124	UTC	212	30	2	57.578	-92.283	58.39	14.6404		5.6752	0	7.2	2.84	2002-07-13	1644	F	320		X
144	10927	1	2002-08-01	2002	8	1	12	2	122	UTC	212	30	2	57.574	-92.268	58.17	15.3302		6.3105	0	1	2.2	2002-07-13	1644	F	320		X
145	10927	1	2002-08-01	2002	8	1	13	11	1311	UTC	212	30	1	57.551	-92.29	55.36	13.26		5.7596	0	2.9	1.74	2002-07-13	1644	F	320		X
146	10927	1	2002-08-01	2002	8	1	13	43	1343	UTC	212	30	1	57.535	-92.267	53.98	14.1821		6.739	0	2.3	1.74	2002-07-13	1644	F	320		X
147	10927	1	2002-08-01	2002	8	1	14	10	1410	UTC	212	30	1	57.546	-92.288	54.85	13.2445		5.9373	0	1.8	1.41	2002-07-13	1644	F	320		X
148	10927	1	2002-08-02	2002	8	2	0	43	43	UTC	213	30	1	57.212	-92.284	20.8	10.4062		1.0518	0	37.3	2.36	2002-07-13	1644	F	320		X
149	10927	1	2002-08-02	2002	8	2	3	0	30	UTC	213	30	1	57.206	-92.123	27.67	15.8797		6.8481	0	9.8	1.15	2002-07-13	1644	F	320		X
150	10927	1	2002-08-02	2002	8	2	11	11	1111	UTC	213	30	1	57.248	-92.059	33.53	21.4673		10.3395	0	6.1	3.2	2002-07-13	1644	F	320		X
151	10927	1	2002-08-02	2002	8	2	12	44	1244	UTC	213	30	1	57.294	-92.142	33.33	17.6281		9.3107	0	7.2	2.64	2002-07-13	1644	F	320		X
152	10927	1	2002-08-03	2002	8	3	1	24	124	UTC	214	30	1	57.524	-92.251	53.06	14.5262		6.9897	0	26.5	2.29	2002-07-13	1644	F	320		X
153	10927	1	2002-08-03	2002	8	3	2	0	20	UTC	214	30	3	57.551	-92.234	56.24	16.5278		9.106	0	3.2	1.82	2002-07-13	1644	F	320		X
154	10927	1	2002-08-03	2002	8	3	10	39	1039	UTC	214	30	2	57.592	-92.222	60.83	18.6134		5.6485	0	4.6	3.07	2002-07-13	1644	F	320		X
155	10971	2	2003-07-31	2003	7	31	0	40	40	UTC	211	30	1	57.206	-92.289	20.09	10.3234	284.0521	0.6224	0	944.4	0.37	2003-07-30	1010	M	405
156	10971	2	2003-07-31	2003	7	31	0	41	41	UTC	211	30	1	57.208	-92.291	20.19	10.1356	283.0955	0.5166	0	0.3	0.37	2003-07-30	1010	M	405
157	10971	2	2003-07-31	2003	7	31	2	22	222	UTC	211	30	2	57.204	-92.327	18.51	8.223	283.9284	0.699	0	2.2	0.57	2003-07-30	1010	M	405
158	10971	2	2003-07-31	2003	7	31	2	29	229	UTC	211	30	1	57.193	-92.363	16.29	6.781	292.1571	1.1327	0	2.5	0.57	2003-07-30	1010	M	405
159	10971	2	2003-07-31	2003	7	31	2	36	236	UTC	211	30	1	57.196	-92.341	17.29	7.8041	292.1571	1.245	0	1.4	0.57	2003-07-30	1010	M	405
160	10971	2	2003-07-31	2003	7	31	4	9	49	UTC	211	30	1	57.166	-92.397	12.65	6.0147	296.3828	1.1261	0	4.8	3.1	2003-07-30	1010	M	405
161	10971	2	2003-07-31	2003	7	31	4	17	417	UTC	211	30	3	57.165	-92.392	12.71	6.3311	295.7888	1.2449	0	0.3	3.1	2003-07-30	1010	M	405
162	10971	2	2003-07-31	2003	7	31	4	55	455	UTC	211	30	1	57.157	-92.406	11.51	5.9682	292.7048	1.3749	0	1.2	3.1	2003-07-30	1010	M	405
163	10971	2	2003-08-01	2003	8	1	2	7	27	UTC	212	30	1	57.299	-91.961	41.69	24.3722	147.875	4.8105	0	31.2	0.08	2003-07-30	1010	M	405
164	10971	2	2003-08-02	2003	8	2	4	31	431	UTC	213	30	1	57.41	-92.235	41.42	12.7274	243.3187	3.9867	0	20.6	1.18	2003-07-30	1010	M	405
165	10971	2	2003-08-02	2003	8	2	8	44	844	UTC	213	30	2	57.403	-92.271	39.89	10.4242	243.0586	1.7159	0	2.3	3.8	2003-07-30	1010	M	405
166	10971	2	2003-08-02	2003	8	2	10	16	1016	UTC	213	30	1	57.412	-92.267	40.91	10.964	244.5908	2.1295	0	1	1.91	2003-07-30	1010	M	405
167	10971	2	2003-08-02	2003	8	2	10	23	1023	UTC	213	30	2	57.411	-92.245	41.29	12.1855	247.1865	3.4136	0	1.3	1.91	2003-07-30	1010	M	405
168	10971	2	2003-08-02	2003	8	2	12	3	123	UTC	213	30	1	57.38	-92.289	37.1	8.7151	256.3078	0.1523	0	4.4	1.03	2003-07-30	1010	M	405
169	10971	2	2003-08-02	2003	8	2	12	3	123	UTC	213	30	2	57.399	-92.273	39.43	10.157	245.1583	1.522	0	2.3	1.03	2003-07-30	1010	M	405
170	10971	2	2003-08-02	2003	8	2	12	26	1226	UTC	213	30	3	57.38	-92.263	37.68	10.2686	257.5275	1.4365	0	2.2	1.03	2003-07-30	1010	M	405
171	10971	2	2003-08-03	2003	8	3	2	34	234	UTC	214	31	1	57.341	-92.142	37.44	17.1857	261.623	8.3934	0	8.5	0.12	2003-07-30	1010	M	405
172	10971	2	2003-08-03	2003	8	3	4	42	442	UTC	214	31	2	57.358	-92.164	38.27	15.948	261.5012	6.8281	0	2.3	0.41	2003-07-30	1010	M	405
173	10971	2	2003-08-03	2003	8	3	4	43	443	UTC	214	31	2	57.358	-92.172	38.01	15.4663	261.4159	6.3521	0	0.5	0.41	2003-07-30	1010	M	405
174	10971	2	2003-08-03	2003	8	3	6	49	649	UTC	214	31	2	57.37	-92.223	37.67	12.5512	254.5995	3.2008	0	3.4	3.15	2003-07-30	1010	M	405
175	10971	2	2003-08-03	2003	8	3	8	34	834	UTC	214	31	1	57.398	-92.22	40.56	13.1859	250.1707	4.7043	0	3.1	4.26	2003-07-30	1010	M	405
176	10971	2	2003-08-03	2003	8	3	10	14	1014	UTC	214	31	3	57.467	-92.173	48.74	17.1924	256.5262	9.206	0	8.2	2.54	2003-07-30	1010	M	405
177	10971	2	2003-08-04	2003	8	4	0	48	48	UTC	215	31	1	57.597	-92.171	62.28	21.6651	244.0365	7.7184	0	14.5	1.32	2003-07-30	1010	M	405
178	10971	2	2003-08-04	2003	8	4	2	38	238	UTC	215	31	3	57.58	-92.198	59.97	19.4958	244.3748	7.6056	0	2.5	0.44	2003-07-30	1010	M	405
179	10971	2	2003-08-04	2003	8	4	2	40	240	UTC	215	31	2	57.577	-92.196	59.69	19.4979	245.4194	7.9339	0	0.4	0.44	2003-07-30	1010	M	405
180	10971	2	2003-08-04	2003	8	4	4	15	415	UTC	215	31	3	57.557	-92.207	57.37	18.2527	251.3903	9.3702	0	2.3	0.04	2003-07-30	1010	M	405
181	10971	2	2003-08-04	2003	8	4	4	19	419	UTC	215	31	3	57.557	-92.21	57.31	18.0773	251.2633	9.2827	0	0.2	0.04	2003-07-30	1010	M	405
182	10971	2	2003-08-04	2003	8	4	6	38	638	UTC	215	31	1	57.525	-92.224	53.66	16.0195	238.361	8.4637	0	3.7	2.1	2003-07-30	1010	M	405
183	10971	2	2003-08-04	2003	8	4	8	20	820	UTC	215	31	1	57.501	-92.17	52.29	18.1565	248.0283	10.1752	0	4.2	4.2	2003-07-30	1010	M	405
184	10971	2	2003-08-05	2003	8	5	0	17	17	UTC	216	31	1	57.275	-92.302	26.07	8.2028	268.7035	2.6333	0	26.4	1.83	2003-07-30	1010	M	405
185	10971	2	2003-08-05	2003	8	5	0	23	23	UTC	216	31	2	57.273	-92.297	26.02	8.5233	270.045	3.0089	0	0.4	1.83	2003-07-30	1010	M	405
186	10971	2	2003-08-05	2003	8	5	0	38	38	UTC	216	31	2	57.27	-92.316	25.19	7.4186	270.6899	2.0575	0	1.2	1.83	2003-07-30	1010	M	405
187	10971	2	2003-08-05	2003	8	5	2	10	210	UTC	216	31	1	57.237	-92.299	22.51	8.8501	276.1609	1.9739	0	3.8	0.82	2003-07-30	1010	M	405
188	10971	2	2003-08-05	2003	8	5	2	15	215	UTC	216	31	2	57.23	-92.319	21.2	7.8256	276.3549	1.1221	0	1.4	0.82	2003-07-30	1010	M	405
189	10971	2	2003-08-05	2003	8	5	16	5	165	UTC	216	31	1	57.245	-92.127	30.11	19.0671	267.4295	11.0717	0	11.7	0.2	2003-07-30	1010	M	405
190	10971	2	2003-08-07	2003	8	7	0	50	50	UTC	218	31	1	57.603	-92.132	63.71	24.089	244.458	9.602	0	39.9	3.11	2003-07-30	1010	M	405
191	10971	2	2003-08-07	2003	8	7	4	40	440	UTC	218	31	1	57.632	-92.124	66.9	25.7937	238.0394	9.5937	0	3.3	0.83	2003-07-30	1010	M	405
192	10971	2	2003-08-07	2003	8	7	4	53	453	UTC	218	31	2	57.634	-92.148	66.64	24.6171	236.0996	8.1668	0	1.5	0.83	2003-07-30	1010	M	405
193	10971	2	2003-08-09	2003	8	9	2	10	210	UTC	220	31	1	57.202	-92.386	16.51	5.0813	292.1571	0	1	50.3	3.14	2003-07-30	1010	M	405
194	10971	2	2003-08-09	2003	8	9	2	10	210	UTC	220	31	1	57.188	-92.4	14.74	4.8918	289.8575	0	1	1.8	3.14	2003-07-30	1010	M	405
195	10971	2	2003-08-09	2003	8	9	2	27	227	UTC	220	31	1	57.219	-92.283	21.45	10.2384	280.5418	1.3908	0	7.9	3.14	2003-07-30	1010	M	405
196	10971	2	2003-08-09	2003	8	9	4	6	46	UTC	220	31	2	57.294	-92.181	31.83	15.3194	276.5053	7.0755	0	10.4	1.98	2003-07-30	1010	M	405
197	10971	2	2003-08-09	2003	8	9	4	34	434	UTC	220	31	1	57.305	-92.138	34.42	17.6811	271.5972	9.1915	0	2.9	1.98	2003-07-30	1010	M	405
198	10971	2	2003-08-10	2003	8	10	2	5	25	UTC	221	32	2	57.269	-91.85	45.43	18.2181	144.6373	0.025	0	17.9	3.48	2003-07-30	1010	M	405
199	10971	2	2003-08-10	2003	8	10	12	4	124	UTC	221	32	1	57.384	-91.972	47.65	27.7425	256.6173	5.8308	0	14.8	2.14	2003-07-30	1010	M	405
200	10971	2	2003-08-10	2003	8	10	12	13	1213	UTC	221	32	1	57.4	-91.984	48.51	27.2213	256.9731	6.9393	0	1.9	2.14	2003-07-30	1010	M	405
201	10971	2	2003-08-10	2003	8	10	12	15	1215	UTC	221	32	2	57.384	-91.993	46.81	26.4884	256.2618	7.091	0	1.9	2.14	2003-07-30	1010	M	405
202	10971	2	2003-08-11	2003	8	11	2	24	224	UTC	222	32	2	57.413	-92.19	42.85	15.3908	245.7626	6.7124	0	12.3	3.35	2003-07-30	1010	M	405
203	10971	2	2003-08-11	2003	8	11	2	57	257	UTC	222	32	1	57.385	-92.211	39.49	13.4465	256.7407	4.3715	0	3.4	3.35	2003-07-30	1010	M	405
204	10971	2	2003-08-11	2003	8	11	4	43	443	UTC	222	32	2	57.413	-92.088	45.91	21.3043	250.9956	12.4048	0	8	3.34	2003-07-30	1010	M	405
205	10971	2	2003-08-12	2003	8	12	0	57	57	UTC	223	32	1	57.391	-91.899	51.27	31.7875	151.9118	1.9089	0	11.6	0.6	2003-07-30	1010	M	405
206	10971	2	2003-08-12	2003	8	12	2	12	212	UTC	223	32	3	57.371	-91.841	52.37	28.5073	156.7419	0	1	4.1	2.7	2003-07-30	1010	M	405
207	10971	2	2003-08-12	2003	8	12	4	14	414	UTC	223	32	1	57.347	-91.979	44.39	27.038	261.1242	5.2089	0	8.7	3.81	2003-07-30	1010	M	405
208	10971	2	2003-08-12	2003	8	12	4	38	438	UTC	223	32	2	57.35	-91.953	45.76	28.6223	260.6163	3.9618	0	1.6	3.81	2003-07-30	1010	M	405
209	10971	2	2003-08-12	2003	8	12	8	30	830	UTC	223	32	1	57.431	-92.116	46.73	20.2304	260.3807	11.4475	0	13.3	1.57	2003-07-30	1010	M	405
210	10971	2	2003-08-13	2003	8	13	2	37	237	UTC	224	32	2	57.52	-92.192	53.77	17.5547	242.7409	9.8794	0	10.9	1.7	2003-07-30	1010	M	405
211	10971	2	2003-08-13	2003	8	13	4	16	416	UTC	224	32	2	57.509	-92.162	53.3	18.8668	248.0283	10.9378	0	2.2	3.87	2003-07-30	1010	M	405
212	10971	2	2003-08-13	2003	8	13	8	20	820	UTC	224	32	2	57.541	-92.146	56.96	21.0136	239.5526	12.9337	0	3.7	1.95	2003-07-30	1010	M	405
213	10971	2	2003-08-14	2003	8	14	0	34	34	UTC	225	32	1	57.593	-91.986	66.32	32.0732	249.625	13.54	0	11.2	-0.04	2003-07-30	1010	M	405
214	10971	2	2003-08-14	2003	8	14	6	26	626	UTC	225	32	1	57.503	-92.096	54.36	22.5072	250.4748	14.5078	0	12	3.89	2003-07-30	1010	M	405
215	10971	2	2003-08-14	2003	8	14	8	10	810	UTC	225	32	2	57.503	-92.183	52.2	17.4692	248.0283	9.5183	0	5.2	2.38	2003-07-30	1010	M	405
216	10971	2	2003-08-15	2003	8	15	14	45	1445	UTC	226	32	2	57.253	-92.186	28.15	15.4382	270.6899	8.2999	0	27.9	-0.11	2003-07-30	1010	M	405
217	10971	2	2003-08-15	2003	8	15	16	54	1654	UTC	226	32	2	57.254	-92.184	28.32	15.5459	270.6899	8.4267	0	0.2	2.06	2003-07-30	1010	M	405
218	10971	2	2003-08-15	2003	8	15	18	42	1842	UTC	226	32	1	57.307	-92.134	34.75	17.892	271.5972	9.3817	0	6.6	4.17	2003-07-30	1010	M	405
219	10971	2	2003-08-16	2003	8	16	0	39	39	UTC	227	32	1	57.48	-91.878	59.45	34.9707	258.0053	4.9568	0	24.7	0.75	2003-07-30	1010	M	405
220	10971	2	2003-08-16	2003	8	16	4	37	437	UTC	227	32	1	57.44	-91.933	53.9	31.0831	249.4865	6.6243	0	5.6	1.48	2003-07-30	1010	M	405
221	10971	2	2003-08-16	2003	8	16	6	18	618	UTC	227	32	1	57.416	-91.942	51.51	29.9868	254.1837	5.5762	0	2.7	4.05	2003-07-30	1010	M	405
222	10971	2	2003-08-17	2003	8	17	0	40	40	UTC	228	33	1	57.639	-92.104	68.05	27.2125	237.6732	10.8332	0	26.7	1.18	2003-07-30	1010	M	405
223	10971	2	2003-08-17	2003	8	17	2	22	222	UTC	228	33	2	57.622	-92.192	64.55	21.664	235.9393	5.5952	0	5.6	-0.04	2003-07-30	1010	M	405
224	10971	2	2003-08-17	2003	8	17	2	45	245	UTC	228	33	2	57.612	-92.211	63.16	20.1385	237.1988	4.8258	0	1.6	-0.04	2003-07-30	1010	M	405
225	10971	2	2003-08-17	2003	8	17	4	25	425	UTC	228	33	2	57.587	-92.175	61.15	21.0589	243.6507	8.1154	0	3.5	0.61	2003-07-30	1010	M	405
226	10971	2	2003-08-18	2003	8	18	0	17	17	UTC	229	33	1	57.474	-91.767	63.44	37.6345	150.9453	0	1	27.5	1.49	2003-07-30	1010	M	405
227	10971	2	2003-08-18	2003	8	18	0	44	44	UTC	229	33	1	57.425	-91.793	58.52	33.2238	149.3121	1.9795	0	5.7	1.49	2003-07-30	1010	M	405
228	10971	2	2003-08-18	2003	8	18	2	24	224	UTC	229	33	1	57.468	-91.773	62.71	37.1587	150.9453	0	1	4.9	0.44	2003-07-30	1010	M	405
229	10971	2	2003-08-18	2003	8	18	4	5	45	UTC	229	33	2	57.426	-91.812	57.76	33.8161	147.629	2.3009	0	5.2	0.15	2003-07-30	1010	M	405
230	10971	2	2003-08-19	2003	8	19	8	53	853	UTC	230	33	1	57.506	-92.111	54.26	21.718	249.054	13.7238	0	20.1	3.72	2003-07-30	1010	M	405
231	10971	2	2003-08-20	2003	8	20	2	35	235	UTC	231	33	1	57.44	-92.165	46.22	17.3975	256.4299	8.7191	0	8	1.31	2003-07-30	1010	M	405
232	10971	2	2003-08-20	2003	8	20	4	16	416	UTC	231	33	1	57.436	-92.153	46.15	18.0602	258.1434	9.3522	0	0.8	0.48	2003-07-30	1010	M	405
233	10971	2	2003-08-20	2003	8	20	4	57	457	UTC	231	33	1	57.422	-92.118	45.8	19.8239	246.9765	11.1547	0	2.6	0.48	2003-07-30	1010	M	405
234	10971	2	2003-08-20	2003	8	20	8	42	842	UTC	231	33	1	57.455	-92.019	52.11	26.279	259.6169	11.8013	0	7	3.05	2003-07-30	1010	M	405
235	10971	2	2003-08-21	2003	8	21	4	34	434	UTC	232	33	3	57.442	-92.003	51.48	27.0938	246.7874	10.2225	0	1.7	0.9	2003-07-30	1010	M	405
236	10971	2	2003-08-21	2003	8	21	6	50	650	UTC	232	33	1	57.394	-92.142	42.38	17.704	255.2758	8.5926	0	9.9	0.76	2003-07-30	1010	M	405
237	10971	2	2003-08-21	2003	8	21	8	29	829	UTC	232	33	3	57.387	-92.218	39.51	13.0606	255.5278	4.1121	0	4.6	2.26	2003-07-30	1010	M	405
238	10971	2	2003-08-21	2003	8	21	10	10	1010	UTC	232	33	1	57.363	-92.304	35.01	7.6077	254.1882	0	1	5.8	3.34	2003-07-30	1010	M	405
239	10971	2	2003-08-21	2003	8	21	10	54	1054	UTC	232	33	1	57.325	-92.31	30.93	7.1004	271.5972	0	1	4.3	3.34	2003-07-30	1010	M	405
240	10971	2	2003-08-22	2003	8	22	14	9	149	UTC	233	33	1	57.3	-92.109	35.16	19.4896	271.8585	11.0237	0	12.4	2.08	2003-07-30	1010	M	405
241	10971	2	2003-08-22	2003	8	22	14	54	1454	UTC	233	33	1	57.323	-92.04	39.9	23.3557	267.2254	8.5493	0	4.9	2.08	2003-07-30	1010	M	405
242	10971	2	2003-08-23	2003	8	23	0	51	51	UTC	234	33	1	57.508	-91.852	62.85	36.9665	253.4364	3.6136	0	23.5	3	2003-07-30	1010	M	405
243	10971	2	2003-08-23	2003	8	23	2	33	233	UTC	234	33	1	57.567	-91.859	67.85	38.1431	246.34	5.4148	0	6.6	2.36	2003-07-30	1010	M	405
244	10971	2	2003-08-23	2003	8	23	10	5	105	UTC	234	33	1	57.677	-91.987	74.68	35.3712	236.5711	18.5344	0	14.5	2.21	2003-07-30	1010	M	405
245	10971	2	2003-08-23	2003	8	23	12	6	126	UTC	234	33	2	57.658	-92.001	72.4	33.6831	239.1128	17.2304	0	2.3	2.97	2003-07-30	1010	M	405
246	10971	2	2003-08-24	2003	8	24	0	38	38	UTC	235	34	1	57.537	-92.219	55.02	16.9083	234.9117	9.3706	0	18.8	2.83	2003-07-30	1010	M	405
247	10971	2	2003-08-24	2003	8	24	2	20	220	UTC	235	34	2	57.478	-92.177	49.76	17.1642	252.5818	9.2452	0	7	2.82	2003-07-30	1010	M	405
248	10971	2	2003-08-24	2003	8	24	2	44	244	UTC	235	34	3	57.465	-92.172	48.56	17.2236	257.2886	9.1582	0	1.5	2.82	2003-07-30	1010	M	405
249	10971	2	2003-08-24	2003	8	24	4	24	424	UTC	235	34	1	57.464	-92.099	50.44	21.576	258.9861	13.2021	0	4.4	1.95	2003-07-30	1010	M	405
250	10971	2	2003-08-24	2003	8	24	12	51	1251	UTC	235	34	1	57.32	-92.169	34.59	15.6171	269.9662	7.0801	0	16.6	2.63	2003-07-30	1010	M	405
251	10971	2	2003-08-24	2003	8	24	14	31	1431	UTC	235	34	1	57.31	-92.126	35.31	18.3279	271.5972	9.8001	0	2.8	2.98	2003-07-30	1010	M	405
252	10971	2	2003-08-24	2003	8	24	16	11	1611	UTC	235	34	1	57.318	-92.043	39.37	23.2119	268.6246	8.7951	0	5.1	2.09	2003-07-30	1010	M	405
253	10971	2	2003-08-24	2003	8	24	16	11	1611	UTC	235	34	1	57.307	-92.018	39.62	24.8373	271.1745	7.6213	0	1.9	2.09	2003-07-30	1010	M	405
254	10971	2	2003-08-24	2003	8	24	16	23	1623	UTC	235	34	2	57.299	-92.032	38.4	24.1146	271.5972	8.7332	0	1.2	2.09	2003-07-30	1010	M	405
255	10971	2	2003-08-25	2003	8	25	0	54	54	UTC	236	34	3	57.309	-91.693	55.9	18.9458	149.62	0	1	20.5	2.29	2003-07-30	1010	M	405
256	10971	2	2003-08-25	2003	8	25	12	39	1239	UTC	236	34	1	57.407	-92.098	45.02	20.5719	252.4286	11.5878	0	26.8	1.99	2003-07-30	1010	M	405
257	10971	2	2003-08-26	2003	8	26	0	30	30	UTC	237	34	1	57.521	-91.94	60.87	32.0838	250.9304	8.9859	0	15.9	1.55	2003-07-30	1010	M	405
258	10971	2	2003-08-26	2003	8	26	4	24	424	UTC	237	34	1	57.606	-92.041	66.14	29.3304	245.2697	14.8079	0	11.3	3.1	2003-07-30	1010	M	405
259	10971	2	2003-08-26	2003	8	26	10	53	1053	UTC	237	34	2	57.699	-92.166	73.23	26.7137	240.4214	10.4495	0	12.8	0.9	2003-07-30	1010	M	405
260	10971	2	2003-08-26	2003	8	26	12	13	1213	UTC	237	34	1	57.691	-92.184	72.07	25.3727	241.2855	9.0666	0	1.4	1.26	2003-07-30	1010	M	405
261	10971	2	2003-08-26	2003	8	26	12	35	1235	UTC	237	34	1	57.682	-92.167	71.39	25.8745	240.8077	9.0989	0	1.4	1.26	2003-07-30	1010	M	405
262	10971	2	2003-08-27	2003	8	27	2	19	219	UTC	238	34	1	57.646	-92.137	68.12	25.8428	234.1683	8.9898	0	4.4	2.66	2003-07-30	1010	M	405
263	10971	2	2003-08-27	2003	8	27	12	12	1212	UTC	238	34	2	57.573	-92.22	58.83	17.9927	245.2851	7.4361	0	9.5	0.66	2003-07-30	1010	M	405
264	10971	2	2003-08-27	2003	8	27	12	12	1212	UTC	238	34	2	57.574	-92.218	58.98	18.1424	245.0752	7.4044	0	0.2	0.66	2003-07-30	1010	M	405
265	10971	2	2003-08-28	2003	8	28	0	57	57	UTC	239	34	1	57.674	-91.953	75.26	37.0403	238.4813	17.0176	0	19.4	0.33	2003-07-30	1010	M	405
266	10971	2	2003-08-28	2003	8	28	6	51	651	UTC	239	34	1	57.693	-91.881	79.12	41.8365	238.4006	16.538	0	4.8	3.17	2003-07-30	1010	M	405
267	10971	2	2003-08-29	2003	8	29	4	54	454	UTC	240	34	1	57.969	-92.637	100.8	9.108	250.9943	3.0841	0	54.5	3.61	2003-07-30	1010	M	405
268	10971	2	2003-08-29	2003	8	29	8	41	841	UTC	240	34	1	58.144	-92.693	120.53	8.7915	279.3191	1.9468	0	19.8	2.07	2003-07-30	1010	M	405
269	10971	2	2003-08-29	2003	8	29	10	20	1020	UTC	240	34	3	58.214	-92.811	129.12	5.4523	213.9399	0	1	10.5	1.1	2003-07-30	1010	M	405
270	10971	2	2003-08-29	2003	8	29	12	37	1237	UTC	240	34	2	58.288	-92.88	137.9	5.7211	287.5272	0.3308	0	9.2	0.29	2003-07-30	1010	M	405
271	10971	2	2003-08-30	2003	8	30	0	36	36	UTC	241	34	2	58.652	-92.903	178.24	14.1624	271.9461	27.5571	0	40.6	0.22	2003-07-30	1010	M	405
272	10971	2	2003-08-30	2003	8	30	2	52	252	UTC	241	34	3	58.673	-93.008	181.48	7.8234	267.3773	30.1211	0	6.5	0.18	2003-07-30	1010	M	405
273	10971	2	2003-08-30	2003	8	30	8	30	830	UTC	241	34	3	58.683	-92.963	182.16	10.4305	262.0343	30.9842	0	2.8	2.79	2003-07-30	1010	M	405
274	10971	2	2003-08-31	2003	8	31	4	10	410	UTC	242	35	1	58.5	-93.011	162.53	6.0344	254.9295	11.4069	0	20.6	1.74	2003-07-30	1010	M	405
275	10971	2	2003-08-31	2003	8	31	6	9	69	UTC	242	35	2	58.427	-92.991	154.32	4.079	243.9192	3.6076	0	8.2	4.42	2003-07-30	1010	M	405
276	10971	2	2003-08-31	2003	8	31	8	17	817	UTC	242	35	2	58.345	-92.969	145.1	2.9784	242.8949	0.915	0	9.2	3.62	2003-07-30	1010	M	405
277	10971	2	2003-08-31	2003	8	31	10	8	108	UTC	242	35	2	58.263	-92.904	135.4	3.2391	249.7763	0.0105	0	9.9	1.62	2003-07-30	1010	M	405
278	10971	2	2003-09-01	2003	9	1	4	16	416	UTC	243	35	1	58.085	-92.696	114	7.7561	226.9009	0	1	23.3	0.74	2003-07-30	1010	M	405
279	10971	2	2003-09-01	2003	9	1	12	51	1251	UTC	243	35	1	58.317	-92.713	139.85	15.1115	260.861	9.9363	0	25.9	0.95	2003-07-30	1010	M	405
280	10971	2	2003-09-02	2003	9	2	0	6	6	UTC	244	35	1	58.306	-92.874	139.83	5.6323	266.8653	1.0613	0	9.5	1.1	2003-07-30	1010	M	405
281	10971	2	2003-09-02	2003	9	2	2	7	27	UTC	244	35	2	58.259	-92.93	135.25	1.6477	249.7763	0.8639	0	6.2	0.14	2003-07-30	1010	M	405
282	10971	2	2003-09-02	2003	9	2	2	11	211	UTC	244	35	2	58.267	-92.881	135.6	4.6602	249.5623	0	1	3	0.14	2003-07-30	1010	M	405
283	10971	2	2003-09-02	2003	9	2	2	20	220	UTC	244	35	1	58.257	-92.878	134.48	4.3904	243.989	0	1	1.1	0.14	2003-07-30	1010	M	405
284	10971	2	2003-09-02	2003	9	2	2	47	247	UTC	244	35	1	58.22	-92.89	130.54	2.251	261.6931	1.2662	0	4.2	0.14	2003-07-30	1010	M	405
285	10971	2	2003-09-02	2003	9	2	6	13	613	UTC	244	35	1	58.106	-92.779	116.93	4.1453	242.1728	0.3301	0	14.3	2.72	2003-07-30	1010	M	405
286	10971	2	2003-09-03	2003	9	3	0	10	10	UTC	245	35	2	57.358	-92.331	33.95	5.9131	256.7216	0	1	87.6	1.6	2003-07-30	1010	M	405
287	10971	2	2003-09-03	2003	9	3	0	41	41	UTC	245	35	3	57.325	-92.284	31.55	8.6574	270.835	0.1262	0	4.6	1.6	2003-07-30	1010	M	405
288	10971	2	2003-09-03	2003	9	3	12	15	1215	UTC	245	35	1	57.115	-92.461	5.8	4.2077	281.3224	0	1	25.8	1.86	2003-07-30	1010	M	405
289	10971	2	2003-09-03	2003	9	3	12	24	1224	UTC	245	35	2	57.114	-92.407	7.72	6.4754	165.8214	0	1	3.3	1.86	2003-07-30	1010	M	405
290	10971	2	2003-09-03	2003	9	3	12	44	1244	UTC	245	35	2	57.159	-92.412	11.52	5.5423	292.4528	0.9746	0	5	1.86	2003-07-30	1010	M	405
291	10971	2	2003-09-03	2003	9	3	12	48	1248	UTC	245	35	2	57.141	-92.375	11.21	8.353	280.7116	0	1	3	1.86	2003-07-30	1010	M	405
292	10971	2	2003-09-03	2003	9	3	14	5	145	UTC	245	35	1	57.196	-92.213	22.61	13.7566	176.8733	4.8881	0	11.6	0.8	2003-07-30	1010	M	405
293	10971	2	2003-09-03	2003	9	3	16	48	1648	UTC	245	35	1	57.238	-92.086	31.55	20.0239	197.0181	9.7742	0	9	0	2003-07-30	1010	M	405
294	10971	2	2003-09-04	2003	9	4	16	26	1626	UTC	246	35	1	57.545	-91.79	68.4	41.4615	250.1323	0.7416	0	38.6	0.36	2003-07-30	1010	M	405
295	10971	2	2003-09-05	2003	9	5	10	43	1043	UTC	247	35	1	57.286	-92.048	36.71	23.3736	274.4448	10.2031	0	32.8	3.49	2003-07-30	1010	M	405
296	10971	2	2003-09-06	2003	9	6	4	47	447	UTC	248	35	3	57.295	-92.164	32.56	16.3023	275.356	8.0229	0	7.1	1.33	2003-07-30	1010	M	405
297	10971	2	2003-09-06	2003	9	6	8	50	850	UTC	248	35	2	57.297	-92.084	35.97	21.0309	272.2127	11.7541	0	4.8	1.21	2003-07-30	1010	M	405
298	10971	2	2003-09-06	2003	9	6	10	30	1030	UTC	248	35	2	57.302	-92.074	36.79	21.5563	271.5972	11.012	0	0.8	2.72	2003-07-30	1010	M	405
299	10971	2	2003-09-07	2003	9	7	0	48	48	UTC	249	36	2	57.443	-92.122	47.72	20.0055	256.4835	11.3244	0	16	3.18	2003-07-30	1010	M	405
300	10971	2	2003-09-07	2003	9	7	2	52	252	UTC	249	36	3	57.443	-92.179	46.16	16.5903	261.5851	7.9514	0	3.4	2.86	2003-07-30	1010	M	405
301	10971	2	2003-09-07	2003	9	7	4	33	433	UTC	249	36	1	57.437	-92.174	45.68	16.8176	257.309	8.1276	0	0.7	1.91	2003-07-30	1010	M	405
302	10971	2	2003-09-07	2003	9	7	6	14	614	UTC	249	36	2	57.422	-92.242	42.49	12.6062	261.7883	3.8066	0	4.4	1.05	2003-07-30	1010	M	405
303	10971	2	2003-09-07	2003	9	7	8	40	840	UTC	249	36	1	57.366	-92.24	36.82	11.4692	255.935	2.1704	0	6.2	0.82	2003-07-30	1010	M	405
304	10971	2	2003-09-07	2003	9	7	10	21	1021	UTC	249	36	2	57.309	-92.196	32.65	14.1513	271.5972	5.6877	0	6.9	1.77	2003-07-30	1010	M	405
305	10971	2	2003-09-07	2003	9	7	10	39	1039	UTC	249	36	2	57.31	-92.182	33.23	14.9752	271.5972	6.4777	0	0.9	1.77	2003-07-30	1010	M	405
306	10971	2	2003-09-07	2003	9	7	12	18	1218	UTC	249	36	1	57.311	-92.18	33.39	15.0807	271.5972	6.5714	0	0.2	2.99	2003-07-30	1010	M	405
307	10971	2	2003-09-10	2003	9	10	14	22	1422	UTC	252	36	1	57.147	-92.409	10.46	6.1866	280.7116	0.3782	0	22.9	2.56	2003-07-30	1010	M	405
308	10971	2	2003-09-11	2003	9	11	0	53	53	UTC	253	36	2	57.257	-92.073	33.47	22.1761	270.6899	11.5993	0	23.8	0.17	2003-07-30	1010	M	405
309	10971	2	2003-09-12	2003	9	12	0	31	31	UTC	254	36	1	57.158	-92.365	13.03	8.1368	294.4872	0	1	20.8	-0.07	2003-07-30	1010	M	405
310	10971	2	2003-09-12	2003	9	12	4	38	438	UTC	254	36	2	57.133	-92.411	9.11	6.564	288.2465	0	1	3.9	3.68	2003-07-30	1010	M	405
311	10971	2	2003-09-12	2003	9	12	4	42	442	UTC	254	36	2	57.137	-92.392	10.19	7.4893	281.5515	0	1	1.2	3.68	2003-07-30	1010	M	405
312	10971	2	2003-09-12	2003	9	12	6	20	620	UTC	254	36	1	57.165	-92.263	18.1	10.503	164.5766	0.9938	0	8.4	3.62	2003-07-30	1010	M	405
313	10971	2	2003-09-13	2003	9	13	2	37	237	UTC	255	36	2	57.415	-92.197	42.87	15.0659	244.4495	6.3365	0	28.2	0.31	2003-07-30	1010	M	405
314	10971	2	2003-09-13	2003	9	13	4	13	413	UTC	255	36	2	57.401	-92.11	44.06	19.7347	253.904	10.6709	0	5.5	3.07	2003-07-30	1010	M	405
315	10971	2	2003-09-13	2003	9	13	4	14	414	UTC	255	36	1	57.402	-92.122	43.77	19.0451	253.1855	10.0391	0	0.7	3.07	2003-07-30	1010	M	405
316	10971	2	2003-09-13	2003	9	13	4	51	451	UTC	255	36	1	57.404	-92.104	44.54	20.1517	253.1511	11.1279	0	1.1	3.07	2003-07-30	1010	M	405
317	10971	2	2003-09-13	2003	9	13	6	30	630	UTC	255	36	1	57.386	-92.071	44.02	21.8457	259.3288	11.7941	0	2.8	4.09	2003-07-30	1010	M	405
318	10971	2	2003-09-14	2003	9	14	14	25	1425	UTC	256	37	1	57.533	-92.306	53.19	11.8886	248.3031	4.5813	0	21.6	-0.14	2003-07-30	1010	M	405
319	10971	2	2003-09-15	2003	9	15	0	16	16	UTC	257	37	1	57.428	-91.891	54.57	33.2496	252.8143	3.9107	0	27.6	0.91	2003-07-30	1010	M	405
320	10971	2	2003-09-15	2003	9	15	8	52	852	UTC	257	37	1	57.657	-91.884	75.52	40.0978	243.4735	13.0541	0	25.6	3.62	2003-07-30	1010	M	405
321	10971	2	2003-09-15	2003	9	15	12	9	129	UTC	257	37	1	57.755	-91.946	83.62	41.2038	245.8245	24.4441	0	11.5	1.07	2003-07-30	1010	M	405
322	10971	2	2003-09-15	2003	9	15	12	23	1223	UTC	257	37	1	57.762	-91.948	84.28	41.3417	244.7446	24.9045	0	0.8	1.07	2003-07-30	1010	M	405
323	10971	2	2003-09-15	2003	9	15	14	46	1446	UTC	257	37	1	57.822	-91.964	90.11	43.1657	235.9702	28.7057	0	6.8	0.03	2003-07-30	1010	M	405
324	10971	2	2003-09-16	2003	9	16	10	20	1020	UTC	258	37	1	58.069	-92.664	112.05	8.5268	242.2226	1.1526	0	49.8	2.29	2003-07-30	1010	M	405
325	10971	2	2003-09-16	2003	9	16	14	42	1442	UTC	258	37	1	58.152	-92.654	121.23	10.8861	271.6832	4.2442	0	9.3	0.42	2003-07-30	1010	M	405
326	10971	2	2003-09-16	2003	9	16	16	49	1649	UTC	258	37	1	58.194	-92.621	125.77	13.1774	249.9575	8.6232	0	5.1	0.36	2003-07-30	1010	M	405
327	10971	2	2003-09-16	2003	9	16	16	52	1652	UTC	258	37	1	58.196	-92.58	125.88	15.5748	251.3599	10.7743	0	2.4	0.36	2003-07-30	1010	M	405
328	10971	2	2003-09-17	2003	9	17	0	11	11	UTC	259	37	1	58.436	-92.715	153.08	20.1054	257.7445	12.5644	0	27.9	1.43	2003-07-30	1010	M	405
329	10971	2	2003-09-17	2003	9	17	4	28	428	UTC	259	37	1	58.398	-92.966	150.87	5.2549	260.5128	0.064	0	15.3	0.32	2003-07-30	1010	M	405
330	10971	2	2003-09-17	2003	9	17	8	28	828	UTC	259	37	2	58.38	-92.942	148.64	6.0123	236.1665	0	1	2.5	3.97	2003-07-30	1010	M	405
331	10971	2	2003-09-17	2003	9	17	10	8	108	UTC	259	37	2	58.368	-92.91	146.99	7.2265	234.2442	0	1	2.3	2.76	2003-07-30	1010	M	405
332	10971	2	2003-09-17	2003	9	17	16	7	167	UTC	259	37	2	58.279	-92.896	137.07	4.4313	229.4646	0	1	10	0.29	2003-07-30	1010	M	405
333	10971	2	2003-09-18	2003	9	18	2	6	26	UTC	260	37	3	58.326	-92.837	141.7	8.0269	252.7792	3.5728	0	6.3	1.06	2003-07-30	1010	M	405
334	10971	2	2003-09-18	2003	9	18	2	9	29	UTC	260	37	1	58.328	-92.851	142.04	7.2802	249.7195	2.7979	0	0.9	1.06	2003-07-30	1010	M	405
335	10971	2	2003-09-18	2003	9	18	2	23	223	UTC	260	37	1	58.333	-92.87	142.76	6.4025	242.2904	1.6976	0	1.2	1.06	2003-07-30	1010	M	405
336	10971	2	2003-09-18	2003	9	18	8	16	816	UTC	260	37	2	58.499	-92.979	162.08	7.8669	258.0806	10.7214	0	19.6	3.54	2003-07-30	1010	M	405
337	10971	2	2003-09-18	2003	9	18	12	36	1236	UTC	260	37	1	58.689	-92.977	182.95	9.6405	262.4674	31.7029	0	21.2	1.77	2003-07-30	1010	M	405
338	10971	2	2003-09-19	2003	9	19	12	26	1226	UTC	261	37	1	58.995	-93.719	226.57	21.6926	180.6768	79.5454	0	54.8	2.18	2003-07-30	1010	M	405
339	10971	2	2003-09-19	2003	9	19	14	5	145	UTC	261	37	1	59.016	-93.803	230.39	24.1173	168.6583	84.1581	0	5.4	1.38	2003-07-30	1010	M	405
340	10971	2	2003-09-19	2003	9	19	14	5	145	UTC	261	37	1	59.023	-93.795	230.97	24.843	169.9269	84.5467	0	0.9	1.38	2003-07-30	1010	M	405
341	10971	2	2003-09-20	2003	9	20	0	44	44	UTC	262	37	1	59.142	-94.139	250.57	34.4717	225.7153	106.948	0	23.8	2.48	2003-07-30	1010	M	405
342	10971	2	2003-09-20	2003	9	20	4	43	443	UTC	262	37	1	59.167	-94.277	256.34	28.8273	266.646	114.167	0	8.4	1.13	2003-07-30	1010	M	405
343	10971	2	2003-09-20	2003	9	20	4	50	450	UTC	262	37	2	59.163	-94.321	257	26.2936	263.7729	115.513	0	2.6	1.13	2003-07-30	1010	M	405
344	10971	2	2003-09-21	2003	9	21	4	16	416	UTC	263	38	1	59.4	-94.576	287.11	6.4951	220.9639	144.991	0	30.2	1.42	2003-07-30	1010	M	405
345	10971	2	2003-09-21	2003	9	21	4	35	435	UTC	263	38	1	59.413	-94.582	288.56	7.3921	211.1313	146.324	0	1.5	1.42	2003-07-30	1010	M	405
346	10971	2	2003-09-23	2003	9	23	2	12	212	UTC	265	38	2	59.908	-94.393	335.27	23.1125	259.0989	187.109	0	56.2	3.03	2003-07-30	1010	M	405
347	10971	2	2003-09-23	2003	9	23	2	31	231	UTC	265	38	2	59.912	-94.371	335.27	24.3904	258.4068	186.95	0	1.3	3.03	2003-07-30	1010	M	405
348	10971	2	2003-09-24	2003	9	24	0	47	47	UTC	266	38	1	60.006	-94.621	350	7.5661	278.9408	202.743	0	17.5	1.98	2003-07-30	1010	M	405
349	10971	2	2003-09-24	2003	9	24	0	48	48	UTC	266	38	2	60.011	-94.607	350.23	8.2364	273.9549	202.854	0	1	1.98	2003-07-30	1010	M	405
350	10971	2	2003-09-24	2003	9	24	2	17	217	UTC	266	38	1	59.97	-94.593	345.69	10.5552	297.4076	198.475	0	4.6	3.28	2003-07-30	1010	M	405
351	10971	2	2003-09-24	2003	9	24	2	27	227	UTC	266	38	1	59.952	-94.623	344.45	10.3776	290.434	197.531	0	0.7	3.28	2003-07-30	1010	M	405
352	10971	2	2003-09-24	2003	9	24	2	27	227	UTC	266	38	1	59.955	-94.613	344.55	10.6568	308.2736	197.553	0	2	3.28	2003-07-30	1010	M	405
353	10971	2	2003-09-24	2003	9	24	10	28	1028	UTC	266	38	1	59.846	-94.557	332.11	13.2221	232.7326	185.417	0	12.4	0.86	2003-07-30	1010	M	405
354	10971	2	2003-09-25	2003	9	25	2	6	26	UTC	267	38	3	60.009	-94.406	346.11	19.1412	278.3999	197.514	0	20	3.09	2003-07-30	1010	M	405
355	10971	2	2003-09-25	2003	9	25	2	19	219	UTC	267	38	2	60.011	-94.417	346.53	18.4941	278.1329	197.982	0	0.7	3.09	2003-07-30	1010	M	405
356	10971	2	2003-09-25	2003	9	25	2	37	237	UTC	267	38	2	60.009	-94.401	346.02	19.4139	278.2233	197.393	0	0.9	3.09	2003-07-30	1010	M	405
357	10971	2	2003-09-25	2003	9	25	10	19	1019	UTC	267	38	1	59.848	-94.405	329.23	20.9447	240.8094	181.496	0	17.9	0.69	2003-07-30	1010	M	405
358	10971	2	2003-09-25	2003	9	25	16	9	169	UTC	267	38	1	59.746	-94.515	320.9	12.8083	275.181	174.594	0	12.9	3.81	2003-07-30	1010	M	405
359	10971	2	2003-09-25	2003	9	25	18	4	184	UTC	267	38	1	59.708	-94.365	313.84	21.9998	282.6069	166.727	0	9.4	2.37	2003-07-30	1010	M	405
360	10971	2	2003-09-25	2003	9	25	18	33	1833	UTC	267	38	1	59.734	-94.365	316.55	21.3526	275.1345	169.268	0	2.9	2.37	2003-07-30	1010	M	405
361	10971	2	2003-09-25	2003	9	25	20	10	2010	UTC	267	38	1	59.779	-94.338	320.71	22.657	261.884	172.942	0	5.2	1.15	2003-07-30	1010	M	405
362	10971	2	2003-09-26	2003	9	26	16	28	1628	UTC	268	38	1	60.046	-94.185	346.17	29.5813	276.4051	196.314	0	31	4.13	2003-07-30	1010	M	405
363	10971	2	2003-09-26	2003	9	26	18	23	1823	UTC	268	38	3	60.093	-94.084	349.59	33.9975	275.3363	199.221	0	7.7	3.23	2003-07-30	1010	M	405
364	10971	2	2003-09-27	2003	9	27	2	19	219	UTC	269	38	1	60.16	-94.117	357.28	31.553	272.5173	206.873	0	7.7	1.47	2003-07-30	1010	M	405
365	10971	2	2003-09-27	2003	9	27	6	37	637	UTC	269	38	1	60.199	-94.004	359.82	37.6101	264.7849	209.017	0	7.6	3.74	2003-07-30	1010	M	405
366	10971	2	2003-09-28	2003	9	28	2	35	235	UTC	270	39	1	60.496	-93.853	390.12	38.5255	298.5286	238.819	0	34.1	0.53	2003-07-30	1010	M	405
367	10971	2	2003-09-29	2003	9	29	2	13	213	UTC	271	39	2	60.921	-93.475	433.28	32.3351	318.1217	282.138	0	51.7	-0.12	2003-07-30	1010	M	405
368	10971	2	2003-09-29	2003	9	29	2	38	238	UTC	271	39	2	60.931	-93.504	434.6	30.5024	319.2188	283.424	0	1.9	-0.12	2003-07-30	1010	M	405
369	10971	2	2003-09-29	2003	9	29	4	29	429	UTC	271	39	2	60.971	-93.409	438.34	30.6747	306.4324	287.315	0	6.8	2.44	2003-07-30	1010	M	405
370	10971	2	2003-09-29	2003	9	29	12	52	1252	UTC	271	39	1	61.19	-93.474	463.01	19.9087	253.5842	311.962	0	24.7	0.28	2003-07-30	1010	M	405
371	10971	2	2003-09-29	2003	9	29	14	16	1416	UTC	271	39	1	61.188	-93.351	462.01	26.3961	256.9294	311.155	0	6.6	-0.29	2003-07-30	1010	M	405
372	10971	2	2003-09-30	2003	9	30	2	51	251	UTC	272	39	1	61.374	-92.906	480.79	41.2012	290.5768	331.062	0	31.6	-0.3	2003-07-30	1010	M	405
373	10971	2	2003-09-30	2003	9	30	12	40	1240	UTC	272	39	2	61.478	-92.867	492.29	35.1311	347.9008	342.682	0	11.8	0.62	2003-07-30	1010	M	405
374	10971	2	2003-09-30	2003	9	30	12	55	1255	UTC	272	39	2	61.49	-92.877	493.65	33.7415	348.5346	344.014	0	1.4	0.62	2003-07-30	1010	M	405
375	10971	2	2003-09-30	2003	9	30	18	18	1818	UTC	272	39	1	61.619	-92.749	507.78	21.563	327.8677	358.548	0	15.9	3.88	2003-07-30	1010	M	405
376	10971	2	2003-10-01	2003	10	1	2	21	221	UTC	273	39	2	61.806	-92.337	528.58	16.8637	274.6258	380.75	0	30.2	-0.06	2003-07-30	1010	M	405
377	10971	2	2003-10-01	2003	10	1	2	28	228	UTC	273	39	2	61.816	-92.337	529.7	16.6964	270.8587	381.861	0	1.1	-0.06	2003-07-30	1010	M	405
378	10971	2	2003-10-01	2003	10	1	4	10	410	UTC	273	39	3	61.844	-92.266	532.92	17.0789	313.758	385.338	0	4.9	0.39	2003-07-30	1010	M	405
379	10971	2	2003-10-01	2003	10	1	14	13	1413	UTC	273	39	1	62.151	-92.191	567.28	13.4747	255.0838	419.815	0	34.5	0.06	2003-07-30	1010	M	405
380	10971	2	2003-10-02	2003	10	2	10	38	1038	UTC	274	39	2	62.127	-92.101	564.8	16.9727	343.2161	417.682	0	5.4	3.21	2003-07-30	1010	M	405
381	10971	2	2003-10-02	2003	10	2	14	47	1447	UTC	274	39	2	62.107	-92.082	562.61	19.079	270.4861	415.586	0	2.4	0.59	2003-07-30	1010	M	405
382	10971	2	2003-10-02	2003	10	2	18	28	1828	UTC	274	39	1	62.156	-91.791	569.03	22.7613	302.5608	423.149	0	16.2	1.52	2003-07-30	1010	M	405
383	10971	2	2003-10-02	2003	10	2	20	16	2016	UTC	274	39	1	62.162	-91.564	570.77	32.5367	288.3569	425.889	0	11.9	3.89	2003-07-30	1010	M	405
384	10971	2	2003-10-03	2003	10	3	2	18	218	UTC	275	39	2	62.35	-91.423	592.43	28.0755	337.3387	447.901	0	22.2	1.05	2003-07-30	1010	M	405
385	10971	2	2003-10-03	2003	10	3	2	19	219	UTC	275	39	1	62.35	-91.422	592.43	28.0898	337.237	447.911	0	0.1	1.05	2003-07-30	1010	M	405
386	10971	2	2003-10-03	2003	10	3	2	39	239	UTC	275	39	3	62.354	-91.414	592.92	27.7803	336.16	448.432	0	0.6	1.05	2003-07-30	1010	M	405
387	10971	2	2003-10-03	2003	10	3	4	18	418	UTC	275	39	1	62.358	-91.26	594.34	30.6016	322.2199	450.549	0	8	0.18	2003-07-30	1010	M	405
388	10971	2	2003-10-03	2003	10	3	8	44	844	UTC	275	39	2	62.446	-90.792	607.75	24.0065	333.2056	466.038	0	26.2	3.44	2003-07-30	1010	M	405
389	10971	2	2003-10-03	2003	10	3	10	4	104	UTC	275	39	1	62.467	-90.643	611.45	25.6324	315.1526	470.444	0	8.1	3.59	2003-07-30	1010	M	405
390	10971	2	2003-10-03	2003	10	3	10	26	1026	UTC	275	39	2	62.484	-90.607	613.66	25.3914	309.2052	472.8	0	2.7	3.59	2003-07-30	1010	M	405
391	10971	2	2003-10-03	2003	10	3	12	40	1240	UTC	275	39	1	62.583	-90.595	624.63	19.5071	284.8774	483.563	0	11.1	2.16	2003-07-30	1010	M	405
392	10971	2	2003-10-03	2003	10	3	12	45	1245	UTC	275	39	1	62.587	-90.61	624.93	18.6234	284.5097	483.771	0	0.9	2.16	2003-07-30	1010	M	405
393	10971	2	2003-10-03	2003	10	3	14	23	1423	UTC	275	39	1	62.61	-90.772	625.96	9.9569	288.6927	483.955	0	8.7	1.18	2003-07-30	1010	M	405
394	10971	2	2003-10-04	2003	10	4	2	6	26	UTC	276	39	2	62.987	-90.2	672.88	22.7957	280.6672	532.631	0	51.3	1.63	2003-07-30	1010	M	405
395	10971	2	2003-10-04	2003	10	4	2	13	213	UTC	276	39	2	62.994	-90.229	673.34	21.1526	279.9255	532.932	0	1.7	1.63	2003-07-30	1010	M	405
396	10971	2	2003-10-04	2003	10	4	10	15	1015	UTC	276	39	2	63.15	-89.533	698.59	51.4545	271.9735	561.008	0	39.3	3.48	2003-07-30	1010	M	405
397	10971	2	2003-10-04	2003	10	4	14	14	1414	UTC	276	39	1	63.339	-89.538	718.93	43.0356	307.7601	580.684	0	21.1	1.75	2003-07-30	1010	M	405
398	10971	2	2003-10-05	2003	10	5	2	41	241	UTC	277	40	1	63.631	-88.986	757.8	33.3094	351.963	621.069	0	42.7	2.18	2003-07-30	1010	M	405
399	10971	2	2003-10-05	2003	10	5	4	21	421	UTC	277	40	1	63.585	-88.819	755.33	39.211	339.5949	619.514	0	9.8	1.32	2003-07-30	1010	M	405
400	10971	2	2003-10-05	2003	10	5	10	52	1052	UTC	277	40	1	63.572	-88.426	760.13	47.4365	328.7446	626.196	0	19.6	2.87	2003-07-30	1010	M	405
401	10971	2	2003-10-06	2003	10	6	2	52	252	UTC	278	40	1	63.882	-87.658	805.95	28.5937	114.7458	674.161	0	51.5	2.68	2003-07-30	1010	M	405
402	10971	2	2003-10-06	2003	10	6	4	34	434	UTC	278	40	1	63.919	-87.856	806.27	28.2839	323.5965	673.419	0	10.6	1.9	2003-07-30	1010	M	405
403	10971	2	2003-10-06	2003	10	6	8	12	812	UTC	278	40	2	63.766	-88.055	786.79	36.7378	311.5099	653.727	0	19.7	0.87	2003-07-30	1010	M	405
404	10971	2	2003-10-07	2003	10	7	0	16	16	UTC	279	40	1	63.688	-89.118	762.08	26.52	351.6894	624.574	0	53.4	2.77	2003-07-30	1010	M	405
405	10971	2	2003-10-07	2003	10	7	0	43	43	UTC	279	40	1	63.719	-89.178	764.61	22.7442	344.6245	626.743	0	4.6	2.77	2003-07-30	1010	M	405
406	10971	2	2003-10-07	2003	10	7	16	18	1618	UTC	279	40	1	63.42	-89.507	728.07	38.2912	296.6464	589.715	0	37.2	2.56	2003-07-30	1010	M	405
407	10971	2	2003-10-07	2003	10	7	20	13	2013	UTC	279	40	1	63.212	-89.593	704.5	47.6379	264.4156	566.417	0	23.6	0.77	2003-07-30	1010	M	405
408	10971	2	2003-10-08	2003	10	8	14	6	146	UTC	280	40	1	62.711	-90.541	639.19	21.7558	245.7671	498.054	0	73.9	3.2	2003-07-30	1010	M	405
409	10971	2	2003-10-08	2003	10	8	14	39	1439	UTC	280	40	1	62.728	-90.495	641.51	23.5429	310.8914	500.548	0	3	3.2	2003-07-30	1010	M	405
410	10971	2	2003-10-08	2003	10	8	22	18	2218	UTC	280	40	1	62.516	-90.598	617.26	23.2791	302.3214	476.354	0	24.3	0.4	2003-07-30	1010	M	405
411	10971	2	2003-10-09	2003	10	9	4	30	430	UTC	281	40	2	62.628	-90.13	634.57	42.0145	265.6727	495.763	0	27.2	3.39	2003-07-30	1010	M	405
412	10971	2	2003-10-09	2003	10	9	14	51	1451	UTC	281	40	1	62.975	-89.611	678.69	52.239	271.449	541.345	0	47	2.85	2003-07-30	1010	M	405
413	10971	2	2003-10-10	2003	10	10	2	27	227	UTC	282	40	2	62.91	-89.369	675.09	65.7758	267.0588	539.253	0	14.3	2.53	2003-07-30	1010	M	405
414	10971	2	2003-10-10	2003	10	10	2	29	229	UTC	282	40	1	62.889	-89.341	673.25	67.4633	268.9227	537.655	0	2.7	2.53	2003-07-30	1010	M	405
415	10971	2	2003-10-10	2003	10	10	10	48	1048	UTC	282	40	1	63.144	-89.295	701.22	63.4217	270.5806	564.829	0	28.6	0.66	2003-07-30	1010	M	405
416	10971	2	2003-10-10	2003	10	10	18	27	1827	UTC	282	40	1	63.134	-88.557	711.8	85.587	44.7846	579.25	0	37.3	2.98	2003-07-30	1010	M	405
417	10971	2	2003-10-12	2003	10	12	18	40	1840	UTC	284	41	3	62.198	-88.149	623.22	153.394	280.7793	499.423	0	106.7	4.05	2003-07-30	1010	M	405
418	10971	2	2003-10-12	2003	10	12	18	44	1844	UTC	284	41	1	62.184	-88.176	621.2	152.63	281.5148	497.335	0	2.1	4.05	2003-07-30	1010	M	405
419	10971	2	2003-10-13	2003	10	13	12	39	1239	UTC	285	41	1	62.42	-89.021	628.67	102.564	276.4265	497.355	0	51.3	0.47	2003-07-30	1010	M	405
420	10971	2	2003-10-13	2003	10	13	14	58	1458	UTC	285	41	1	62.378	-89.034	624.03	103.258	279.0386	492.885	0	4.7	0.04	2003-07-30	1010	M	405
421	10971	2	2003-10-13	2003	10	13	16	50	1650	UTC	285	41	1	62.323	-88.655	625.37	123.883	278.9199	497.097	0	20.6	2.37	2003-07-30	1010	M	405
422	10971	2	2003-10-13	2003	10	13	18	52	1852	UTC	285	41	1	62.292	-88.73	620.7	121.332	281.0477	492.136	0	5.2	4.27	2003-07-30	1010	M	405
423	10971	2	2003-10-15	2003	10	15	2	26	226	UTC	287	41	1	61.882	-87.66	603.64	177.011	28.1026	486.605	0	72.5	0.19	2003-07-30	1010	M	405
424	10971	2	2003-10-16	2003	10	16	18	54	1854	UTC	288	41	1	63.018	-87.262	725.7	60.2932	357.8377	601.029	0	128.8	2.48	2003-07-30	1010	M	405
425	10971	2	2003-10-16	2003	10	16	20	34	2034	UTC	288	41	1	62.994	-87.121	726.52	62.2403	352.7385	602.838	0	7.7	3.96	2003-07-30	1010	M	405
426	10971	2	2003-10-16	2003	10	16	20	48	2048	UTC	288	41	2	62.962	-87.044	725.14	65.6491	354.0985	602.144	0	5.3	3.96	2003-07-30	1010	M	405
427	10971	2	2003-10-16	2003	10	16	20	53	2053	UTC	288	41	1	62.953	-87.059	723.89	66.7154	351.5138	600.881	0	1.3	3.96	2003-07-30	1010	M	405
428	10971	2	2003-10-16	2003	10	16	22	41	2241	UTC	288	41	1	62.912	-86.926	723	71.0136	348.8736	601.1	0	8.2	2.63	2003-07-30	1010	M	405
429	10971	2	2003-10-17	2003	10	17	12	13	1213	UTC	289	41	2	62.443	-85.9	705.93	76.8568	5.2855	594.877	0	74.5	1.41	2003-07-30	1010	M	405
430	10971	2	2003-10-18	2003	10	18	10	39	1039	UTC	290	41	1	62.035	-85.715	674.89	101.707	52.4062	570.106	0	46.7	3.18	2003-07-30	1010	M	405
431	10971	2	2003-10-18	2003	10	18	12	18	1218	UTC	290	41	1	62.016	-85.763	671.66	104.913	51.9611	566.803	0	3.3	1.8	2003-07-30	1010	M	405
432	10971	2	2003-10-18	2003	10	18	16	29	1629	UTC	290	41	1	61.933	-85.754	664.64	108.944	47.4611	560.981	0	9.3	0.75	2003-07-30	1010	M	405
433	10971	2	2003-10-18	2003	10	18	18	56	1856	UTC	290	41	1	61.893	-85.634	665.11	104.08	61.3893	562.851	0	7.8	1.12	2003-07-30	1010	M	405
434	10971	2	2003-10-19	2003	10	19	12	27	1227	UTC	291	42	1	61.966	-84.848	698.36	62.0571	57.7981	600.262	0	42.3	2.3	2003-07-30	1010	M	405
435	10971	2	2003-10-19	2003	10	19	14	45	1445	UTC	291	42	1	62.027	-84.617	711.63	48.3458	60.6092	614.092	0	14	1.47	2003-07-30	1010	M	405
436	10971	2	2003-10-19	2003	10	19	20	6	206	UTC	291	42	1	62.017	-83.891	737.45	16.0579	19.9266	644.432	0	38.3	2.06	2003-07-30	1010	M	405
437	10971	2	2003-10-21	2003	10	21	12	5	125	UTC	293	42	1	62.261	-81.542	848.54	49.6909	304.9853	763.946	0	126.5	2.96	2003-07-30	1010	M	405
438	10971	2	2003-10-22	2003	10	22	2	51	251	UTC	294	42	1	62.484	-80.053	926.11	13.3026	132.0344	843.054	0	81.8	2.89	2003-07-30	1010	M	405
439	10971	2	2003-10-22	2003	10	22	12	6	126	UTC	294	42	1	62.542	-79.913	935.83	16.9408	151.057	852.77	0	9.8	2.73	2003-07-30	1010	M	405
440	10971	2	2003-10-27	2003	10	27	4	42	442	UTC	299	43	1	62.56	-77.716	1033.9	0.1973	131.9787	951.153	0	114.5	4.04	2003-07-30	1010	M	405
441	10971	2	2003-10-27	2003	10	27	12	46	1246	UTC	299	43	1	62.671	-78.012	1026.84	8.7619	154.8742	943.962	0	19.9	-0.18	2003-07-30	1010	M	405
442	10971	2	2003-10-27	2003	10	27	14	55	1455	UTC	299	43	2	62.759	-77.937	1035.27	18.8501	164.4048	952.355	0	10.7	0.54	2003-07-30	1010	M	405
443	10971	2	2003-10-28	2003	10	28	2	47	247	UTC	300	43	2	63.063	-77.054	1091.93	27.1007	277.109	1008.98	0	57	0.19	2003-07-30	1010	M	405
444	10971	2	2003-10-28	2003	10	28	10	48	1048	UTC	300	43	2	63.069	-76.639	1110.7	33.0569	335.8977	1027.81	0	21.3	0.96	2003-07-30	1010	M	405
445	10971	2	2003-10-28	2003	10	28	10	48	1048	UTC	300	43	1	63.056	-76.743	1105.34	34.5789	344.9255	1022.44	0	5.5	0.96	2003-07-30	1010	M	405
446	10971	2	2003-10-28	2003	10	28	14	24	1424	UTC	300	43	1	63.068	-76.207	1130.03	41.0055	303.6399	1047.2	0	27.5	-0.18	2003-07-30	1010	M	405
447	10971	2	2003-10-29	2003	10	29	12	15	1215	UTC	301	43	1	63.702	-76.866	1138.04	7.3167	207.5662	1051.82	0	79.1	0.4	2003-07-30	1010	M	405
448	10971	2	2003-10-29	2003	10	29	12	28	1228	UTC	301	43	3	63.696	-76.878	1137.17	6.4158	208.4141	1050.97	0	0.9	0.4	2003-07-30	1010	M	405
449	10971	2	2003-10-29	2003	10	29	18	52	1852	UTC	301	43	2	63.948	-77.165	1141.19	15.6655	262.8737	1051.42	0	31.9	4.28	2003-07-30	1010	M	405
450	10971	2	2003-10-30	2003	10	30	16	6	166	UTC	302	43	1	64.172	-78.583	1100.52	30.8766	104.7463	1004.07	0	74.5	0.28	2003-07-30	1010	M	405
451	10971	2	2003-10-30	2003	10	30	18	40	1840	UTC	302	43	2	64.116	-78.902	1084.4	42.883	85.8796	987.473	0	16.9	3.21	2003-07-30	1010	M	405
452	10971	2	2003-10-30	2003	10	30	20	23	2023	UTC	302	43	1	64.188	-79.152	1080.29	56.9897	90.8115	981.806	0	14.7	4.38	2003-07-30	1010	M	405
453	10971	2	2003-10-31	2003	10	31	2	7	27	UTC	303	43	2	64.265	-79.415	1076.35	63.6333	222.4949	976.218	0	15.5	0.34	2003-07-30	1010	M	405
454	10971	2	2003-10-31	2003	10	31	2	51	251	UTC	303	43	1	64.232	-79.331	1076.94	63.5083	48.8053	977.424	0	5.5	0.34	2003-07-30	1010	M	405
455	10971	2	2003-10-31	2003	10	31	6	50	650	UTC	303	43	1	64.103	-79.382	1065.47	51.2086	207.9417	967.056	0	14.7	2.62	2003-07-30	1010	M	405
456	10971	2	2003-10-31	2003	10	31	10	10	1010	UTC	303	43	2	64.079	-79.164	1071.84	54.8781	78.3765	974.414	0	11.1	2.84	2003-07-30	1010	M	405
457	10971	2	2003-10-31	2003	10	31	14	55	1455	UTC	303	43	1	63.708	-78.976	1052.56	31.9126	119.9373	959.697	0	42.8	0.45	2003-07-30	1010	M	405
458	10971	2	2003-11-01	2003	11	1	0	56	56		304	43	1	63.202	-79.531	995.5	55.542	49.7744	906.533	0	63.5		2003-07-30	1010	M	405
459	10971	2	2003-11-02	2003	11	2	14	26	1426		305	44	2	62.654	-76.823	1079.83	14.2506	181.4971	997.184	0	152.5		2003-07-30	1010	M	405
460	10971	2	2003-11-03	2003	11	3	0	9	9		306	44	1	62.576	-77.095	1063.18	4.5632	173.4597	980.541	0	16.7		2003-07-30	1010	M	405
461	10971	2	2003-11-04	2003	11	4	14	23	1423		307	44	2	62.832	-77.917	1040.41	27.1473	165.5755	957.466	0	51.5		2003-07-30	1010	M	405
462	10971	2	2003-11-05	2003	11	5	2	37	237		308	44	1	63.112	-76.971	1098.4	28.317	275.6329	1015.44	0	58		2003-07-30	1010	M	405
463	10971	2	2003-11-05	2003	11	5	4	15	415		308	44	1	63.076	-76.886	1100.11	33.4929	354.0749	1017.18	0	6		2003-07-30	1010	M	405
464	10971	2	2003-11-05	2003	11	5	12	32	1232		308	44	2	63.031	-76.206	1128.08	44.4963	306.7438	1045.27	0	35.3		2003-07-30	1010	M	405
465	10971	2	2003-11-05	2003	11	5	14	41	1441		308	44	2	63.07	-76.016	1138.77	47.2462	293.7786	1055.96	0	10.7		2003-07-30	1010	M	405
466	10971	2	2003-11-05	2003	11	5	14	43	1443		308	44	1	63.069	-76.014	1138.8	47.3988	293.7892	1056	0	0.2		2003-07-30	1010	M	405
467	10971	2	2003-11-05	2003	11	5	14	44	1444		308	44	2	63.083	-76.024	1139.1	45.9283	292.8279	1056.29	0	1.7		2003-07-30	1010	M	405
468	10971	2	2003-11-06	2003	11	6	4	3	43		309	44	1	63.259	-74.874	1200.53	61.1637	143.1342	1117.78	0	62.2		2003-07-30	1010	M	405
469	10971	2	2003-11-07	2003	11	7	0	14	14		310	44	3	63.063	-73.628	1249.05	48.7327	179.7166	1166.65	0	67.7		2003-07-30	1010	M	405
470	10971	2	2003-11-07	2003	11	7	0	15	15		310	44	2	63.056	-73.654	1247.5	47.4926	178.5935	1165.11	0	1.6		2003-07-30	1010	M	405
471	10971	2	2003-11-07	2003	11	7	10	36	1036		310	44	1	62.85	-72.838	1277.78	52.6984	182.3607	1195.76	0	48.3		2003-07-30	1010	M	405
472	10971	2	2003-11-09	2003	11	9	2	46	246		312	45	2	62.653	-72.836	1270.03	34.0651	199.2592	1188.24	0	22.4		2003-07-30	1010	M	405
473	10971	2	2003-11-09	2003	11	9	6	48	648		312	45	3	62.578	-72.532	1282.18	39.9963	200.0697	1200.55	0	18.1		2003-07-30	1010	M	405
474	10971	2	2003-11-09	2003	11	9	8	34	834		312	45	1	62.538	-72.426	1285.96	40.0497	188.6884	1204.41	0	7.2		2003-07-30	1010	M	405
475	10971	2	2003-11-09	2003	11	9	10	10	1010		312	45	3	62.579	-72.509	1283.35	40.9236	201.1768	1201.73	0	6.4		2003-07-30	1010	M	405
476	10971	2	2003-11-10	2003	11	10	0	57	57		313	45	1	62.613	-72.371	1291.46	48.8433	203.9562	1209.83	0	8.2		2003-07-30	1010	M	405
477	10971	2	2003-11-10	2003	11	10	12	44	1244		313	45	1	62.501	-72.3	1290.9	40.7217	196.3015	1209.43	0	13.3		2003-07-30	1010	M	405
478	10971	2	2003-11-10	2003	11	10	14	26	1426		313	45	1	62.465	-72.286	1290.31	38.2102	201.1308	1208.89	0	4.2		2003-07-30	1010	M	405
479	10971	2	2003-11-11	2003	11	11	0	22	22		314	45	1	62.492	-71.686	1321.37	43.7926	16.1393	1240.04	0	31.8		2003-07-30	1010	M	405
480	10971	2	2003-11-11	2003	11	11	4	32	432		314	45	1	62.554	-71.576	1329.02	34.6565	16.5256	1247.62	0	9.1		2003-07-30	1010	M	405
481	10971	2	2003-11-11	2003	11	11	10	42	1042		314	45	1	62.417	-71.857	1310.2	45.8774	200.1788	1228.95	0	21.5		2003-07-30	1010	M	405
482	10971	2	2003-11-11	2003	11	11	10	51	1051		314	45	1	62.411	-71.727	1316.57	50.5091	206.2792	1235.35	0	6.9		2003-07-30	1010	M	405
483	10971	2	2003-11-11	2003	11	11	12	50	1250		314	45	1	62.339	-71.673	1316.92	47.2071	190.3294	1235.82	0	8.7		2003-07-30	1010	M	405
484	10971	2	2003-11-12	2003	11	12	0	33	33		315	45	2	62.211	-71.019	1346.36	41.9898	358.3265	1265.61	0	37.7		2003-07-30	1010	M	405
485	10971	2	2003-11-12	2003	11	12	12	41	1241		315	45	1	61.979	-70.417	1371.17	62.0114	335.4515	1290.93	0	41.7		2003-07-30	1010	M	405
486	10971	2	2003-11-13	2003	11	13	0	19	19		316	45	1	61.774	-69.72	1403	78.2332	4.2724	1323.28	0	44.4		2003-07-30	1010	M	405
487	10971	2	2003-11-13	2003	11	13	12	25	1225		316	45	1	61.498	-68.908	1441.03	59.1176	187.9258	1361.39	0	54.4		2003-07-30	1010	M	405
488	10972	3	2003-08-04	2003	8	4	0	48	48	UTC	215	31	1	57.2	-92.151	25.89	14.7254	189.2808	6.8821	0	1415.2	1.32	2003-08-03	1315	F	344		X
489	10972	3	2003-08-04	2003	8	4	2	21	221	UTC	215	31	1	57.225	-92.094	30.31	18.4999	197.3798	8.4076	0	4.4	0.44	2003-08-03	1315	F	344		X
490	10972	3	2003-08-04	2003	8	4	2	29	229	UTC	215	31	2	57.245	-92.058	33.38	21.1299	156.5807	10.1119	0	3.1	0.44	2003-08-03	1315	F	344		X
491	10972	3	2003-08-04	2003	8	4	2	39	239	UTC	215	31	1	57.234	-92.09	31.09	19.5188	196.8719	9.3606	0	2.3	0.44	2003-08-03	1315	F	344		X
492	10972	3	2003-08-04	2003	8	4	4	18	418	UTC	215	31	1	57.189	-92.02	32.21	14.483	157.7995	4.8594	0	6.6	0.04	2003-08-03	1315	F	344		X
493	10972	3	2003-08-04	2003	8	4	6	37	637	UTC	215	31	1	57.166	-91.853	40.88	8.1725	147.875	0	1	10.4	2.1	2003-08-03	1315	F	344		X
494	10972	3	2003-08-04	2003	8	4	10	4	104	UTC	215	31	1	57.194	-91.84	42.55	10.6268	144.6373	0	1	3.2	3.25	2003-08-03	1315	F	344		X
495	10972	3	2003-08-05	2003	8	5	2	6	26	UTC	216	31	1	57.462	-91.718	64.63	35.2393	150.4612	0	1	30.8	0.82	2003-08-03	1315	F	344		X
496	10972	3	2003-08-05	2003	8	5	8	10	810	UTC	216	31	2	57.269	-91.943	40.63	20.8889	147.875	5.5734	0	25.5	3.58	2003-08-03	1315	F	344		X
497	10972	3	2003-08-06	2003	8	6	2	47	247	UTC	217	31	1	57.204	-92.338	18.14	7.5987	285.608	1.2807	0	25	1.28	2003-08-03	1315	F	344		X
498	10972	3	2003-08-07	2003	8	7	14	45	1445	UTC	218	31	1	57.206	-92.289	20.09	10.3234	284.0521	0.6224	0	3	2.14	2003-08-03	1315	F	344		X
499	10972	3	2003-08-08	2003	8	8	0	40	40	UTC	219	31	1	57.207	-91.833	43.44	11.6836	144.6373	0	1	27.6	3.42	2003-08-03	1315	F	344		X
500	10972	3	2003-08-08	2003	8	8	0	52	52	UTC	219	31	1	57.213	-91.831	43.8	12.208	144.6373	0	1	0.7	3.42	2003-08-03	1315	F	344		X
501	10972	3	2003-08-08	2003	8	8	4	17	417	UTC	219	31	1	57.341	-91.7	57.32	22.3944	150.9453	0	1	16.3	1.36	2003-08-03	1315	F	344		X
502	10972	3	2003-08-09	2003	8	9	2	9	29	UTC	220	31	1	57.323	-91.674	57.65	19.9338	150.9453	0	1	2.5	3.14	2003-08-03	1315	F	344		X
503	10972	3	2003-08-09	2003	8	9	2	25	225	UTC	220	31	1	57.347	-91.603	62.7	20.7126	150.4612	0	1	5.1	3.14	2003-08-03	1315	F	344		X
504	10972	3	2003-08-10	2003	8	10	0	26	26	UTC	221	32	1	57.31	-92.217	32.04	12.8797	271.5972	4.4456	0	37.3	2.53	2003-08-03	1315	F	344		X
505	10972	3	2003-08-10	2003	8	10	2	6	26	UTC	221	32	1	57.326	-92.272	31.96	9.3661	269.6554	0.8302	0	3.8	3.48	2003-08-03	1315	F	344		X
506	10972	3	2003-08-10	2003	8	10	2	39	239	UTC	221	32	1	57.31	-92.315	29.27	7.0345	276.2168	0	1	3.1	3.48	2003-08-03	1315	F	344		X
507	10972	3	2003-08-10	2003	8	10	4	20	420	UTC	221	32	1	57.281	-92.276	27.42	9.75	264.0757	2.8275	0	4	2.67	2003-08-03	1315	F	344		X
508	10972	3	2003-08-10	2003	8	10	8	54	854	UTC	221	32	1	57.285	-92.24	28.94	11.871	268.698	4.2585	0	2.2	0.85	2003-08-03	1315	F	344		X
509	10972	3	2003-08-11	2003	8	11	4	40	440	UTC	222	32	1	57.45	-92.067	50.07	23.3598	260.4241	13.9706	0	21.2	3.34	2003-08-03	1315	F	344		X
510	10972	3	2003-08-11	2003	8	11	8	43	843	UTC	222	32	1	57.514	-92.102	55.3	22.4818	248.0283	14.5077	0	7.4	1.18	2003-08-03	1315	F	344		X
511	10972	3	2003-08-13	2003	8	13	2	12	212	UTC	224	32	1	57.118	-92.166	21.16	5.8497	204.0887	0	1	44.3	1.7	2003-08-03	1315	F	344		X
512	10972	3	2003-08-13	2003	8	13	2	36	236	UTC	224	32	1	57.125	-92.159	21.78	6.7385	203.9178	0	1	0.9	1.7	2003-08-03	1315	F	344		X
513	10972	3	2003-08-13	2003	8	13	4	16	416	UTC	224	32	1	57.135	-92.05	28.45	9.6622	148.0794	0.1266	0	6.7	3.87	2003-08-03	1315	F	344		X
514	10972	3	2003-08-13	2003	8	13	12	27	1227	UTC	224	32	1	57.354	-91.655	60.39	22.6717	150.4612	0	1	34.2	0.11	2003-08-03	1315	F	344		X
515	10972	3	2003-08-13	2003	8	13	12	41	1241	UTC	224	32	1	57.385	-91.624	63.82	25.08	147.7243	0	1	3.9	0.11	2003-08-03	1315	F	344		X
516	10972	3	2003-08-15	2003	8	15	0	53	53	UTC	226	32	1	57.329	-91.011	94.89	7.3408	168.9606	18.6489	0	37.5	0.28	2003-08-03	1315	F	344		X
517	10972	3	2003-08-15	2003	8	15	2	33	233	UTC	226	32	1	57.368	-90.972	98.49	11.6275	171.8699	21.2837	0	4.9	-0.05	2003-08-03	1315	F	344		X
518	10972	3	2003-08-15	2003	8	15	4	49	449	UTC	226	32	1	57.409	-90.889	104.75	16.2947	178.6362	26.595	0	6.8	2.53	2003-08-03	1315	F	344		X
519	10972	3	2003-08-16	2003	8	16	0	38	38	UTC	227	32	2	57.132	-89.482	183.63	21.8302	190.4746	113.558	0	90.6	0.75	2003-08-03	1315	F	344		X
520	10972	3	2003-08-16	2003	8	16	2	21	221	UTC	227	32	1	57.135	-89.333	192.69	23.8463	179.1946	122.394	0	9.1	-0.27	2003-08-03	1315	F	344		X
521	10972	3	2003-08-16	2003	8	16	4	37	437	UTC	227	32	1	57.151	-89.195	201.11	27.8762	190.8665	130.303	0	8.6	1.48	2003-08-03	1315	F	344		X
522	10972	3	2003-08-16	2003	8	16	12	52	1252	UTC	227	32	1	57.025	-88.745	228.71	20.2424	195.4742	159.779	0	30.8	1.1	2003-08-03	1315	F	344		X
523	10972	3	2003-08-16	2003	8	16	14	32	1432	UTC	227	32	1	56.999	-88.709	231.06	18.7595	205.0761	162.49	0	3.6	-0.1	2003-08-03	1315	F	344		X
524	10972	3	2003-08-17	2003	8	17	0	26	26	UTC	228	33	2	56.786	-88.49	247.01	9.0917	237.5113	181.565	0	27.3	1.18	2003-08-03	1315	F	344		X
525	10972	3	2003-08-17	2003	8	17	0	41	41	UTC	228	33	2	56.797	-88.507	245.79	8.7281	229.4566	180.192	0	1.6	1.18	2003-08-03	1315	F	344		X
526	10972	3	2003-08-17	2003	8	17	12	39	1239	UTC	228	33	1	56.819	-88.456	248.52	12.6922	227.4309	182.445	0	4	1.43	2003-08-03	1315	F	344		X
527	10972	3	2003-08-17	2003	8	17	12	48	1248	UTC	228	33	2	56.819	-88.456	248.52	12.6922	227.4309	182.445	0	0	1.43	2003-08-03	1315	F	344		X
528	10972	3	2003-08-18	2003	8	18	0	17	17	UTC	229	33	1	56.697	-88.12	271.12	20.0228	196.3616	206.304	0	24.8	1.49	2003-08-03	1315	F	344		X
529	10972	3	2003-08-18	2003	8	18	12	24	1224	UTC	229	33	1	56.377	-87.522	315.46	19.6094	232.4571	253.958	0	51.5	1.67	2003-08-03	1315	F	344		X
530	10972	3	2003-08-18	2003	8	18	12	25	1225	UTC	229	33	1	56.376	-87.504	316.57	20.5546	234.1939	255.026	0	1.1	1.67	2003-08-03	1315	F	344		X
531	10972	3	2003-08-19	2003	8	19	0	20	20	UTC	230	33	1	56.277	-87.473	321.67	16.5909	239.2707	261.441	0	11.3	1.74	2003-08-03	1315	F	344		X
532	10972	3	2003-08-19	2003	8	19	4	43	443	UTC	230	33	1	56.346	-87.144	339.01	38.4841	239.4339	276.875	0	21.9	0.15	2003-08-03	1315	F	344		X
533	10972	3	2003-08-20	2003	8	20	4	13	413	UTC	231	33	1	56.228	-87.04	349.06	33.86	174.4421	288.19	0	14.7	0.48	2003-08-03	1315	F	344		X
534	10972	3	2003-08-24	2003	8	24	2	35	235	UTC	235	34	1	55.588	-84.503	523.86	37.329	157.8053	463.447	0	175.3	2.82	2003-08-03	1315	F	344		X
535	10972	3	2003-08-24	2003	8	24	4	15	415	UTC	235	34	2	55.552	-84.52	524.37	33.554	155.9461	464.286	0	4.2	1.95	2003-08-03	1315	F	344		X
536	10972	3	2003-08-24	2003	8	24	4	25	425	UTC	235	34	1	55.54	-84.513	525.29	32.142	156.2228	465.293	0	1.4	1.95	2003-08-03	1315	F	344		X
537	10972	3	2003-08-27	2003	8	27	2	21	221	UTC	238	34	1	55.751	-85.218	474.9	34.0276	220.4824	414.621	0	50.7	2.66	2003-08-03	1315	F	344		X
538	10972	3	2003-08-30	2003	8	30	0	37	37	UTC	241	34	1	55.804	-86.176	416.39	11.7763	183.9547	358.081	0	60.9	0.22	2003-08-03	1315	F	344		X
539	10972	3	2003-08-30	2003	8	30	2	51	251	UTC	241	34	2	55.844	-86.16	415.64	15.8497	215.7171	356.836	0	4.6	0.18	2003-08-03	1315	F	344		X
540	10972	3	2003-08-30	2003	8	30	4	31	431	UTC	241	34	3	55.859	-86.246	409.98	13.372	208.189	351.257	0	5.7	2.81	2003-08-03	1315	F	344		X
541	10972	3	2003-08-30	2003	8	30	8	29	829	UTC	241	34	1	55.87	-86.405	400.22	9.7506	197.7614	341.849	0	10.1	2.79	2003-08-03	1315	F	344		X
542	10972	3	2003-08-31	2003	8	31	0	13	13	UTC	242	35	1	56.171	-86.671	372.96	32.2443	197.0953	311.806	0	37.7	0.44	2003-08-03	1315	F	344		X
543	10972	3	2003-08-31	2003	8	31	0	49	49	UTC	242	35	1	56.185	-86.595	377	35.9958	202.6681	315.487	0	5	0.44	2003-08-03	1315	F	344		X
544	10972	3	2003-08-31	2003	8	31	2	49	249	UTC	242	35	1	56.223	-86.498	381.53	42.3004	194.8703	319.314	0	7.4	-0.2	2003-08-03	1315	F	344		X
545	10972	3	2003-09-01	2003	9	1	16	28	1628	UTC	243	35	1	56.368	-86.81	358.37	51.0937	176.6571	295.133	0	25.3	0.38	2003-08-03	1315	F	344		X
546	10972	3	2003-09-02	2003	9	2	2	19	219	UTC	244	35	1	56.548	-87.167	332.09	48.3116	227.2704	267.353	0	30	0.14	2003-08-03	1315	F	344		X
547	10972	3	2003-09-03	2003	9	3	4	41	441	UTC	245	35	1	56.794	-88.065	272.67	30.7753	213.6147	206.259	0	61.8	-0.03	2003-08-03	1315	F	344		X
548	10972	3	2003-09-04	2003	9	4	4	18	418	UTC	246	35	2	57.117	-88.86	221.44	28.7997	173.8966	151.022	0	60.6	0.24	2003-08-03	1315	F	344		X
549	10972	3	2003-09-05	2003	9	5	4	17	417	UTC	247	35	2	57.313	-90.367	132.23	13.4924	186.5818	57.5928	0	94	0.75	2003-08-03	1315	F	344		X
550	10972	3	2003-09-05	2003	9	5	6	40	640	UTC	247	35	1	57.372	-90.556	122.6	17.0804	193.8847	46.2591	0	13.2	0.49	2003-08-03	1315	F	344		X
551	10972	3	2003-09-06	2003	9	6	4	45	445	UTC	248	35	1	57.18	-91.618	55.08	4.0217	147.3807	6.2715	0	67.7	1.33	2003-08-03	1315	F	344		X
552	10972	3	2003-09-12	2003	9	12	2	56	256	UTC	254	36	2	57.16	-92.333	14.51	9.7729	287.6397	0	1	43.4	1.13	2003-08-03	1315	F	344		X
553	10972	3	2003-09-12	2003	9	12	4	38	438	UTC	254	36	1	57.154	-92.255	17.8	9.2155	166.2558	1.5712	0	4.8	3.68	2003-08-03	1315	F	344		X
554	10972	3	2003-09-12	2003	9	12	4	41	441	UTC	254	36	1	57.154	-92.256	17.75	9.2242	165.883	1.5168	0	0.1	3.68	2003-08-03	1315	F	344		X
555	10972	3	2003-09-13	2003	9	13	12	15	1215	UTC	255	36	1	57.454	-91.706	64.57	34.1336	150.4612	0	1	47.2	0.35	2003-08-03	1315	F	344		X
556	10972	3	2003-09-14	2003	9	14	4	35	435	UTC	256	37	1	57.688	-91.764	82.22	48.0337	242.598	11.9317	0	26.3	2.16	2003-08-03	1315	F	344		X
557	10972	3	2003-09-15	2003	9	15	2	41	241	UTC	257	37	1	57.58	-91.804	70.96	41.7261	245.8104	3.2517	0	12.3	-0.1	2003-08-03	1315	F	344		X
558	10972	3	2003-09-15	2003	9	15	8	50	850	UTC	257	37	1	57.728	-91.67	89.06	54.9246	240.3789	12.6842	0	18.4	3.62	2003-08-03	1315	F	344		X
559	10972	3	2003-09-15	2003	9	15	10	32	1032	UTC	257	37	1	57.8	-91.724	94.12	55.3457	245.1411	21.3116	0	8.7	1.92	2003-08-03	1315	F	344		X
560	10972	3	2003-09-15	2003	9	15	12	20	1220	UTC	257	37	1	57.838	-91.867	93.99	49.1128	237.239	28.8182	0	9.5	1.07	2003-08-03	1315	F	344		X
561	10972	3	2003-09-16	2003	9	16	0	48	48	UTC	258	37	1	58.036	-91.869	114.45	54.9125	263.9322	48.1352	0	22.1	1.21	2003-08-03	1315	F	344		X
562	10972	3	2003-09-16	2003	9	16	8	40	840	UTC	258	37	1	58.109	-92.309	116.67	29.8685	249.5468	21.4617	0	27.3	3.98	2003-08-03	1315	F	344		X
563	10972	3	2003-09-17	2003	9	17	8	27	827	UTC	259	37	1	58.362	-92.864	145.9	8.46	222.5776	2.0132	0	43.2	3.97	2003-08-03	1315	F	344		X
564	10972	3	2003-09-20	2003	9	20	0	44	44	UTC	262	37	1	58.49	-92.711	159.07	21.8847	241.9662	16.1919	0	16.8	2.48	2003-08-03	1315	F	344		X
565	10972	3	2003-09-21	2003	9	21	2	54	254	UTC	263	38	1	58.392	-92.65	147.91	20.8631	239.0694	14.9119	0	11.5	2.02	2003-08-03	1315	F	344		X
566	10972	3	2003-09-21	2003	9	21	2	56	256	UTC	263	38	3	58.401	-92.648	148.91	21.4182	236.7805	15.1782	0	1	2.02	2003-08-03	1315	F	344		X
567	10972	3	2003-09-21	2003	9	21	4	15	415	UTC	263	38	1	58.374	-92.693	146.09	17.7399	241.4138	12.1202	0	4	1.42	2003-08-03	1315	F	344		X
568	10972	3	2003-09-21	2003	9	21	4	37	437	UTC	263	38	1	58.362	-92.709	144.83	16.3733	244.4257	11.0058	0	1.6	1.42	2003-08-03	1315	F	344		X
569	10972	3	2003-09-22	2003	9	22	2	13	213	UTC	264	38	3	58.323	-92.622	140.14	20.4862	259.9687	14.623	0	6.7	2.53	2003-08-03	1315	F	344		X
570	10972	3	2003-09-22	2003	9	22	2	32	232	UTC	264	38	1	58.325	-92.655	140.48	18.578	258.8028	13.129	0	1.9	2.53	2003-08-03	1315	F	344		X
571	10972	3	2003-09-22	2003	9	22	2	44	244	UTC	264	38	2	58.321	-92.623	139.92	20.411	260.5796	14.4591	0	1.9	2.53	2003-08-03	1315	F	344		X
572	10972	3	2003-09-22	2003	9	22	4	12	412	UTC	264	38	1	58.358	-92.605	143.99	22.0858	250.9785	17.0591	0	4.3	1.73	2003-08-03	1315	F	344		X
573	10972	3	2003-09-23	2003	9	23	14	53	1453	UTC	265	38	2	58.515	-92.95	163.55	9.8172	255.1632	12.2373	0	26.7	3.16	2003-08-03	1315	F	344		X
574	10972	3	2003-09-25	2003	9	25	4	46	446	UTC	267	38	1	58.856	-92.882	200.66	21.3493	233.6898	50.3371	0	38.2	3.56	2003-08-03	1315	F	344		X
575	10972	3	2003-09-26	2003	9	26	14	17	1417	UTC	268	38	1	58.915	-92.843	206.96	26.4804	232.0448	57.076	0	7	2	2003-08-03	1315	F	344		X
576	10972	3	2003-09-27	2003	9	27	0	12	12	UTC	269	38	1	58.874	-93.452	209.08	11.1732	221.4036	60.189	0	35.4	0.05	2003-08-03	1315	F	344		X
577	10972	3	2003-09-29	2003	9	29	12	36	1236	UTC	271	39	1	60.058	-92.232	333.88	137.003	269.1358	188.657	0	149.1	0.28	2003-08-03	1315	F	344		X
578	10972	3	2003-09-30	2003	9	30	12	56	1256	UTC	272	39	1	60.293	-91.757	362.36	148.607	304.7245	221.002	0	37.2	0.62	2003-08-03	1315	F	344		X
579	10972	3	2003-10-01	2003	10	1	14	52	1452	UTC	273	39	1	60.575	-92.255	391.44	107.417	301.5955	245.044	0	41.8	0.06	2003-08-03	1315	F	344		X
580	10972	3	2003-10-04	2003	10	4	8	38	838	UTC	276	39	1	60.764	-93.809	418.93	26.4266	296.3124	267.556	0	87.6	2.38	2003-08-03	1315	F	344		X
581	10972	3	2003-10-05	2003	10	5	2	39	239	UTC	277	40	1	60.965	-93.883	441.7	14.7509	329.1617	290.322	0	22.8	2.18	2003-08-03	1315	F	344		X
582	10972	3	2003-10-05	2003	10	5	4	21	421	UTC	277	40	1	61.049	-93.79	450	11.4706	289.2501	298.641	0	10.6	1.32	2003-08-03	1315	F	344		X
583	10972	3	2003-10-05	2003	10	5	4	47	447	UTC	277	40	1	61.06	-93.749	450.83	11.2918	330.7224	299.493	0	2.5	1.32	2003-08-03	1315	F	344		X
584	10972	3	2003-10-05	2003	10	5	12	33	1233	UTC	277	40	1	61.268	-93.509	471.88	17.6102	291.215	320.805	0	26.6	3.02	2003-08-03	1315	F	344		X
585	10972	3	2003-10-06	2003	10	6	2	51	251	UTC	278	40	1	61.833	-92.507	531.49	7.6153	264.5021	383.03	0	82.5	2.68	2003-08-03	1315	F	344		X
586	10972	3	2003-10-06	2003	10	6	8	12	812	UTC	278	40	2	61.881	-92.331	536.96	11.7155	313.4632	389.11	0	10.7	0.87	2003-08-03	1315	F	344		X
587	10972	3	2003-10-07	2003	10	7	16	7	167	UTC	279	40	3	62.323	-91.386	589.66	31.5169	335.4849	445.339	0	69.8	2.56	2003-08-03	1315	F	344		X
588	10972	3	2003-10-08	2003	10	8	2	23	223	UTC	280	40	2	62.35	-90.961	595.71	33.3433	354.0069	453.385	0	22.3	3.26	2003-08-03	1315	F	344		X
589	10972	3	2003-10-09	2003	10	9	12	38	1238	UTC	281	40	1	62.559	-89.298	638.72	82.5836	292.2061	504.913	0	89.1	0.83	2003-08-03	1315	F	344		X
590	10972	3	2003-10-11	2003	10	11	12	16	1216	UTC	283	40	1	63.071	-88.023	715.07	70.7847	28.5921	585.756	0	86.8	0	2003-08-03	1315	F	344		X
591	10972	3	2003-10-12	2003	10	12	12	28	1228	UTC	284	41	1	62.694	-86.682	707.83	75.6303	37.4453	589.284	0	80.4	0.14	2003-08-03	1315	F	344		X
592	10972	3	2003-10-16	2003	10	16	18	52	1852	UTC	288	41	1	63.055	-80.251	956.35	56.6014	304.6225	866.482	0	332	2.48	2003-08-03	1315	F	344		X
593	10972	3	2003-10-17	2003	10	17	12	12	1212	UTC	289	41	1	63.057	-79.495	987.17	62.1314	35.6868	900.116	0	38.6	1.41	2003-08-03	1315	F	344		X
594	10972	3	2003-10-19	2003	10	19	10	46	1046	UTC	291	42	1	62.712	-78.432	1010.62	22.2017	112.4216	927.66	0	67.2	3.24	2003-08-03	1315	F	344		X
595	10972	3	2003-10-19	2003	10	19	14	44	1444	UTC	291	42	1	62.722	-78.758	996.95	37.0126	97.3332	913.948	0	16.9	1.47	2003-08-03	1315	F	344		X
596	10972	3	2003-10-20	2003	10	20	2	11	211	UTC	292	42	1	62.622	-79.169	972.93	31.1258	193.3852	889.918	0	24.1	1.79	2003-08-03	1315	F	344		X
597	10972	3	2003-10-21	2003	10	21	10	25	1025	UTC	293	42	1	62.797	-78.898	995.51	47.4021	102.8225	912.472	0	24.2	2.26	2003-08-03	1315	F	344		X
598	10972	3	2003-10-22	2003	10	22	16	39	1639	UTC	294	42	1	62.811	-79.741	960.62	44.526	153.9578	875.804	0	43.5	2.11	2003-08-03	1315	F	344		X
599	10972	3	2003-10-22	2003	10	22	16	48	1648	UTC	294	42	1	62.697	-78.711	997.48	33.6334	94.7805	914.493	0	54.8	2.11	2003-08-03	1315	F	344		X
600	10972	3	2003-10-22	2003	10	22	18	30	1830	UTC	294	42	1	62.654	-78.85	988.79	39.0705	84.0486	905.805	0	8.7	1.2	2003-08-03	1315	F	344		X
601	10972	3	2003-10-23	2003	10	23	4	13	413	UTC	295	42	1	62.745	-79.471	967.71	37.2444	173.0866	884.641	0	33.8	2.56	2003-08-03	1315	F	344		X
602	10972	3	2003-10-23	2003	10	23	6	39	639	UTC	295	42	1	62.78	-79.211	981.02	45.3664	189.0405	897.961	0	14	1.42	2003-08-03	1315	F	344		X
603	10972	3	2003-10-23	2003	10	23	16	38	1638	UTC	295	42	2	62.972	-79.996	960.9	65.2689	145.0084	873.054	0	45.8	2.86	2003-08-03	1315	F	344		X
604	10972	3	2003-10-24	2003	10	24	14	26	1426	UTC	296	42	1	63.57	-80.16	996.9	16.5527	335.3388	901.338	0	67.9	3.3	2003-08-03	1315	F	344		X
605	10972	3	2003-10-25	2003	10	25	0	8	8	UTC	297	42	2	63.353	-80.404	971.67	28.7929	294.2595	877.634	0	27.3	0.84	2003-08-03	1315	F	344		X
606	10972	3	2003-10-26	2003	10	26	0	48	48	UTC	298	43	1	62.881	-79.096	992.34	58.2078	189.1861	908.942	0	85.3	0.19	2003-08-03	1315	F	344		X
607	10972	3	2003-10-26	2003	10	26	12	17	1217	UTC	298	43	2	62.779	-78.3	1020.42	24.2407	137.2841	937.447	0	42.7	-0.04	2003-08-03	1315	F	344		X
608	10972	3	2003-10-27	2003	10	27	14	47	1447	UTC	299	43	1	62.821	-77.681	1050.23	26.1337	170.5911	967.32	0	32.4	0.54	2003-08-03	1315	F	344		X
609	10972	3	2003-10-28	2003	10	28	2	43	243	UTC	300	43	1	63.064	-77.081	1090.79	25.8197	278.2734	1007.84	0	41.3	0.19	2003-08-03	1315	F	344		X
610	10972	3	2003-10-29	2003	10	29	14	10	1410	UTC	301	43	1	62.998	-77.07	1087.51	30.485	290.2429	1004.6	0	7.5	-0.39	2003-08-03	1315	F	344		X
611	10972	3	2003-10-31	2003	10	31	2	51	251	UTC	303	43	1	62.712	-77.043	1072.86	20.1745	171.0152	990.125	0	32.4	0.34	2003-08-03	1315	F	344		X
612	10972	3	2003-11-01	2003	11	1	0	55	55		304	43	2	62.62	-77.101	1065.25	9.448	164.7377	982.576	0	10.8		2003-08-03	1315	F	344		X
613	10972	3	2003-11-02	2003	11	2	8	9	89		305	44	1	62.816	-75.709	1139.69	53.854	172.4554	1057.13	0	75.6		2003-08-03	1315	F	344		X
614	10972	3	2003-11-04	2003	11	4	0	30	30		307	44	1	62.653	-75.638	1134.98	37.5838	184.5549	1052.58	0	18.8		2003-08-03	1315	F	344		X
615	10972	3	2003-11-04	2003	11	4	12	41	1241		307	44	2	62.689	-75.815	1128.42	38.5114	183.5774	1045.95	0	10.1		2003-08-03	1315	F	344		X
616	10972	3	2003-11-05	2003	11	5	4	17	417		308	44	1	62.981	-75.621	1152.12	59.2592	97.8979	1069.44	0	34.6		2003-08-03	1315	F	344		X
617	10972	3	2003-11-05	2003	11	5	10	45	1045		308	44	1	63.228	-75.4	1175.02	63.3415	272.4357	1092.21	0	30.2		2003-08-03	1315	F	344		X
618	10972	3	2003-11-05	2003	11	5	12	33	1233		308	44	1	63.222	-75.179	1184.74	63.2538	131.1247	1101.96	0	11.3		2003-08-03	1315	F	344		X
619	10972	3	2003-11-06	2003	11	6	10	32	1032		309	44	1	63.036	-74.074	1226.77	38.3311	185.9332	1144.32	0	60.5		2003-08-03	1315	F	344		X
620	10972	3	2003-11-07	2003	11	7	0	28	28		310	44	1	62.924	-73.657	1241.48	33.9071	187.6623	1159.22	0	25		2003-08-03	1315	F	344		X
621	10972	3	2003-11-07	2003	11	7	2	7	27		310	44	3	62.872	-73.646	1239.73	29.3172	194.5026	1157.53	0	5.9		2003-08-03	1315	F	344		X
622	10972	3	2003-11-08	2003	11	8	8	44	844		311	44	1	62.302	-72.933	1252	6.1657	262.4823	1170.68	0	74.8		2003-08-03	1315	F	344		X
623	10972	3	2003-11-09	2003	11	9	2	47	247		312	45	2	62.542	-72.06	1304.36	51.6238	180.2216	1222.88	0	53.6		2003-08-03	1315	F	344		X
624	10972	3	2003-11-09	2003	11	9	4	29	429		312	45	1	62.506	-72.063	1302.93	47.8512	182.0857	1221.5	0	4.1		2003-08-03	1315	F	344		X
625	10972	3	2003-11-09	2003	11	9	8	29	829		312	45	1	62.389	-71.771	1313.6	47.1229	206.855	1232.41	0	20.4		2003-08-03	1315	F	344		X
626	10972	3	2003-11-10	2003	11	10	0	46	46		313	45	1	62.233	-71.887	1302.57	30.8925	185.8183	1221.6	0	18.8		2003-08-03	1315	F	344		X
627	10972	3	2003-11-12	2003	11	12	0	31	31		315	45	1	62.037	-70.659	1360.06	56.6943	339.6902	1279.68	0	69.3		2003-08-03	1315	F	344		X
628	10972	3	2003-11-12	2003	11	12	6	17	617		315	45	1	62.044	-70.697	1358.27	56.1032	340.8352	1277.87	0	2.2		2003-08-03	1315	F	344		X
629	10972	3	2003-11-12	2003	11	12	10	25	1025		315	45	2	61.961	-70.719	1354.88	56.8144	208.603	1274.62	0	9.6		2003-08-03	1315	F	344		X
630	10972	3	2003-11-13	2003	11	13	4	5	45		316	45	1	61.751	-70.02	1386.53	75.7341	158.9265	1306.8	0	44.8		2003-08-03	1315	F	344		X
631	10972	3	2003-11-13	2003	11	13	12	27	1227		316	45	1	61.702	-69.847	1394.64	71.6472	166.8273	1315.03	0	10.9		2003-08-03	1315	F	344		X
632	10972	3	2003-11-13	2003	11	13	14	7	147		316	45	1	61.668	-69.778	1397.58	67.8532	149.7456	1318.01	0	5.4		2003-08-03	1315	F	344		X
633	10972	3	2003-11-14	2003	11	14	0	6	6		317	45	1	61.484	-69.391	1414.64	47.0802	164.4989	1335	0	29.9		2003-08-03	1315	F	344		X
634	10972	3	2003-11-14	2003	11	14	0	31	31		317	45	1	61.472	-69.332	1417.6	46.4781	168.7414	1337.96	0	3.5		2003-08-03	1315	F	344		X
635	10972	3	2003-11-14	2003	11	14	2	33	233		317	45	1	61.386	-69.291	1418.25	37.8595	174.7408	1338.59	0	10.1		2003-08-03	1315	F	344		X
636	10972	3	2003-11-15	2003	11	15	10	41	1041		318	45	2	60.674	-68.42	1456.54	14.5652	106.5056	1376.9	0	95.1		2003-08-03	1315	F	344		X
637	10972	3	2003-11-16	2003	11	16	8	53	853		319	46	1	60.753	-67.556	1505.83	31.4188	204.3734	1426.18	0	49.6		2003-08-03	1315	F	344		X
638	10972	3	2003-11-17	2003	11	17	6	58	658		320	46	1	60.64	-66.446	1567.69	80.6329	228.4169	1488.07	0	64.1		2003-08-03	1315	F	344		X
639	10972	3	2003-11-17	2003	11	17	10	19	1019		320	46	2	60.723	-66.108	1587.25	74.2662	69.8865	1507.62	0	21.4		2003-08-03	1315	F	344		X
640	10972	3	2003-11-18	2003	11	18	2	42	242		321	46	2	60.416	-66.005	1591.9	61.8554	82.5967	1512.35	0	36		2003-08-03	1315	F	344		X
641	10972	3	2003-11-19	2003	11	19	6	36	636		322	46	2	59.852	-66.139	1583.88	37.2477	79.8438	1504.6	0	65.7		2003-08-03	1315	F	344		X
642	10972	3	2003-11-19	2003	11	19	8	20	820		322	46	3	59.85	-66.147	1583.42	37.6144	79.279	1504.14	0	0.5		2003-08-03	1315	F	344		X
643	10972	3	2003-11-19	2003	11	19	14	28	1428		322	46	2	59.878	-65.948	1594.95	28.4775	93.0119	1515.66	0	12		2003-08-03	1315	F	344		X
644	10972	3	2003-11-19	2003	11	19	14	53	1453		322	46	1	59.9	-65.949	1594.86	29.8323	85.6312	1515.55	0	2.5		2003-08-03	1315	F	344		X
645	10972	3	2003-11-19	2003	11	19	16	7	167		322	46	1	59.931	-65.985	1592.72	33.3298	89.7061	1513.4	0	4.2		2003-08-03	1315	F	344		X
646	10972	3	2003-11-19	2003	11	19	16	31	1631		322	46	1	59.94	-65.949	1594.8	32.0665	93.1514	1515.47	0	2.3		2003-08-03	1315	F	344		X
647	10972	3	2003-11-19	2003	11	19	18	14	1814		322	46	1	59.959	-65.914	1596.81	31.4627	92.5962	1517.47	0	3		2003-08-03	1315	F	344		X
648	10972	3	2003-11-20	2003	11	20	10	29	1029		323	46	1	60.355	-66.174	1582.08	68.9316	90.8622	1502.55	0	48.2		2003-08-03	1315	F	344		X
649	10972	3	2003-11-21	2003	11	21	14	8	148		324	46	1	60.429	-65.916	1597.02	57.801	85.8765	1517.47	0	17.1		2003-08-03	1315	F	344		X
650	10972	3	2003-11-25	2003	11	25	8	50	850		328	47	1	60.339	-66.129	1584.62	65.7738	90.5974	1505.1	0	16		2003-08-03	1315	F	344		X
651	10972	3	2003-11-26	2003	11	26	14	44	1444		329	47	1	60.308	-66.119	1585.13	63.5517	88.0533	1505.62	0	3.6		2003-08-03	1315	F	344		X
652	10972	3	2003-11-27	2003	11	27	2	40	240		330	47	2	60.362	-65.99	1592.63	58.9692	77.2785	1513.1	0	9.7		2003-08-03	1315	F	344		X
653	10972	3	2003-12-10	2003	12	10	10	41	1041		343	49	1	60.606	-65.381	1628	31.8847	59.8772	1548.4	0	44.8		2003-08-03	1315	F	344		X
654	10972	3	2003-12-12	2003	12	12	0	52	52		345	49	1	60.583	-65.395	1627.14	31.7103	78.6183	1547.54	0	2.8		2003-08-03	1315	F	344		X
655	10926	4	2003-08-05	2003	8	5	0	24	24	UTC	216	31	2	57.149	-92.356	12.65	9.0834	288.6026	0	1	637.3	1.83	2003-08-04	1528	F	375		X
656	10926	4	2003-08-05	2003	8	5	0	32	32	UTC	216	31	1	57.168	-92.357	14.2	8.0882	285.8964	0	1	2.1	1.83	2003-08-04	1528	F	375		X
657	10926	4	2003-08-05	2003	8	5	2	11	211	UTC	216	31	1	57.213	-92.183	25.22	15.7842	181.0964	7.0773	0	11.7	0.82	2003-08-04	1528	F	375		X
658	10926	4	2003-08-05	2003	8	5	2	16	216	UTC	216	31	1	57.198	-92.176	24.52	14.1869	183.6011	6.9789	0	1.7	0.82	2003-08-04	1528	F	375		X
659	10926	4	2003-08-05	2003	8	5	8	8	88	UTC	216	31	1	57.215	-92.076	30.6	17.9616	201.9805	7.1663	0	6.3	3.58	2003-08-04	1528	F	375		X
660	10926	4	2003-08-07	2003	8	7	0	53	53	UTC	218	31	1	56.975	-89.23	199.52	9.1116	201.0877	132.109	0	175	3.11	2003-08-04	1528	F	375		X
661	10926	4	2003-08-07	2003	8	7	4	41	441	UTC	218	31	1	57.001	-89.175	202.67	13.3151	186.2753	134.659	0	4.4	0.83	2003-08-04	1528	F	375		X
662	10926	4	2003-08-07	2003	8	7	4	51	451	UTC	218	31	2	57.002	-89.173	202.78	13.4542	186.6588	134.752	0	0.2	0.83	2003-08-04	1528	F	375		X
663	10926	4	2003-08-08	2003	8	8	2	35	235	UTC	219	31	1	56.895	-88.714	231.76	8.7782	218.6006	164.894	0	30.5	2.52	2003-08-04	1528	F	375		X
664	10926	4	2003-08-10	2003	8	10	4	19	419	UTC	221	32	2	56.117	-87.385	332.8	10.1905	208.8679	274.559	0	119.8	2.67	2003-08-04	1528	F	375		X
665	10926	4	2003-08-10	2003	8	10	10	22	1022	UTC	221	32	2	56.028	-86.89	365.34	12.673	174.6172	306.589	0	32.6	0.84	2003-08-04	1528	F	375		X
666	10926	4	2003-08-11	2003	8	11	2	24	224	UTC	222	32	1	55.744	-85.916	434.16	9.2127	187.3434	375.736	0	69.2	3.35	2003-08-04	1528	F	375		X
667	10926	4	2003-08-12	2003	8	12	2	32	232	UTC	223	32	1	55.295	-84.534	535.09	6.5646	164.8875	477.211	0	101.5	2.7	2003-08-04	1528	F	375		X
668	10926	4	2003-08-12	2003	8	12	4	16	416	UTC	223	32	2	55.326	-84.281	548.4	5.9483	178.9782	489.651	0	16.6	3.81	2003-08-04	1528	F	375		X
669	10926	4	2003-08-12	2003	8	12	4	38	438	UTC	223	32	1	55.331	-84.246	550.22	6.9041	138.9823	491.349	0	2.3	3.81	2003-08-04	1528	F	375		X
670	10926	4	2003-08-12	2003	8	12	6	49	649	UTC	223	32	3	55.317	-84.092	559.89	6.6963	199.8224	500.781	0	10	2.65	2003-08-04	1528	F	375		X
671	10926	4	2003-08-12	2003	8	12	10	11	1011	UTC	223	32	1	55.364	-83.78	576.16	10.1516	185.3773	516.034	0	20.7	0.73	2003-08-04	1528	F	375		X
672	10926	4	2003-08-13	2003	8	13	0	33	33	UTC	224	32	3	55.313	-82.836	634.38	8.1281	253.8658	572.838	0	60.9	0.04	2003-08-04	1528	F	375		X
673	10926	4	2003-08-13	2003	8	13	0	53	53	UTC	224	32	1	55.339	-82.813	634.66	10.1536	237.5224	572.902	0	3.3	0.04	2003-08-04	1528	F	375		X
674	10926	4	2003-08-13	2003	8	13	2	8	28	UTC	224	32	1	55.323	-82.817	635.09	9.4619	247.3853	573.449	0	1.8	1.7	2003-08-04	1528	F	375		X
675	10926	4	2003-08-13	2003	8	13	2	35	235	UTC	224	32	1	55.313	-82.828	634.85	8.6418	254.0279	573.301	0	1.3	1.7	2003-08-04	1528	F	375		X
676	10926	4	2003-08-13	2003	8	13	6	38	638	UTC	224	32	1	55.364	-82.833	632.43	10.3301	220.447	570.533	0	5.8	3.31	2003-08-04	1528	F	375		X
677	10926	4	2003-08-13	2003	8	13	8	20	820	UTC	224	32	1	55.35	-82.666	642.99	17.862	184.0014	580.909	0	10.8	1.95	2003-08-04	1528	F	375		X
678	10926	4	2003-08-14	2003	8	14	0	8	8	UTC	225	32	3	55.168	-81.924	695	22.1592	237.7366	632.903	0	52	-0.04	2003-08-04	1528	F	375		X
679	10926	4	2003-08-14	2003	8	14	10	25	1025	UTC	225	32	1	55.255	-81.729	703.08	37.5656	229.4009	640.166	0	16	1.44	2003-08-04	1528	F	375		X
680	10926	4	2003-08-16	2003	8	16	0	37	37	UTC	227	32	1	54.645	-81.017	772.8	30.435	173.791	712.344	0	83	0.75	2003-08-04	1528	F	375		X
681	10926	4	2003-08-16	2003	8	16	6	6	66	UTC	227	32	1	54.449	-80.934	787.38	12.7643	216.0846	727.862	0	22.8	4.05	2003-08-04	1528	F	375		X
682	10926	4	2003-08-17	2003	8	17	4	24	424	UTC	228	33	1	53.883	-80.401	848.78	21.1223	24.5081	791.322	0	73.2	0.61	2003-08-04	1528	F	375		X
683	10926	4	2003-08-18	2003	8	18	10	26	1026	UTC	229	33	1	54.01	-80.354	844.51	10.5296	64.6226	786.308	0	14.7	2.77	2003-08-04	1528	F	375		X
684	10926	4	2003-08-18	2003	8	18	12	23	1223	UTC	229	33	3	54.045	-80.29	846.36	6.4011	92.7826	787.868	0	5.8	1.67	2003-08-04	1528	F	375		X
685	10926	4	2003-08-22	2003	8	22	4	11	411	UTC	233	33	2	54.734	-79.493	860.02	0.2392	144.1445	796.908	0	94.2	1.27	2003-08-04	1528	F	375		X
686	10926	4	2003-08-23	2003	8	23	0	31	31	UTC	234	33	1	55.095	-78.82	885.95	17.0017	111.0073	820.498	0	60.1	3	2003-08-04	1528	F	375		X
687	10926	4	2003-08-23	2003	8	23	2	10	210	UTC	234	33	1	55.161	-78.853	881.39	23.7388	122.1975	815.692	0	7.8	2.36	2003-08-04	1528	F	375		X
688	10926	4	2003-08-28	2003	8	28	8	50	850	UTC	239	34	1	55.701	-80.431	765.73	27.8868	68.0569	699.048	0	118.7	1.63	2003-08-04	1528	F	375		X
689	10926	4	2003-08-29	2003	8	29	10	21	1021	UTC	240	34	1	55.815	-80.441	761.55	21.9374	39.9964	694.356	0	12.9	1.1	2003-08-04	1528	F	375		X
690	10926	4	2003-08-29	2003	8	29	12	39	1239	UTC	240	34	1	55.805	-80.504	757.99	25.9199	42.9628	690.891	0	4.2	0.29	2003-08-04	1528	F	375		X
691	10926	4	2003-08-30	2003	8	30	6	48	648	UTC	241	34	1	55.577	-80.468	767.58	31.9656	88.1486	701.501	0	25.9	4.46	2003-08-04	1528	F	375		X
692	10926	4	2003-08-31	2003	8	31	0	11	11	UTC	242	35	1	55.485	-79.987	800.16	2.6077	352.2212	734.076	0	32.6	0.44	2003-08-04	1528	F	375		X
693	10926	4	2003-08-31	2003	8	31	2	46	246	UTC	242	35	1	55.39	-79.788	815.7	0.3353	117.4871	749.863	0	16.7	-0.2	2003-08-04	1528	F	375		X
694	10926	4	2003-08-31	2003	8	31	4	28	428	UTC	242	35	1	55.388	-79.822	813.69	0.9656	186.4848	747.897	0	2.2	1.74	2003-08-04	1528	F	375		X
695	10926	4	2003-09-02	2003	9	2	12	37	1237	UTC	244	35	1	55.471	-80.124	792.27	9.9876	48.2545	726.379	0	21.6	1.33	2003-08-04	1528	F	375		X
696	10926	4	2003-09-03	2003	9	3	4	43	443	UTC	245	35	2	55.642	-80.108	787.44	11.9265	20.929	720.753	0	19.4	-0.03	2003-08-04	1528	F	375		X
697	10926	4	2003-09-03	2003	9	3	12	26	1226	UTC	245	35	1	55.929	-80.258	769.42	6.4515	78.2807	701.547	0	33.9	1.86	2003-08-04	1528	F	375		X
698	10926	4	2003-09-04	2003	9	4	0	15	15	UTC	246	35	2	55.847	-80.234	773.29	10.0568	13.6867	705.804	0	9.4	2.22	2003-08-04	1528	F	375		X
699	10926	4	2003-09-04	2003	9	4	10	12	1012	UTC	246	35	2	55.753	-80.325	770.58	21.1301	82.0085	703.573	0	12.1	3.79	2003-08-04	1528	F	375		X
700	10926	4	2003-09-04	2003	9	4	10	44	1044	UTC	246	35	1	55.724	-80.283	774.07	18.2677	72.8865	707.158	0	4.2	3.79	2003-08-04	1528	F	375		X
701	10926	4	2003-09-04	2003	9	4	12	14	1214	UTC	246	35	1	55.777	-80.258	773.94	16.9995	27.3821	706.778	0	6.2	2.48	2003-08-04	1528	F	375		X
702	10926	4	2003-09-04	2003	9	4	12	25	1225	UTC	246	35	1	55.766	-80.261	774.1	17.3943	88.6156	706.986	0	1.3	2.48	2003-08-04	1528	F	375		X
703	10926	4	2003-09-05	2003	9	5	2	13	213	UTC	247	35	1	55.661	-80.098	787.43	9.85	25.4277	720.654	0	15.8	1.69	2003-08-04	1528	F	375		X
704	10926	4	2003-09-05	2003	9	5	4	17	417	UTC	247	35	1	55.852	-79.775	801.36	3.4662	28.4618	733.467	0	29.9	0.75	2003-08-04	1528	F	375		X
705	10926	4	2003-09-06	2003	9	6	2	9	29	UTC	248	35	1	55.591	-80.058	792.19	8.294	70.5337	725.691	0	34.6	2.29	2003-08-04	1528	F	375		X
706	10926	4	2003-09-06	2003	9	6	4	48	448	UTC	248	35	1	55.417	-80.208	789.07	17.8038	38.1691	723.507	0	21.9	1.33	2003-08-04	1528	F	375		X
707	10926	4	2003-09-07	2003	9	7	2	49	249	UTC	249	36	1	55.707	-80.234	777.61	15.3187	65.3751	710.74	0	32.9	2.86	2003-08-04	1528	F	375		X
708	10926	4	2003-09-08	2003	9	8	0	26	26	UTC	250	36	1	55.844	-79.803	799.87	2.6982	274.3285	732.048	0	31.6	2.66	2003-08-04	1528	F	375		X
709	10926	4	2003-09-08	2003	9	8	6	47	647	UTC	250	36	1	55.802	-80.28	771.82	15.9222	22.9044	704.567	0	30.8	1.54	2003-08-04	1528	F	375		X
710	10926	4	2003-09-08	2003	9	8	12	30	1230	UTC	250	36	1	55.884	-80.337	765.87	12.3624	52.5933	698.297	0	10	2.3	2003-08-04	1528	F	375		X
711	10926	4	2003-09-09	2003	9	9	0	38	38	UTC	251	36	1	55.873	-80.122	779.4	3.3349	46.6848	711.714	0	13.7	1.78	2003-08-04	1528	F	375		X
712	10926	4	2003-09-09	2003	9	9	0	47	47	UTC	251	36	1	55.874	-80.167	776.61	5.0936	16.8505	708.955	0	2.9	1.78	2003-08-04	1528	F	375		X
713	10926	4	2003-09-09	2003	9	9	16	15	1615	UTC	251	36	1	55.953	-80.116	777.47	0.9385	293.9438	709.339	0	9.5	3.29	2003-08-04	1528	F	375		X
714	10926	4	2003-09-10	2003	9	10	6	23	623	UTC	252	36	1	55.735	-80.309	772.13	19.9368	76.5884	705.188	0	27.6	2.5	2003-08-04	1528	F	375		X
715	10926	4	2003-09-11	2003	9	11	0	11	11	UTC	253	36	1	55.681	-80.367	770.3	24.2262	61.6461	703.652	0	7.1	0.17	2003-08-04	1528	F	375		X
716	10926	4	2003-09-11	2003	9	11	0	54	54	UTC	253	36	1	55.704	-80.35	770.6	22.7074	67.4532	703.833	0	2.8	0.17	2003-08-04	1528	F	375		X
717	10926	4	2003-09-12	2003	9	12	2	55	255	UTC	254	36	1	55.895	-80.373	763.34	14.1594	60.4392	695.742	0	21.7	1.13	2003-08-04	1528	F	375		X
718	10926	4	2003-09-12	2003	9	12	4	41	441	UTC	254	36	1	55.854	-80.224	773.7	9.0557	12.6376	706.173	0	10.6	3.68	2003-08-04	1528	F	375		X
719	10926	4	2003-09-16	2003	9	16	14	43	1443	UTC	258	37	1	55.716	-80.327	771.62	21.1169	70.629	704.787	0	16.9	0.42	2003-08-04	1528	F	375		X
720	10926	4	2003-09-17	2003	9	17	12	52	1252	UTC	259	37	1	55.947	-80.302	766.21	9.4482	80.5292	698.269	0	26.2	1.48	2003-08-04	1528	F	375		X
721	10926	4	2003-09-18	2003	9	18	2	4	24	UTC	260	37	1	55.717	-80.383	768.16	24.6808	71.4402	701.364	0	26.5	1.06	2003-08-04	1528	F	375		X
722	10926	4	2003-09-18	2003	9	18	2	9	29	UTC	260	37	1	55.751	-80.293	772.6	19.0761	82.1496	705.582	0	6.9	1.06	2003-08-04	1528	F	375		X
723	10926	4	2003-09-19	2003	9	19	10	47	1047	UTC	261	37	1	55.677	-80.458	764.86	30.0108	63.2703	698.305	0	13.5	3.35	2003-08-04	1528	F	375		X
724	10926	4	2003-09-22	2003	9	22	14	40	1440	UTC	264	38	1	55.979	-79.882	791.15	2.0303	3.5035	722.676	0	50.1	2.72	2003-08-04	1528	F	375		X
725	10926	4	2003-09-23	2003	9	23	16	19	1619	UTC	265	38	2	55.843	-80.5	757.08	23.717	51.5197	689.809	0	42.2	2.4	2003-08-04	1528	F	375		X
726	10926	4	2003-09-27	2003	9	27	2	16	216	UTC	269	38	1	55.941	-80.173	774.31	1.2506	90.5084	706.288	0	23.6	1.47	2003-08-04	1528	F	375		X
727	10926	4	2003-09-27	2003	9	27	6	33	633	UTC	269	38	2	55.975	-80.009	783.44	2.1651	112.5434	715.097	0	11.1	3.74	2003-08-04	1528	F	375		X
728	10926	4	2003-09-28	2003	9	28	0	54	54	UTC	270	39	1	55.951	-80.047	781.77	2.0501	128.2477	713.591	0	3.6	-0.04	2003-08-04	1528	F	375		X
729	10926	4	2003-09-28	2003	9	28	6	22	622	UTC	270	39	1	55.975	-80.077	779.26	1.9003	251.0776	710.97	0	3.3	4.47	2003-08-04	1528	F	375		X
730	10926	4	2003-09-28	2003	9	28	12	6	126	UTC	270	39	1	56.087	-80.073	776.49	0.9911	4.6655	707.599	0	12.7	0.05	2003-08-04	1528	F	375		X
731	10926	4	2003-09-28	2003	9	28	12	10	1210	UTC	270	39	1	56.063	-80.003	781.43	2.2666	308.5484	712.611	0	5.2	0.05	2003-08-04	1528	F	375		X
732	10926	4	2003-10-02	2003	10	2	0	26	26	UTC	274	39	1	55.981	-79.971	785.61	1.5201	171.9689	717.206	0	9.5	1.43	2003-08-04	1528	F	375		X
733	10926	4	2003-10-04	2003	10	4	4	41	441	UTC	276	39	1	55.989	-79.974	785.21	1.5747	326.8081	716.76	0	0.9	0.7	2003-08-04	1528	F	375		X
734	10926	4	2003-10-04	2003	10	4	6	55	655	UTC	276	39	1	55.99	-79.889	790.41	0.7598	310.5287	721.89	0	5.4	0.61	2003-08-04	1528	F	375		X
735	10926	4	2003-10-04	2003	10	4	12	33	1233	UTC	276	39	1	55.935	-80.008	784.62	0.2641	302.66	716.494	0	9.8	2.7	2003-08-04	1528	F	375		X
736	10926	4	2003-10-05	2003	10	5	0	11	11	UTC	277	40	1	56.025	-80.014	781.76	0.7597	139.415	713.158	0	10.2	2.99	2003-08-04	1528	F	375		X
737	10926	4	2003-10-06	2003	10	6	8	49	849	UTC	278	40	1	56.395	-79.426	809.08	0.8692	269.5995	738.266	0	56	0.87	2003-08-04	1528	F	375		X
738	10926	4	2003-10-06	2003	10	6	12	7	127	UTC	278	40	1	56.315	-79.515	805.35	0.412	83.2627	734.948	0	10.7	2.96	2003-08-04	1528	F	375		X
739	10926	4	2003-10-06	2003	10	6	12	8	128	UTC	278	40	1	56.321	-79.533	804.1	0.0476	283.4604	733.685	0	1.3	2.96	2003-08-04	1528	F	375		X
740	10926	4	2003-10-08	2003	10	8	16	15	1615	UTC	280	40	3	56.398	-79.841	783.42	3.0112	163.0253	712.821	0	21.2	3.09	2003-08-04	1528	F	375		X
741	10926	4	2003-10-09	2003	10	9	2	8	28	UTC	281	40	1	56.782	-79.851	775.79	1.2284	297.5036	703.464	0	43.5	3.09	2003-08-04	1528	F	375		X
742	10926	4	2003-10-10	2003	10	10	16	9	169	UTC	282	40	1	56.982	-79.759	778.72	3.6685	95.77	705.542	0	23.3	3.84	2003-08-04	1528	F	375		X
743	10926	4	2003-10-12	2003	10	12	20	40	2040	UTC	284	41	1	56.963	-79.582	789.83	5.4679	263.9475	716.678	0	11.1	2.4	2003-08-04	1528	F	375		X
744	10926	4	2003-10-14	2003	10	14	2	32	232	UTC	286	41	1	57.006	-79.629	786.41	4.0846	215.0258	713.113	0	5.7	0.03	2003-08-04	1528	F	375		X
745	10926	4	2003-10-14	2003	10	14	14	43	1443	UTC	286	41	1	56.985	-79.733	780.28	2.4077	106.0482	707.085	0	6.8	0	2003-08-04	1528	F	375		X
746	10926	4	2003-10-17	2003	10	17	22	32	2232	UTC	289	41	2	56.967	-79.789	777.06	1.2936	210.6994	703.95	0	4	3.1	2003-08-04	1528	F	375		X
747	10926	4	2003-10-19	2003	10	19	10	10	1010	UTC	291	42	1	56.996	-79.757	778.67	4.334	109.4535	705.442	0	3.8	3.24	2003-08-04	1528	F	375		X
748	10926	4	2003-10-19	2003	10	19	12	49	1249	UTC	291	42	1	56.973	-79.738	780.12	2.1323	83.4325	706.972	0	2.9	2.3	2003-08-04	1528	F	375		X
749	10926	4	2003-10-20	2003	10	20	2	14	214	UTC	292	42	1	57.016	-79.682	783.04	3.4168	168.0753	709.716	0	6	1.79	2003-08-04	1528	F	375		X
750	10926	4	2003-10-20	2003	10	20	2	56	256	UTC	292	42	2	57.032	-79.752	778.56	6.5991	126.5288	705.191	0	4.7	1.79	2003-08-04	1528	F	375		X
751	10926	4	2003-10-20	2003	10	20	10	37	1037	UTC	292	42	1	57.128	-79.74	778.28	16.4174	151.9976	704.551	0	10.9	2.9	2003-08-04	1528	F	375		X
752	10926	4	2003-10-22	2003	10	22	20	10	2010	UTC	294	42	1	57.086	-79.644	784.6	11.6251	176.5689	711	0	7.6	0.85	2003-08-04	1528	F	375		X
753	10926	4	2003-10-23	2003	10	23	0	50	50	UTC	295	42	1	57.007	-79.619	787.02	4.6476	218.6803	713.709	0	9.1	2.48	2003-08-04	1528	F	375		X
754	10926	4	2003-10-24	2003	10	24	18	3	183	UTC	296	42	1	57.622	-79.401	795.98	19.8017	235.2929	720.407	0	70.9	2.02	2003-08-04	1528	F	375		X
755	10926	4	2003-10-28	2003	10	28	16	35	1635	UTC	300	43	1	56.887	-79.547	792.98	4.4321	231.9695	720.116	0	83.7	2.48	2003-08-04	1528	F	375		X
756	10926	4	2003-10-29	2003	10	29	14	9	149	UTC	301	43	1	56.92	-79.383	802.62	14.1556	206.1335	729.578	0	10.8	-0.39	2003-08-04	1528	F	375		X
757	10926	4	2003-10-30	2003	10	30	12	6	126	UTC	302	43	2	57.034	-79.664	783.94	5.615	177.803	710.542	0	21.6	0.89	2003-08-04	1528	F	375		X
758	10926	4	2003-10-30	2003	10	30	12	23	1223	UTC	302	43	1	57.001	-79.681	783.28	1.74	174.4639	710.011	0	3.9	0.89	2003-08-04	1528	F	375		X
759	10926	4	2003-11-01	2003	11	1	4	10	410		304	43	1	56.859	-79.603	789.92	1.2178	306.6501	717.191	0	16.8		2003-08-04	1528	F	375		X
760	10926	4	2003-11-02	2003	11	2	14	15	1415		305	44	1	56.893	-79.357	804.58	13.4071	220.2004	731.64	0	15.7		2003-08-04	1528	F	375		X
761	10926	4	2003-11-04	2003	11	4	0	29	29		307	44	1	56.888	-79.421	800.71	9.9236	210.354	727.811	0	4		2003-08-04	1528	F	375		X
762	10926	4	2003-11-05	2003	11	5	12	31	1231		308	44	1	56.984	-78.655	846.54	9.6526	313.7899	773.078	0	48.7		2003-08-04	1528	F	375		X
763	10926	4	2003-11-07	2003	11	7	0	12	12		310	44	1	57.034	-79.703	781.55	5.5401	152.8992	708.157	0	65		2003-08-04	1528	F	375		X
764	10926	4	2003-11-07	2003	11	7	12	17	1217		310	44	2	57.085	-79.74	778.72	11.6935	147.1778	705.146	0	6.2		2003-08-04	1528	F	375		X
765	10926	4	2003-11-07	2003	11	7	12	30	1230		310	44	3	57.118	-79.782	775.81	15.9289	172.8446	702.12	0	4.5		2003-08-04	1528	F	375		X
766	10926	4	2003-11-09	2003	11	9	16	46	1646		312	45	1	57.046	-79.648	784.79	7.1948	181.4887	711.34	0	11.6		2003-08-04	1528	F	375		X
767	10926	4	2003-11-10	2003	11	10	0	41	41		313	45	1	57.038	-79.83	773.71	6.6894	160.036	700.332	0	11.3		2003-08-04	1528	F	375		X
768	10926	4	2003-11-10	2003	11	10	0	44	44		313	45	2	57.002	-79.777	777.37	3.8513	209.5908	704.125	0	5.2		2003-08-04	1528	F	375		X
769	10926	4	2003-11-11	2003	11	11	4	33	433		314	45	1	57.056	-79.713	780.69	8.1023	151.8918	707.217	0	7.3		2003-08-04	1528	F	375		X
770	10926	4	2003-11-11	2003	11	11	14	2	142		314	45	1	57.016	-79.614	787.22	5.5208	213.3799	713.875	0	7.6		2003-08-04	1528	F	375		X
771	10926	4	2003-11-12	2003	11	12	12	6	126		315	45	1	57.053	-79.55	790.72	11.2514	210.7901	717.227	0	5.8		2003-08-04	1528	F	375		X
772	10926	4	2003-11-13	2003	11	13	4	2	42		316	45	1	57.07	-79.585	788.39	11.342	196.0915	714.837	0	2.9		2003-08-04	1528	F	375		X
773	10926	4	2003-11-15	2003	11	15	20	42	2042		318	45	2	57.102	-79.716	780.02	13.2654	155.6868	706.374	0	8.8		2003-08-04	1528	F	375		X
774	10926	4	2003-11-17	2003	11	17	16	52	1652		320	46	1	57.707	-78.717	837.28	20.0856	164.4043	761.376	0	91.8		2003-08-04	1528	F	375		X
775	10926	4	2003-11-17	2003	11	17	18	37	1837		320	46	2	57.682	-78.561	846.81	15.6199	154.5688	770.971	0	9.9		2003-08-04	1528	F	375		X
776	10926	4	2003-11-18	2003	11	18	6	47	647		321	46	1	57.939	-78.157	870.94	13.7815	347.0826	794.304	0	38		2003-08-04	1528	F	375		X
777	10926	4	2003-11-18	2003	11	18	14	38	1438		321	46	1	58.205	-78.349	860.05	19.1314	126.6538	782.718	0	32.3		2003-08-04	1528	F	375		X
778	10926	4	2003-11-18	2003	11	18	14	47	1447		321	46	1	58.214	-78.341	860.57	19.707	129.5115	783.215	0	1.1		2003-08-04	1528	F	375		X
779	10926	4	2003-11-19	2003	11	19	8	16	816		322	46	1	58.651	-78.688	843.61	0.0303	131.5114	765.302	0	53.6		2003-08-04	1528	F	375		X
780	10926	4	2003-11-19	2003	11	19	14	15	1415		322	46	1	58.851	-79.047	825.42	5.8476	222.7112	746.74	0	31		2003-08-04	1528	F	375		X
781	10926	4	2003-11-19	2003	11	19	14	36	1436		322	46	1	58.865	-79.062	824.77	6.1518	205.5895	746.069	0	1.8		2003-08-04	1528	F	375		X
782	10926	4	2003-11-20	2003	11	20	12	42	1242		323	46	2	59.498	-78.478	870.64	19.4387	166.7804	791.199	0	79.2		2003-08-04	1528	F	375		X
783	10926	4	2003-11-21	2003	11	21	16	5	165		324	46	1	60.684	-78.559	903.35	3.3171	323.544	823.488	0	134.2		2003-08-04	1528	F	375		X
784	10926	4	2003-11-22	2003	11	22	0	5	5		325	46	1	61.128	-78.655	917.01	37.958	107.9502	835.981	0	50.5		2003-08-04	1528	F	375		X
785	10926	4	2003-11-23	2003	11	23	0	34	34		326	47	1	61.176	-78.088	947.66	14.8085	85.5207	866.779	0	31.4		2003-08-04	1528	F	375		X
786	10926	4	2003-11-23	2003	11	23	4	10	410		326	47	1	61.194	-78.035	951.11	12.7187	95.7169	870.211	0	3.5		2003-08-04	1528	F	375		X
787	10926	4	2003-11-24	2003	11	24	4	54	454		327	47	1	61.452	-77.988	964.87	9.2852	78.4141	883.466	0	29.3		2003-08-04	1528	F	375		X
788	10926	4	2003-11-24	2003	11	24	10	41	1041		327	47	2	61.5	-78.102	961.45	15.9594	41.8786	879.913	0	8.2		2003-08-04	1528	F	375		X
789	10926	4	2003-11-24	2003	11	24	12	16	1216		327	47	1	61.554	-78.101	964.03	13.9401	64.1478	882.393	0	6.1		2003-08-04	1528	F	375		X
790	10899	5	2003-08-07	2003	8	7	0	52	52	UTC	218	31	1	57.525	-92.146	55.32	20.3338	244.1283	12.5693	0	0	3.11	2003-08-05	1250	M	370
791	10899	5	2003-08-07	2003	8	7	4	39	439	UTC	218	31	1	57.637	-92.295	64.67	16.9197	244.0337	0.2332	0	15.4	0.83	2003-08-05	1250	M	370
792	10899	5	2003-08-07	2003	8	7	4	51	451	UTC	218	31	1	57.613	-92.262	62.48	17.5343	232.3264	2.3216	0	3.3	0.83	2003-08-05	1250	M	370
793	10899	5	2003-08-08	2003	8	8	0	39	39	UTC	219	31	1	57.328	-92.317	31.08	6.6421	269.9057	0	1	32	3.42	2003-08-05	1250	M	370
794	10899	5	2003-08-08	2003	8	8	2	35	235	UTC	219	31	2	57.308	-92.299	29.45	8.0256	276.3587	0	1	2.5	2.52	2003-08-05	1250	M	370
795	10899	5	2003-08-08	2003	8	8	2	46	246	UTC	219	31	2	57.304	-92.295	29.15	8.3626	278.1307	0.3212	0	0.5	2.52	2003-08-05	1250	M	370
796	10899	5	2003-08-08	2003	8	8	4	29	429	UTC	219	31	1	57.255	-92.288	24.56	9.2851	270.6899	2.2154	0	5.5	1.36	2003-08-05	1250	M	370
797	10899	5	2003-08-08	2003	8	8	14	39	1439	UTC	219	31	1	57.095	-92.384	7.78	4.2213	168.8595	0	1	18.8	2.8	2003-08-05	1250	M	370
798	10899	5	2003-08-09	2003	8	9	0	29	29	UTC	220	31	1	57.241	-92.265	24.05	10.7967	272.2404	3.634	0	17.8	3.23	2003-08-05	1250	M	370
799	10899	5	2003-08-09	2003	8	9	2	51	251	UTC	220	31	1	57.281	-92.208	29.69	13.8359	269.9253	6.1508	0	5.6	3.14	2003-08-05	1250	M	370
800	10899	5	2003-08-09	2003	8	9	12	39	1239	UTC	220	31	1	57.311	-92.072	37.59	21.5471	271.0588	10.6546	0	8.9	2.98	2003-08-05	1250	M	370
801	10899	5	2003-08-10	2003	8	10	2	38	238	UTC	221	32	3	57.229	-92.245	23.77	12.2301	276.1609	3.9462	0	13.9	3.48	2003-08-05	1250	M	370
802	10899	5	2003-08-11	2003	8	11	8	41	841	UTC	222	32	1	57.378	-92.054	43.94	22.7564	256.6668	10.7308	0	20.2	1.18	2003-08-05	1250	M	370
803	10899	5	2003-08-12	2003	8	12	8	31	831	UTC	223	32	1	57.443	-92.075	49.15	22.8102	257.4339	13.9741	0	7.4	1.57	2003-08-05	1250	M	370
804	10899	5	2003-08-12	2003	8	12	16	22	1622	UTC	223	32	1	57.369	-92.211	37.91	13.2474	255.6011	3.9154	0	11.6	3.88	2003-08-05	1250	M	370
805	10899	5	2003-08-13	2003	8	13	0	35	35	UTC	224	32	1	57.323	-92.148	35.61	16.8509	268.4034	8.2936	0	6.4	0.04	2003-08-05	1250	M	370
806	10899	5	2003-08-13	2003	8	13	2	12	212	UTC	224	32	2	57.313	-92.143	34.92	17.2672	271.5972	8.737	0	1.2	1.7	2003-08-05	1250	M	370
807	10899	5	2003-08-14	2003	8	14	6	26	626	UTC	225	32	1	57.278	-91.974	39.65	22.6168	147.875	6.5483	0	10.9	3.89	2003-08-05	1250	M	370
808	10899	5	2003-08-16	2003	8	16	2	54	254	UTC	227	32	2	57.453	-91.94	54.76	31.0037	260.7103	7.9463	0	19.6	-0.27	2003-08-05	1250	M	370
809	10899	5	2003-08-17	2003	8	17	10	56	1056	UTC	228	33	1	57.58	-92.094	62.18	25.4461	249.1408	12.6881	0	16.9	2.34	2003-08-05	1250	M	370
810	10899	5	2003-08-17	2003	8	17	12	48	1248	UTC	228	33	1	57.574	-92.111	61.17	24.2916	250.0425	12.1145	0	1.2	1.43	2003-08-05	1250	M	370
811	10899	5	2003-08-18	2003	8	18	2	25	225	UTC	229	33	1	57.647	-92.168	67.64	24.3151	231.7528	7.2097	0	8.8	0.44	2003-08-05	1250	M	370
812	10899	5	2003-08-18	2003	8	18	10	26	1026	UTC	229	33	1	57.586	-92.207	60.45	19.2219	245.2489	6.7484	0	7.2	2.77	2003-08-05	1250	M	370
813	10899	5	2003-08-18	2003	8	18	10	45	1045	UTC	229	33	1	57.577	-92.259	58.63	15.9492	245.0086	6.1064	0	3.3	2.77	2003-08-05	1250	M	370
814	10899	5	2003-08-18	2003	8	18	12	6	126	UTC	229	33	1	57.528	-92.24	53.68	15.3192	235.6646	7.783	0	5.6	1.67	2003-08-05	1250	M	370
815	10899	5	2003-08-18	2003	8	18	12	23	1223	UTC	229	33	1	57.529	-92.288	53.01	12.7653	243.4766	5.3125	0	2.9	1.67	2003-08-05	1250	M	370
816	10899	5	2003-08-20	2003	8	20	16	21	1621	UTC	231	33	1	57.345	-92.109	38.99	19.1974	260.56	10.3388	0	23.2	0.64	2003-08-05	1250	M	370
817	10899	5	2003-08-21	2003	8	21	10	12	1012	UTC	232	33	1	57.376	-92.14	40.74	17.5953	255.1811	8.245	0	3.9	3.34	2003-08-05	1250	M	370
818	10899	5	2003-08-21	2003	8	21	12	33	1233	UTC	232	33	1	57.426	-92.121	46.1	19.7893	245.5876	11.0544	0	5.7	2.64	2003-08-05	1250	M	370
819	10899	5	2003-08-21	2003	8	21	12	52	1252	UTC	232	33	1	57.423	-92.121	45.81	19.6851	246.5108	10.9963	0	0.3	2.64	2003-08-05	1250	M	370
820	10899	5	2003-08-21	2003	8	21	16	13	1613	UTC	232	33	1	57.428	-92.288	42.18	9.8892	258.2546	1.1993	0	10.1	1.02	2003-08-05	1250	M	370
821	10899	5	2003-08-21	2003	8	21	16	41	1641	UTC	232	33	2	57.397	-92.315	38.39	7.7013	248.3395	0	1	3.8	1.02	2003-08-05	1250	M	370
822	10899	5	2003-08-22	2003	8	22	12	30	1230	UTC	233	33	3	57.204	-92.217	23	14.5462	281.2027	4.9568	0	22.3	2.94	2003-08-05	1250	M	370
823	10899	5	2003-08-22	2003	8	22	14	10	1410	UTC	233	33	1	57.257	-92.108	31.85	20.0738	270.6899	12.0731	0	8.9	2.08	2003-08-05	1250	M	370
824	10899	5	2003-08-23	2003	8	23	2	7	27	UTC	234	33	1	57.501	-91.637	71.16	37.0794	149.9039	0.9302	0	39.3	2.36	2003-08-05	1250	M	370
825	10899	5	2003-08-23	2003	8	23	14	45	1445	UTC	234	33	1	57.53	-91.865	64.31	36.6959	250.993	4.5921	0	14.1	2.55	2003-08-05	1250	M	370
826	10899	5	2003-08-24	2003	8	24	0	39	39	UTC	235	34	1	57.361	-92.104	40.6	19.5777	261.0232	10.3872	0	23.7	2.83	2003-08-05	1250	M	370
827	10899	5	2003-08-24	2003	8	24	16	11	1611	UTC	235	34	1	57.389	-92.288	38.07	8.9694	249.9989	0.7766	0	11.5	2.09	2003-08-05	1250	M	370
828	10899	5	2003-08-24	2003	8	24	16	22	1622	UTC	235	34	1	57.388	-92.305	37.62	7.951	248.9492	0	1	1	2.09	2003-08-05	1250	M	370
829	10899	5	2003-08-24	2003	8	24	16	35	1635	UTC	235	34	1	57.378	-92.32	36.28	6.8347	255.9682	0	1	1.4	2.09	2003-08-05	1250	M	370
830	10899	5	2003-08-26	2003	8	26	2	13	213	UTC	237	34	1	57.505	-91.677	69.72	38.5095	147.7243	2.0775	0	41.2	3.12	2003-08-05	1250	M	370
831	10899	5	2003-08-26	2003	8	26	2	17	217	UTC	237	34	1	57.455	-91.792	60.87	36.2688	150.9453	1.0114	0	8.9	3.12	2003-08-05	1250	M	370
832	10899	5	2003-08-26	2003	8	26	2	44	244	UTC	237	34	1	57.469	-91.837	60.13	37.3148	259.0413	2.731	0	3.1	3.12	2003-08-05	1250	M	370
833	10899	5	2003-08-27	2003	8	27	18	27	1827	UTC	238	34	1	57.548	-92.108	58.58	23.4122	240.1412	13.9739	0	18.5	2.67	2003-08-05	1250	M	370
834	10899	5	2003-08-28	2003	8	28	2	34	234	UTC	239	34	1	57.541	-92.034	59.85	27.2661	245.4422	14.8017	0	4.5	1.84	2003-08-05	1250	M	370
835	10899	5	2003-08-28	2003	8	28	20	28	2028	UTC	239	34	1	57.64	-91.59	84.24	50.6897	154.687	2.4334	0	28.8	1.68	2003-08-05	1250	M	370
836	10899	5	2003-08-29	2003	8	29	2	11	211	UTC	240	34	2	57.552	-91.827	67.64	39.5131	248.2649	3.0924	0	17.3	0.92	2003-08-05	1250	M	370
837	10899	5	2003-08-30	2003	8	30	4	31	431	UTC	241	34	3	57.523	-92.01	58.81	28.0672	248.537	13.193	0	11.4	2.81	2003-08-05	1250	M	370
838	10899	5	2003-08-30	2003	8	30	12	42	1242	UTC	241	34	2	57.552	-92.237	56.3	16.3753	251.8894	8.9197	0	14	0.44	2003-08-05	1250	M	370
839	10899	5	2003-08-30	2003	8	30	14	23	1423	UTC	241	34	1	57.466	-92.309	45.89	9.1248	252.5818	1.4349	0	10.5	0.03	2003-08-05	1250	M	370
840	10899	5	2003-08-31	2003	8	31	4	10	410	UTC	242	35	3	57.263	-92.089	33.16	21.1428	269.6225	12.5672	0	26.2	1.74	2003-08-05	1250	M	370
841	10899	5	2003-08-31	2003	8	31	4	43	443	UTC	242	35	1	57.263	-92.084	33.39	21.4437	269.5458	12.5096	0	0.3	1.74	2003-08-05	1250	M	370
842	10899	5	2003-08-31	2003	8	31	12	19	1219	UTC	242	35	1	57.35	-91.859	50.05	26.6471	153.0182	0	1	16.7	0.66	2003-08-05	1250	M	370
843	10899	5	2003-08-31	2003	8	31	16	16	1616	UTC	242	35	1	57.306	-91.902	45.01	23.3563	144.6373	1.2353	0	5.6	1.25	2003-08-05	1250	M	370
844	10899	5	2003-09-01	2003	9	1	16	13	1613	UTC	243	35	1	57.492	-91.56	74.01	34.4902	154.687	0	1	29.2	0.38	2003-08-05	1250	M	370
845	10899	5	2003-09-01	2003	9	1	16	22	1622	UTC	243	35	1	57.504	-91.549	75.37	35.5408	154.687	0	1	1.5	0.38	2003-08-05	1250	M	370
846	10899	5	2003-09-01	2003	9	1	16	24	1624	UTC	243	35	1	57.484	-91.539	74.43	33.2349	154.687	0	1	2.3	0.38	2003-08-05	1250	M	370
847	10899	5	2003-09-01	2003	9	1	16	25	1625	UTC	243	35	1	57.495	-91.524	75.9	34.102	154.687	0	1	1.5	0.38	2003-08-05	1250	M	370
848	10899	5	2003-09-03	2003	9	3	0	41	41	UTC	245	35	1	57.76	-91.815	87.57	48.6169	241.1641	19.8922	0	34.3	1.6	2003-08-05	1250	M	370
849	10899	5	2003-09-03	2003	9	3	4	43	443	UTC	245	35	2	57.755	-91.814	87.11	48.4591	241.7997	19.416	0	0.6	-0.03	2003-08-05	1250	M	370
850	10899	5	2003-09-04	2003	9	4	4	19	419	UTC	246	35	2	58.007	-92.338	105.18	27.2703	269.5584	20.8721	0	42	0.24	2003-08-05	1250	M	370
851	10899	5	2003-09-04	2003	9	4	4	40	440	UTC	246	35	1	58.001	-92.359	104.41	25.9578	251.811	19.6138	0	1.4	0.24	2003-08-05	1250	M	370
852	10899	5	2003-09-04	2003	9	4	10	53	1053	UTC	246	35	1	58.139	-92.746	120.32	5.7732	257.9571	0	1	27.6	3.79	2003-08-05	1250	M	370
853	10899	5	2003-09-04	2003	9	4	12	24	1224	UTC	246	35	1	58.201	-92.702	126.91	8.9599	237.8406	4.9432	0	7.4	2.48	2003-08-05	1250	M	370
854	10899	5	2003-09-04	2003	9	4	16	26	1626	UTC	246	35	1	58.141	-92.818	121.14	1.5938	248.9197	0.2139	0	9.6	0.36	2003-08-05	1250	M	370
855	10899	5	2003-09-04	2003	9	4	16	47	1647	UTC	246	35	1	58.13	-92.819	119.93	1.4459	272.2893	0.2701	0	1.2	0.36	2003-08-05	1250	M	370
856	10899	5	2003-09-05	2003	9	5	18	52	1852	UTC	247	35	1	57.659	-92.361	66.45	14.2669	237.8633	1.532	0	59.2	0.38	2003-08-05	1250	M	370
857	10899	5	2003-09-05	2003	9	5	18	55	1855	UTC	247	35	1	57.651	-92.344	65.71	14.8294	236.7668	1.095	0	1.4	0.38	2003-08-05	1250	M	370
858	10899	5	2003-09-06	2003	9	6	10	29	1029	UTC	248	35	2	57.451	-92.149	47.75	18.4516	259.0746	9.9119	0	25.2	2.72	2003-08-05	1250	M	370
859	10899	5	2003-09-07	2003	9	7	0	47	47	UTC	249	36	2	57.379	-91.807	54.52	28.8183	158.9625	0	1	22.1	3.18	2003-08-05	1250	M	370
860	10899	5	2003-09-07	2003	9	7	8	39	839	UTC	249	36	1	57.436	-91.783	59.79	34.1055	150.9453	1.4783	0	6.5	0.82	2003-08-05	1250	M	370
861	10899	5	2003-09-07	2003	9	7	12	17	1217	UTC	249	36	1	57.391	-91.826	54.51	30.4076	158.9625	0	1	5.6	2.99	2003-08-05	1250	M	370
862	10899	5	2003-09-07	2003	9	7	14	34	1434	UTC	249	36	1	57.452	-91.798	60.38	36.1014	150.869	1.4841	0	7	3.01	2003-08-05	1250	M	370
863	10899	5	2003-09-09	2003	9	9	12	48	1248	UTC	251	36	1	57.243	-92.112	30.66	19.9861	267.9219	10.6032	0	30	1.39	2003-08-05	1250	M	370
864	10899	5	2003-09-09	2003	9	9	14	30	1430	UTC	251	36	1	57.237	-92.058	32.86	20.2809	155.8194	9.6302	0	3.3	3.15	2003-08-05	1250	M	370
865	10899	5	2003-09-09	2003	9	9	18	14	1814	UTC	251	36	1	57.336	-92.23	34.12	11.8617	263.1368	3.2008	0	15.2	2.12	2003-08-05	1250	M	370
866	10899	5	2003-09-11	2003	9	11	14	40	1440	UTC	253	36	3	57.272	-91.817	47.34	17.6285	150.6036	0	1	25.9	1.66	2003-08-05	1250	M	370
867	10899	5	2003-09-11	2003	9	11	18	47	1847	UTC	253	36	1	57.327	-91.677	57.72	20.4154	150.9453	0	1	10.4	3.28	2003-08-05	1250	M	370
868	10899	5	2003-09-11	2003	9	11	18	51	1851	UTC	253	36	1	57.338	-91.654	59.53	21.0069	150.9453	0	1	1.9	3.28	2003-08-05	1250	M	370
869	10899	5	2003-09-12	2003	9	12	2	54	254	UTC	254	36	2	57.423	-91.667	64.18	30.0272	147.7243	0	1	9.5	1.13	2003-08-05	1250	M	370
870	10899	5	2003-09-12	2003	9	12	6	45	645	UTC	254	36	1	57.431	-91.817	57.93	34.4496	147.5915	2.8806	0	9.1	3.62	2003-08-05	1250	M	370
871	10899	5	2003-09-12	2003	9	12	12	37	1237	UTC	254	36	2	57.413	-91.992	49.32	26.9645	253.7867	7.9765	0	10.7	0.06	2003-08-05	1250	M	370
872	10899	5	2003-09-12	2003	9	12	16	46	1646	UTC	254	36	1	57.382	-92.088	43.06	20.7906	260.3164	11.4383	0	6.7	3.44	2003-08-05	1250	M	370
873	10899	5	2003-09-12	2003	9	12	16	48	1648	UTC	254	36	1	57.382	-92.074	43.56	21.628	255.0788	11.9527	0	0.8	3.44	2003-08-05	1250	M	370
874	10899	5	2003-09-12	2003	9	12	18	52	1852	UTC	254	36	1	57.441	-92.121	47.55	20.0365	257.1388	11.3449	0	7.2	3.85	2003-08-05	1250	M	370
875	10899	5	2003-09-12	2003	9	12	20	8	208	UTC	254	36	1	57.485	-92.151	51.11	18.8518	252.5818	10.8815	0	5.2	2.29	2003-08-05	1250	M	370
876	10899	5	2003-09-14	2003	9	14	16	47	1647	UTC	256	37	1	58.171	-92.769	124.03	4.102	253.6002	0	1	84.9	1.69	2003-08-05	1250	M	370
877	10899	5	2003-09-16	2003	9	16	4	49	449	UTC	258	37	2	58.941	-93.366	215.01	16.915	153.3656	64.7149	0	92.6	0.57	2003-08-05	1250	M	370
878	10899	5	2003-09-16	2003	9	16	6	56	656	UTC	258	37	1	59.008	-93.476	223.84	23.6416	191.6528	74.1179	0	9.8	3.23	2003-08-05	1250	M	370
879	10899	5	2003-09-16	2003	9	16	8	39	839	UTC	258	37	2	59.033	-93.539	227.5	25.6517	182.0926	78.2109	0	4.6	3.98	2003-08-05	1250	M	370
880	10899	5	2003-09-16	2003	9	16	16	44	1644	UTC	258	37	1	58.842	-94.375	226.76	7.0002	207.1419	94.9245	0	52.7	0.36	2003-08-05	1250	M	370
881	10899	5	2003-09-20	2003	9	20	16	5	165	UTC	262	37	1	59.114	-93.237	232.23	35.0193	176.9896	80.9004	0	72.2	1.16	2003-08-05	1250	M	370
882	10899	5	2003-09-20	2003	9	20	18	27	1827	UTC	262	37	1	59.07	-93.07	225.75	31.9745	194.7404	74.5035	0	10.8	0.88	2003-08-05	1250	M	370
883	10899	5	2003-09-20	2003	9	20	18	43	1843	UTC	262	37	1	59.061	-93.035	224.46	31.7913	198.7649	73.3199	0	2.2	0.88	2003-08-05	1250	M	370
884	10899	5	2003-09-20	2003	9	20	18	45	1845	UTC	262	37	2	59.06	-93.033	224.34	31.7362	199.036	73.1998	0	0.2	0.88	2003-08-05	1250	M	370
885	10899	5	2003-09-21	2003	9	21	18	3	183	UTC	263	38	2	58.79	-92.727	192.5	26.4354	249.1566	44.5769	0	34.9	1.03	2003-08-05	1250	M	370
886	10899	5	2003-09-22	2003	9	22	4	13	413	UTC	264	38	2	58.731	-92.721	185.91	24.9776	253.5588	38.4061	0	6.6	1.73	2003-08-05	1250	M	370
887	10899	5	2003-09-23	2003	9	23	12	19	1219	UTC	265	38	1	58.681	-93.054	182.83	5.1421	261.5969	31.4783	0	20.1	2.36	2003-08-05	1250	M	370
888	10899	5	2003-09-25	2003	9	25	2	38	238	UTC	267	38	1	59.14	-93.633	240.46	37.4742	172.1054	91.2916	0	61.1	3.09	2003-08-05	1250	M	370
889	10899	5	2003-09-26	2003	9	26	2	4	24	UTC	268	38	1	59.096	-93.611	235.4	32.5166	173.3711	86.3455	0	5.1	2.43	2003-08-05	1250	M	370
890	10899	5	2003-09-27	2003	9	27	0	41	41	UTC	269	38	2	59.802	-94.367	323.68	21.383	254.7019	175.971	0	89.6	0.05	2003-08-05	1250	M	370
891	10899	5	2003-09-27	2003	9	27	16	42	1642	UTC	269	38	1	60.15	-94.343	359.87	19.1411	263.6053	210.383	0	38.8	3.86	2003-08-05	1250	M	370
892	10899	5	2003-10-01	2003	10	1	10	51	1051	UTC	273	39	1	59.619	-94.23	301.87	30.3565	274.4288	154.371	0	59.5	2.53	2003-08-05	1250	M	370
893	10899	5	2003-10-03	2003	10	3	8	50	850	UTC	275	39	2	59.088	-93.41	231.53	33.2818	159.8226	80.9002	0	75.4	3.44	2003-08-05	1250	M	370
894	10899	5	2003-10-03	2003	10	3	22	44	2244	UTC	275	39	2	59.442	-94.019	279.27	37.3986	251.5934	131.331	0	52.6	3.65	2003-08-05	1250	M	370
895	10899	5	2003-10-04	2003	10	4	4	39	439	UTC	276	39	2	59.708	-94.202	310.67	30.9056	277.7158	162.379	0	31.4	0.7	2003-08-05	1250	M	370
896	10899	5	2003-10-04	2003	10	4	8	36	836	UTC	276	39	1	59.727	-94.331	315.14	23.3705	276.2766	167.664	0	7.6	2.38	2003-08-05	1250	M	370
897	10899	5	2003-10-04	2003	10	4	10	15	1015	UTC	276	39	1	59.782	-94.375	321.75	20.6127	260.5434	174.229	0	6.6	3.48	2003-08-05	1250	M	370
898	10899	5	2003-10-04	2003	10	4	14	14	1414	UTC	276	39	1	59.936	-94.376	337.89	23.0925	289.7729	189.469	0	17.2	1.75	2003-08-05	1250	M	370
899	10899	5	2003-10-06	2003	10	6	8	13	813	UTC	278	40	1	59.231	-94.118	259.25	33.8278	290.891	114.14	0	79.9	0.87	2003-08-05	1250	M	370
900	10899	5	2003-10-18	2003	10	18	14	49	1449	UTC	290	41	1	60.091	-82.882	655.42	137.355	97.06	574.667	0	642.4	1.19	2003-08-05	1250	M	370
901	10899	5	2003-10-18	2003	10	18	16	31	1631	UTC	290	41	1	60.109	-82.728	664.06	130.117	98.9452	583.37	0	8.9	0.75	2003-08-05	1250	M	370
902	10899	5	2003-10-21	2003	10	21	14	52	1452	UTC	293	42	1	61.105	-81.831	761.71	116.946	50.4684	679.305	0	122.5	2.48	2003-08-05	1250	M	370
903	10899	5	2003-10-22	2003	10	22	18	19	1819	UTC	294	42	1	60.682	-82.75	693.97	166.379	117.7842	611.82	0	69.3	1.2	2003-08-05	1250	M	370
904	10899	5	2003-10-23	2003	10	23	4	12	412	UTC	295	42	1	60.495	-83.161	663.66	172.033	109.1649	581.644	0	31	2.56	2003-08-05	1250	M	370
905	10899	5	2003-10-23	2003	10	23	10	4	104	UTC	295	42	2	60.764	-83.143	680.52	157.207	334.9285	598.04	0	30.2	0.91	2003-08-05	1250	M	370
906	10899	5	2003-10-23	2003	10	23	10	12	1012	UTC	295	42	1	60.759	-83.097	682.34	158.265	334.0692	599.886	0	2.6	0.91	2003-08-05	1250	M	370
907	10899	5	2003-10-24	2003	10	24	6	30	630	UTC	296	42	1	61.091	-83.709	676.48	117.38	346.273	593.481	0	50.1	1.79	2003-08-05	1250	M	370
908	10899	5	2003-10-24	2003	10	24	8	10	810	UTC	296	42	1	61.082	-83.829	670.7	118.518	349.2768	587.684	0	6.6	0.92	2003-08-05	1250	M	370
909	10899	5	2003-10-25	2003	10	25	0	19	19	UTC	297	42	1	60.905	-84.958	610.58	153.205	12.6428	527.487	0	64.7	0.84	2003-08-05	1250	M	370
910	10899	5	2003-10-26	2003	10	26	0	45	45	UTC	298	43	1	61.25	-86.054	595.62	159.029	38.8357	500.538	0	71	0.19	2003-08-05	1250	M	370
911	10899	5	2003-10-26	2003	10	26	4	44	444	UTC	298	43	1	61.32	-86.151	598.12	158.302	42.23	501.048	0	9.4	4.36	2003-08-05	1250	M	370
912	10899	5	2003-10-27	2003	10	27	0	33	33	UTC	299	43	1	61.83	-86.594	628.82	153.475	52.3673	520.539	0	61.8	-0.1	2003-08-05	1250	M	370
913	10899	5	2003-10-27	2003	10	27	4	23	423	UTC	299	43	2	61.925	-86.495	640.53	141.982	10.6257	531.726	0	11.9	4.04	2003-08-05	1250	M	370
914	10899	5	2003-10-27	2003	10	27	4	42	442	UTC	299	43	1	61.938	-86.467	642.57	140.085	10.2845	533.8	0	2.1	4.04	2003-08-05	1250	M	370
915	10899	5	2003-10-27	2003	10	27	6	23	623	UTC	299	43	2	62.011	-86.461	649.46	132.385	11.4475	539.794	0	8.2	4.22	2003-08-05	1250	M	370
916	10979	6	2004-01-01	2004	1	1	9	53	953		0	0	1	61.632	-68.676	1456.01				0	17		2004-07-24	1545	M	400
917	10979	6	2004-01-01	2004	1	1	21	41	2141		0	0	1	61.592	-68.727	1452.52				0	5.4		2004-07-24	1545	M	400
918	10979	6	2004-01-02	2004	1	2	21	4	214		1	0	1	61.533	-68.446	1466.67				0	16.8		2004-07-24	1545	M	400
919	10979	6	2004-01-04	2004	1	4	15	49	1549		3	1	1	61.489	-68.238	1477.23				0	12.5		2004-07-24	1545	M	400
920	10979	6	2004-01-05	2004	1	5	15	9	159		4	1	1	61.272	-68.689	1449.18				0	35.2		2004-07-24	1545	M	400
921	10979	6	2004-01-07	2004	1	7	21	47	2147		6	1	1	61.215	-69.296	1415.03				0	34.2		2004-07-24	1545	M	400
922	10979	6	2004-01-12	2004	1	12	15	19	1519		11	2	1	61.234	-68.588	1454.14				0	39.2		2004-07-24	1545	M	400
923	10979	6	2004-01-13	2004	1	13	21	45	2145		12	2	1	61.247	-68.602	1453.56				0	1.7		2004-07-24	1545	M	400
924	10979	6	2004-01-15	2004	1	15	21	46	2146		14	2	2	61.64	-69.523	1410.64				0	67.7		2004-07-24	1545	M	400
925	10979	6	2004-01-17	2004	1	17	21	40	2140		16	2	1	61.761	-69.188	1431.08				0	22.9		2004-07-24	1545	M	400
926	10979	6	2004-01-18	2004	1	18	9	29	929		17	3	1	61.765	-69.151	1433.14				0	2.1		2004-07-24	1545	M	400
927	10979	6	2004-01-21	2004	1	21	3	6	36		20	3	1	61.874	-68.918	1447.84				0	17.8		2004-07-24	1545	M	400
928	10979	6	2004-01-22	2004	1	22	21	24	2124		21	3	1	61.737	-69.053	1437.8				0	17.3		2004-07-24	1545	M	400
929	10979	6	2004-01-25	2004	1	25	15	26	1526		24	4	1	61.86	-69.801	1400.67				0	42.9		2004-07-24	1545	M	400
930	10979	6	2004-01-26	2004	1	26	9	39	939		25	4	2	61.98	-69.473	1420.81				0	22.4		2004-07-24	1545	M	400
931	10979	6	2004-01-31	2004	1	31	15	17	1517		30	4	2	61.9	-69.663	1408.9				0	13.7		2004-07-24	1545	M	400
932	10979	6	2004-02-04	2004	2	4	15	56	1556		34	5	1	61.903	-69.821	1400.62				0	8.5		2004-07-24	1545	M	400
933	10979	6	2004-02-05	2004	2	5	9	22	922		35	5	1	61.846	-69.878	1396.27				0	7.2		2004-07-24	1545	M	400
934	10979	6	2004-02-06	2004	2	6	15	43	1543		36	5	1	61.674	-69.932	1389.48				0	19.9		2004-07-24	1545	M	400
935	10979	6	2004-02-07	2004	2	7	15	27	1527		37	5	1	61.701	-69.653	1404.97				0	15.5		2004-07-24	1545	M	400
936	10979	6	2004-02-10	2004	2	10	15	44	1544		40	6	1	61.718	-69.952	1389.4				0	16.4		2004-07-24	1545	M	400
937	10979	6	2004-02-15	2004	2	15	22	0	220		45	7	1	61.884	-70.006	1390.4				0	19.2		2004-07-24	1545	M	400
938	10979	6	2004-02-17	2004	2	17	21	15	2115		47	7	1	61.885	-69.892	1396.45				0	6.2		2004-07-24	1545	M	400
939	10979	6	2004-02-17	2004	2	17	21	33	2133		47	7	1	61.852	-69.771	1402.07				0	7.6		2004-07-24	1545	M	400
940	10979	6	2004-02-23	2004	2	23	15	53	1553		53	8	1	61.45	-69.605	1402.42				0	46.9		2004-07-24	1545	M	400
941	10979	6	2004-02-24	2004	2	24	21	8	218		54	8	1	61.765	-69.089	1436.45				0	45.8		2004-07-24	1545	M	400
942	10979	6	2004-02-28	2004	2	28	3	41	341		58	8	1	62.044	-70.205	1383.95				0	68.2		2004-07-24	1545	M	400
943	10979	6	2004-02-28	2004	2	28	9	41	941		58	8	1	62.046	-70.116	1388.66				0	4.8		2004-07-24	1545	M	400
944	10979	6	2004-02-28	2004	2	28	15	44	1544		58	8	1	62.031	-70.198	1383.98				0	4.7		2004-07-24	1545	M	400
945	10979	6	2004-02-28	2004	2	28	21	9	219		58	8	1	62.016	-70.441	1370.88				0	13.2		2004-07-24	1545	M	400
946	10979	6	2004-07-26	2004	7	26	15	55	1555	UTC	207	30	1	57.93	-92.62	96.39	9.442	252.5867	2.9623	0	1416.6	1.16	2004-07-24	1545	M	400
947	10979	6	2004-07-28	2004	7	28	9	12	912	UTC	209	30	2	57.545	-92.372	53.77	13.0157	268.3103	5.2477	0	45.4	1.49	2004-07-24	1545	M	400
948	10979	6	2004-07-29	2004	7	29	15	25	1525	UTC	210	30	1	57.883	-92.784	92.44	1.0186	68.5904	3.1534	0	45	3.09	2004-07-24	1545	M	400
949	10979	6	2004-07-31	2004	7	31	15	38	1538	UTC	212	30	1	58.112	-92.778	117.58	4.7021	271.5972	0	1	25.5	3.78	2004-07-24	1545	M	400
950	10979	6	2004-08-01	2004	8	1	3	27	327	UTC	213	31	2	58.007	-92.763	105.87	2.7211	239.4757	0	1	11.7	3.58	2004-07-24	1545	M	400
951	10979	6	2004-08-07	2004	8	7	15	18	1518	UTC	219	31	1	57.539	-92.208	55.45	9.6852	256.4505	1.0064	0	61.8	0.38	2004-07-24	1545	M	400
952	10979	6	2004-08-08	2004	8	8	3	35	335	UTC	220	32	1	57.636	-92.372	63.82	12.5898	239.9826	0	1	14.6	0.67	2004-07-24	1545	M	400
953	10979	6	2004-08-08	2004	8	8	15	47	1547	UTC	220	32	1	57.579	-92.366	57.57	11.8569	243.0739	0	0	6.4	0.96	2004-07-24	1545	M	400
954	10979	6	2004-08-08	2004	8	8	15	50	1550	UTC	220	32	1	57.579	-92.376	57.49	11.8569	243.0739	0	0	0.6	0.96	2004-07-24	1545	M	400
955	10979	6	2004-08-10	2004	8	10	3	10	310	UTC	222	32	1	57.443	-92.289	43.76	6.914	252.308	0	0	16	1.69	2004-07-24	1545	M	400
956	10979	6	2004-08-11	2004	8	11	9	52	952	UTC	223	32	1	57.567	-92.256	57.6	15.7348	245.0316	7.2324	0	14	1.64	2004-07-24	1545	M	400
957	10979	6	2004-08-11	2004	8	11	21	44	2144	UTC	223	32	1	57.367	-92.297	35.58	10.7929	281.2952	1.2508	1	22.4	1.26	2004-07-24	1545	M	400
958	10979	6	2004-08-16	2004	8	16	15	46	1546	UTC	228	33	1	57.521	-92.315	51.76	16.4957	154.9831	5.4031	0	17.2	2.81	2004-07-24	1545	M	400
959	10979	6	2004-08-16	2004	8	16	21	35	2135	UTC	228	33	1	57.503	-92.302	49.99	10.7367	239.2036	3.1785	0	2.2	1.36	2004-07-24	1545	M	400
960	10979	6	2004-08-17	2004	8	17	21	11	2111	UTC	229	33	2	57.148	-92.405	10.69	6.3882	280.7116	0.4	0	40.1	1.51	2004-07-24	1545	M	400
961	10979	6	2004-08-18	2004	8	18	3	8	38	UTC	230	33	1	57.214	-92.285	20.93	10.2836	281.2027	1.0749	0	10.3	1.52	2004-07-24	1545	M	400
962	10979	6	2004-08-20	2004	8	20	3	16	316	UTC	232	33	1	57.672	-92.205	69.7	23.3476	241.104	6.6633	0	51.3	0.2	2004-07-24	1545	M	400
963	10979	6	2004-08-21	2004	8	21	21	14	2114	UTC	233	33	3	58.789	-93.104	195.2	5.8901	285.6868	0	0	135.3	3.72	2004-07-24	1545	M	400
964	10979	6	2004-08-22	2004	8	22	21	51	2151	UTC	234	34	2	58.904	-94.332	231.56	12.7796	142.3418	96.6815	0	72.1	4.02	2004-07-24	1545	M	400
965	10979	6	2004-08-23	2004	8	23	3	47	347	UTC	235	34	1	58.98	-94.412	241.2	8.2235	132.3161	601.62	0	9.6	0.46	2004-07-24	1545	M	400
966	10979	6	2004-08-23	2004	8	23	21	28	2128	UTC	235	34	2	59.235	-94.725	274.76	2.503	279.9911	137.525	0	33.6	3.81	2004-07-24	1545	M	400
967	10979	6	2004-08-24	2004	8	24	15	31	1531	UTC	236	34	1	58.926	-94.406	235.77	10.9675	270.5148	101.577	0	39	0.91	2004-07-24	1545	M	400
968	10979	6	2004-08-25	2004	8	25	3	5	35	UTC	237	34	1	58.782	-94.088	212.97	17.0911	147.875	4.0589	0	24.4	1.23	2004-07-24	1545	M	400
969	10979	6	2004-08-25	2004	8	25	15	45	1545	UTC	237	34	2	58.817	-93.314	200.87	3.6664	119.9785	50.8746	0	44.9	1.37	2004-07-24	1545	M	400
970	10979	6	2004-08-25	2004	8	25	21	17	2117	UTC	237	34	2	58.604	-93.074	174.62	3.1962	261.1596	23.5487	0	27.5	2.16	2004-07-24	1545	M	400
971	10979	6	2004-08-26	2004	8	26	3	8	38	UTC	238	34	1	58.399	-92.972	151.04	26.5043	147.3807	0	0	23.6	1.79	2004-07-24	1545	M	400
972	10979	6	2004-08-26	2004	8	26	21	55	2155	UTC	238	34	1	57.654	-92.468	65.38	10.8496	267.0476	3.963	1	88.3	1.28	2004-07-24	1545	M	400
973	10979	6	2004-08-27	2004	8	27	3	55	355	UTC	239	34	2	57.603	-92.11	64.18	25.3329	242.962	10.8602	0	22.2	2.5	2004-07-24	1545	M	400
974	10979	6	2004-08-29	2004	8	29	3	12	312	UTC	241	35	1	57.248	-92.264	24.72	10.7775	268.081	3.5769	0	40.7	3.68	2004-07-24	1545	M	400
975	10979	6	2004-08-29	2004	8	29	9	47	947	UTC	241	35	1	57.34	-92.083	39.54	9.637	163.4199	539.305	0	15	0.82	2004-07-24	1545	M	400
976	10979	6	2004-08-29	2004	8	29	9	48	948	UTC	241	35	2	57.334	-92.063	39.83	9.637	163.4199	539.305	0	1.4	0.82	2004-07-24	1545	M	400
977	10979	6	2004-08-31	2004	8	31	3	43	343	UTC	243	35	1	57.932	-92.57	96.44	12.3964	254.4242	5.8584	0	73.3	3.05	2004-07-24	1545	M	400
978	10979	6	2004-09-01	2004	9	1	3	32	332	UTC	244	35	1	58.696	-93.082	184.77	15.4585	197.2788	88.5097	0	90.3	2.03	2004-07-24	1545	M	400
979	10979	6	2004-09-01	2004	9	1	3	44	344	UTC	244	35	1	58.713	-93.041	186.2	15.4585	197.2788	88.5097	0	3	2.03	2004-07-24	1545	M	400
980	10979	6	2004-09-01	2004	9	1	9	13	913	UTC	244	35	1	58.82	-93.369	202	17.6968	236.1595	10.1596	0	22.4	1.83	2004-07-24	1545	M	400
981	10979	6	2004-09-02	2004	9	2	3	19	319	UTC	245	35	1	58.784	-93.29	196.96	2.4943	88.9527	48.1954	0	6.1	0.91	2004-07-24	1545	M	400
982	10979	6	2004-09-02	2004	9	2	3	20	320	UTC	245	35	1	58.792	-93.307	198.07	2.4943	88.9527	48.1954	0	1.3	0.91	2004-07-24	1545	M	400
983	10979	6	2004-09-02	2004	9	2	9	47	947	UTC	245	35	1	58.601	-93.072	174.27	4.3465	203.5974	499.453	0	25.3	2.26	2004-07-24	1545	M	400
984	10979	6	2004-09-03	2004	9	3	9	24	924	UTC	246	35	2	58.017	-92.621	106.07	10.4915	271.6177	4.5401	0	70.3	2.75	2004-07-24	1545	M	400
985	10979	6	2004-09-04	2004	9	4	15	12	1512	UTC	247	35	1	58.24	-92.758	131.59	9.981	220.5918	5.5158	0	26.2	-0.2	2004-07-24	1545	M	400
986	10979	6	2004-09-04	2004	9	4	21	43	2143	UTC	247	35	1	58.55	-92.958	167.47	12.7728	269.0978	18.4038	0	36.5	3.48	2004-07-24	1545	M	400
987	10979	6	2004-09-04	2004	9	4	21	55	2155	UTC	247	35	1	58.57	-92.911	169.25	12.7728	269.0978	18.4038	0	3.5	3.48	2004-07-24	1545	M	400
988	10979	6	2004-09-05	2004	9	5	3	53	353	UTC	248	36	1	58.857	-93.087	202.48	11.3494	220.9235	51.1039	0	33.6	-0.04	2004-07-24	1545	M	400
989	10979	6	2004-09-07	2004	9	7	21	22	2122	UTC	250	36	1	59.071	-94.593	255.13	10.8396	219.3956	119.896	0	89.9	3.17	2004-07-24	1545	M	400
990	10979	6	2004-09-08	2004	9	8	15	18	1518	UTC	251	36	2	59.252	-94.736	276.72	2.128	284.6613	139.271	0	21.8	1.5	2004-07-24	1545	M	400
991	10979	6	2004-09-08	2004	9	8	15	54	1554	UTC	251	36	1	59.224	-94.732	273.89	2.128	284.6613	139.271	0	3.1	1.5	2004-07-24	1545	M	400
992	10979	6	2004-09-08	2004	9	8	21	28	2128	UTC	251	36	1	59.17	-94.524	262.9	23.6673	260.2019	13.7725	0	13.3	2.43	2004-07-24	1545	M	400
993	10979	6	2004-09-09	2004	9	9	9	22	922	UTC	252	36	1	59.339	-94.516	279.5	8.2839	281.4893	137.592	0	18.8	2.11	2004-07-24	1545	M	400
994	10979	6	2004-09-09	2004	9	9	15	17	1517	UTC	252	36	1	59.224	-94.727	273.75	34.0238	197.7393	614.333	0	17.6	1.83	2004-07-24	1545	M	400
995	10979	6	2004-09-09	2004	9	9	21	24	2124	UTC	252	36	1	59.192	-94.73	270.74	3.3154	296.6053	134.552	0	3.6	1.69	2004-07-24	1545	M	400
996	10979	6	2004-09-09	2004	9	9	21	48	2148	UTC	252	36	1	59.185	-94.742	270.4	3.3154	296.6053	134.552	0	1	1.69	2004-07-24	1545	M	400
997	10979	6	2004-09-10	2004	9	10	3	17	317	UTC	253	36	1	59.171	-94.506	262.52	45.7384	166.2462	589.888	0	13.6	2.12	2004-07-24	1545	M	400
998	10979	6	2004-09-11	2004	9	11	15	20	1520	UTC	254	36	1	60.263	-94.529	375.1	16.153	193.7519	7.2038	0	121.7	2.73	2004-07-24	1545	M	400
999	10979	6	2004-09-12	2004	9	12	15	4	154	UTC	255	37	1	60.801	-94.243	428.09	6.5955	279.2872	276.376	0	62	3.2	2004-07-24	1545	M	400
1000	10979	6	2004-09-12	2004	9	12	15	21	1521	UTC	255	37	1	60.794	-94.246	427.37	6.5955	279.2872	276.376	0	0.8	3.2	2004-07-24	1545	M	400
1001	10979	6	2004-09-12	2004	9	12	21	53	2153	UTC	255	37	2	60.851	-94.224	433.25	12.4796	281.2027	2.925	0	6.5	0.96	2004-07-24	1545	M	400
1002	10979	6	2004-09-13	2004	9	13	15	12	1512	UTC	256	37	1	61.483	-93.438	495.22	10.4127	298.1376	344.32	0	82.2	3.43	2004-07-24	1545	M	400
1003	10979	6	2004-09-13	2004	9	13	21	55	2155	UTC	256	37	1	61.692	-93.09	516.77	9.463	319.4795	366.612	0	29.8	1.08	2004-07-24	1545	M	400
1004	10979	6	2004-09-20	2004	9	20	15	30	1530	UTC	263	38	2	63.161	-85.603	781.21	0.5024	54.3032	664.682	0	420.8	0.09	2004-07-24	1545	M	400
1005	10979	6	2004-09-21	2004	9	21	15	20	1520	UTC	264	38	2	63.493	-84.314	848.71	4.4793	285.5652	735.822	0	74.9	0.39	2004-07-24	1545	M	400
1006	10979	6	2004-10-16	2004	10	16	15	26	1526	UTC	289	41	1	62.495	-72.775	1267.01	62.2798	247.467	980.285	0	602.1	1.41	2004-07-24	1545	M	400
1007	10979	6	2004-11-10	2004	11	10	9	13	913		314	45	1	60.455	-65.562	1617.31				0	459.4		2004-07-24	1545	M	400
1008	10979	6	2004-11-10	2004	11	10	15	23	1523		314	45	2	60.479	-65.25	1635.19				0	18		2004-07-24	1545	M	400
1009	10979	6	2004-11-11	2004	11	11	15	36	1536		315	45	2	60.527	-65.456	1623.52				0	13		2004-07-24	1545	M	400
1010	10979	6	2004-11-12	2004	11	12	15	29	1529		316	45	1	60.651	-65.532	1619.57				0	15		2004-07-24	1545	M	400
1011	10979	6	2004-11-16	2004	11	16	15	20	1520		320	46	2	61.028	-69.014	1427.67				0	200.5		2004-07-24	1545	M	400
1012	10979	6	2004-11-17	2004	11	17	9	36	936		321	46	3	61.029	-69.25	1414.65				0	13.1		2004-07-24	1545	M	400
1013	10979	6	2004-11-18	2004	11	18	21	26	2126		322	46	1	60.928	-68.919	1431.57				0	21.8		2004-07-24	1545	M	400
1014	10979	6	2004-11-19	2004	11	19	3	48	348		323	46	1	60.935	-68.796	1438.49				0	6.9		2004-07-24	1545	M	400
1015	10979	6	2004-11-20	2004	11	20	21	22	2122		324	46	1	61.007	-68.563	1452.35				0	15.4		2004-07-24	1545	M	400
1016	10979	6	2004-11-21	2004	11	21	15	26	1526		325	47	1	60.922	-68.199	1471.54				0	22.6		2004-07-24	1545	M	400
1017	10979	6	2004-11-23	2004	11	23	3	56	356		327	47	1	61.189	-68.755	1444.29				0	43.6		2004-07-24	1545	M	400
1018	10979	6	2004-11-24	2004	11	24	9	52	952		328	47	1	61.266	-68.113	1480.68				0	36.6		2004-07-24	1545	M	400
1019	10979	6	2004-11-24	2004	11	24	15	34	1534		328	47	3	61.139	-68.306	1468.31				0	18.1		2004-07-24	1545	M	400
1020	10979	6	2004-11-25	2004	11	25	9	40	940		329	47	1	61.343	-68.489	1461.22				0	25.5		2004-07-24	1545	M	400
1021	10979	6	2004-11-26	2004	11	26	21	25	2125		330	47	1	61.324	-67.646	1507.13				0	46.6		2004-07-24	1545	M	400
1022	10979	6	2004-11-28	2004	11	28	15	45	1545		332	48	1	61.335	-67.715	1503.49				0	4		2004-07-24	1545	M	400
1023	10979	6	2004-11-29	2004	11	29	3	15	315		333	48	2	61.357	-67.091	1538.04				0	34.6		2004-07-24	1545	M	400
1024	10979	6	2004-11-29	2004	11	29	15	10	1510		333	48	3	61.463	-67.518	1516.06				0	26.5		2004-07-24	1545	M	400
1025	10979	6	2004-11-29	2004	11	29	15	21	1521		333	48	1	61.393	-67.446	1519.03				0	9		2004-07-24	1545	M	400
1026	10979	6	2004-12-01	2004	12	1	9	33	933		335	48	1	61.671	-66.203	1590.59				0	75.5		2004-07-24	1545	M	400
1027	10979	6	2004-12-04	2004	12	4	9	41	941		338	48	1	61.304	-66.643	1562.09				0	48.8		2004-07-24	1545	M	400
1028	10979	6	2004-12-06	2004	12	6	9	12	912		340	49	1	60.758	-65.711	1609.87				0	81.8		2004-07-24	1545	M	400
1029	10979	6	2004-12-07	2004	12	7	21	42	2142		341	49	1	60.225	-65.818	1602.31				0	62		2004-07-24	1545	M	400
1030	10979	6	2004-12-08	2004	12	8	3	11	311		342	49	2	60.309	-65.675	1610.61				0	12.7		2004-07-24	1545	M	400
1031	10979	6	2004-12-08	2004	12	8	21	32	2132		342	49	1	60.331	-65.954	1594.63				0	16.2		2004-07-24	1545	M	400
1032	10979	6	2004-12-10	2004	12	10	9	9	99		344	49	1	60.498	-65.177	1639.39				0	48.5		2004-07-24	1545	M	400
1033	10979	6	2004-12-12	2004	12	12	15	28	1528		346	50	1	60.58	-65.123	1642.62				0	10		2004-07-24	1545	M	400
1034	10979	6	2004-12-15	2004	12	15	3	52	352		349	50	1	60.73	-65.298	1633.12				0	20		2004-07-24	1545	M	400
1035	10979	6	2004-12-15	2004	12	15	21	40	2140		349	50	2	60.822	-64.734	1665.35				0	33.7		2004-07-24	1545	M	400
1036	10979	6	2004-12-16	2004	12	16	21	5	215		350	50	1	60.613	-65.158	1640.71				0	34.1		2004-07-24	1545	M	400
1037	10979	6	2004-12-18	2004	12	18	15	24	1524		352	50	1	60.557	-65.989	1593.26				0	47.7		2004-07-24	1545	M	400
1038	10979	6	2004-12-21	2004	12	21	9	15	915		355	51	1	61.225	-67.623	1507.1				0	119.8		2004-07-24	1545	M	400
1039	10979	6	2004-12-25	2004	12	25	15	28	1528		359	51	1	61.431	-68.509	1461.54				0	54.4		2004-07-24	1545	M	400
1040	10979	6	2004-12-27	2004	12	27	15	14	1514		361	52	1	61.594	-68.75	1451.31				0	22.9		2004-07-24	1545	M	400
1041	10979	6	2004-12-31	2004	12	31	21	40	2140		365	52	1	61.641	-68.365	1472.94				0	21.7		2004-07-24	1545	M	400
1042	10978	7	2004-01-06	2004	1	6	21	18	2118		5	1	2	61.351	-66.942	1546.16				0	23.4		2004-07-24	1729	M	410
1043	10978	7	2004-01-15	2004	1	15	9	58	958		14	2	1	61.656	-66.675	1564.71				0	38.1		2004-07-24	1729	M	410
1044	10978	7	2004-01-15	2004	1	15	15	8	158		14	2	2	61.408	-66.744	1557.73				0	28.8		2004-07-24	1729	M	410
1045	10978	7	2004-01-15	2004	1	15	15	50	1550		14	2	1	61.408	-66.953	1546.25				0	11.5		2004-07-24	1729	M	410
1046	10978	7	2004-01-19	2004	1	19	15	59	1559		18	3	1	61.311	-67.156	1533.9				0	15.8		2004-07-24	1729	M	410
1047	10978	7	2004-01-22	2004	1	22	15	22	1522		21	3	1	61.282	-67.621	1507.94				0	26		2004-07-24	1729	M	410
1048	10978	7	2004-01-30	2004	1	30	15	9	159		29	4	3	61.646	-68.65	1457.67				0	70.3		2004-07-24	1729	M	410
1049	10978	7	2004-07-17	2004	7	17	16	41	1641	UTC	198	28	2	56.925	-92.801	24.2	0.0175	322.236	9.9676	0	0	3.63	2004-07-24	1729	M	410
1050	10978	7	2004-07-25	2004	7	25	3	7	37	UTC	206	30	1	57.23	-92.234	24.3	13.2299	276.8062	4.2788	0	48.4	0.68	2004-07-24	1729	M	410
1051	10978	7	2004-07-25	2004	7	25	3	14	314	UTC	206	30	3	57.219	-92.232	23.49	13.2299	276.8062	4.2788	0	1.2	0.68	2004-07-24	1729	M	410
1052	10978	7	2004-07-25	2004	7	25	15	26	1526	UTC	206	30	1	57.356	-91.926	47.41	28.9358	146.0057	2.8732	0	24	0.86	2004-07-24	1729	M	410
1053	10978	7	2004-07-26	2004	7	26	21	9	219	UTC	207	30	2	57.285	-92.323	26.52	6.8826	271.8713	0.9517	0	25.2	2.66	2004-07-24	1729	M	410
1054	10978	7	2004-07-28	2004	7	28	9	10	910	UTC	209	30	1	57.544	-92.131	57.62	13.0157	268.3103	5.2477	0	31.1	1.49	2004-07-24	1729	M	410
1055	10978	7	2004-07-28	2004	7	28	15	11	1511	UTC	209	30	1	57.629	-92.106	66.97	30.3565	258.3433	3.9014	0	9.6	2.32	2004-07-24	1729	M	410
1056	10978	7	2004-07-28	2004	7	28	21	42	2142	UTC	209	30	1	57.668	-92.226	68.95	15.4663	261.4159	6.3521	0	8.4	1.05	2004-07-24	1729	M	410
1057	10978	7	2004-07-29	2004	7	29	15	23	1523	UTC	210	30	2	57.739	-92.485	74.83	1.0186	68.5904	3.1534	0	17.4	3.09	2004-07-24	1729	M	410
1058	10978	7	2004-08-01	2004	8	1	3	48	348	UTC	213	31	1	57.709	-92.497	71.48	2.7211	239.4757	0	1	3.4	3.58	2004-07-24	1729	M	410
1059	10978	7	2004-08-01	2004	8	1	15	36	1536	UTC	213	31	1	57.679	-92.444	68.23	11.0378	250.946	2.6472	0	4.6	3.26	2004-07-24	1729	M	410
1060	10978	7	2004-08-02	2004	8	2	9	53	953	UTC	214	31	3	57.479	-92.298	47.46	10.0892	248.8271	2.1106	0	24	1.52	2004-07-24	1729	M	410
1061	10978	7	2004-08-06	2004	8	6	21	29	2129	UTC	218	31	1	57.224	-92.206	25	14.6539	276.1609	5.9471	0	29	3.74	2004-07-24	1729	M	410
1062	10978	7	2004-08-07	2004	8	7	21	5	215	UTC	219	31	2	57.385	-92.269	38.06	9.9934	254.1052	1.4594	0	18.4	3.78	2004-07-24	1729	M	410
1063	10978	7	2004-08-08	2004	8	8	15	48	1548	UTC	220	32	1	57.611	-92.358	61.17	11.8569	243.0739	0	0	25.8	0.96	2004-07-24	1729	M	410
1064	10978	7	2004-08-08	2004	8	8	15	49	1549	UTC	220	32	1	57.628	-92.379	62.89	11.8569	243.0739	0	1	2.3	0.96	2004-07-24	1729	M	410
1065	10978	7	2004-08-08	2004	8	8	21	34	2134	UTC	220	32	1	57.557	-92.254	56.55	15.5184	249.0688	7.887	0	10.9	3.4	2004-07-24	1729	M	410
1066	10978	7	2004-08-09	2004	8	9	3	25	325	UTC	221	32	2	57.633	-92.299	64.19	16.5438	245.1956	0	1	8.9	1.25	2004-07-24	1729	M	410
1067	10978	7	2004-08-09	2004	8	9	15	27	1527	UTC	221	32	2	57.65	-92.482	64.91	12.3426	263.6996	3.6937	1	11.1	1.44	2004-07-24	1729	M	410
1068	10978	7	2004-08-09	2004	8	9	15	32	1532	UTC	221	32	1	57.648	-92.498	64.68	12.3426	263.6996	3.6937	1	1	1.44	2004-07-24	1729	M	410
1069	10978	7	2004-08-09	2004	8	9	21	11	2111	UTC	221	32	1	57.501	-92.412	48.59	3.9511	171.8699	20.3872	1	17.2	2.69	2004-07-24	1729	M	410
1070	10978	7	2004-08-10	2004	8	10	3	11	311	UTC	222	32	2	57.382	-92.32	36.71	6.914	252.308	0	1	14.4	1.69	2004-07-24	1729	M	410
1071	10978	7	2004-08-11	2004	8	11	9	53	953	UTC	223	32	1	57.35	-92.259	34.72	15.7348	245.0316	7.2324	0	5.1	1.64	2004-07-24	1729	M	410
1072	10978	7	2004-08-11	2004	8	11	21	45	2145	UTC	223	32	1	57.142	-92.406	10.1	10.7929	281.2952	1.2508	1	24.8	1.26	2004-07-24	1729	M	410
1073	10978	7	2004-08-14	2004	8	14	3	52	352	UTC	226	32	2	57.38	-92.349	36	5.161	250.6738	0	1	26.8	3.22	2004-07-24	1729	M	410
1074	10978	7	2004-08-14	2004	8	14	9	16	916	UTC	226	32	2	57.436	-92.298	42.85	10.7527	261.4132	1.5067	0	7	1.15	2004-07-24	1729	M	410
1075	10978	7	2004-08-14	2004	8	14	9	17	917	UTC	226	32	1	57.45	-92.327	43.89	10.7527	261.4132	1.5067	0	2.3	1.15	2004-07-24	1729	M	410
1076	10978	7	2004-08-14	2004	8	14	15	8	158	UTC	226	32	2	57.416	-92.251	41.67	9.7868	269.3071	3.5811	0	5.9	3.31	2004-07-24	1729	M	410
1077	10978	7	2004-08-14	2004	8	14	21	38	2138	UTC	226	32	1	57.271	-92.26	26.97	10.7702	270.0432	4.3013	0	16.2	1.08	2004-07-24	1729	M	410
1078	10978	7	2004-08-15	2004	8	15	15	37	1537	UTC	227	33	1	57.325	-92.086	38.16	4.8859	195.9019	205.128	0	12.1	3.27	2004-07-24	1729	M	410
1079	10978	7	2004-08-16	2004	8	16	3	4	34	UTC	228	33	3	57.252	-92.082	32.7	21.5606	195.9993	11.3088	0	8.1	3.07	2004-07-24	1729	M	410
1080	10978	7	2004-08-16	2004	8	16	15	13	1513	UTC	228	33	2	57.216	-92.07	30.97	16.4957	154.9831	5.4031	0	4.1	2.81	2004-07-24	1729	M	410
1081	10978	7	2004-08-16	2004	8	16	15	45	1545	UTC	228	33	1	57.211	-92.001	34.32	16.4957	154.9831	5.4031	0	4.2	2.81	2004-07-24	1729	M	410
1082	10978	7	2004-08-17	2004	8	17	3	21	321	UTC	229	33	1	57.251	-91.911	41.24	7.5113	207.1073	196.048	0	7	2.4	2004-07-24	1729	M	410
1083	10978	7	2004-08-17	2004	8	17	15	32	1532	UTC	229	33	1	57.347	-92.148	37.78	16.8592	259.6732	7.9841	0	17.9	2.03	2004-07-24	1729	M	410
1084	10978	7	2004-08-17	2004	8	17	15	37	1537	UTC	229	33	1	57.346	-92.148	37.69	16.8592	259.6732	7.9841	0	0.1	2.03	2004-07-24	1729	M	410
1085	10978	7	2004-08-18	2004	8	18	3	9	39	UTC	230	33	1	57.405	-92.202	41.73	10.2836	281.2027	1.0749	0	7.3	1.52	2004-07-24	1729	M	410
1086	10978	7	2004-08-18	2004	8	18	21	45	2145	UTC	230	33	3	57.372	-92.1	41.73	19.923	257.5356	10.6134	0	7.2	1.81	2004-07-24	1729	M	410
1087	10978	7	2004-08-19	2004	8	19	3	38	338	UTC	231	33	1	57.362	-91.975	45.75	25.3821	158.9625	0	0	7.6	0.72	2004-07-24	1729	M	410
1088	10978	7	2004-08-19	2004	8	19	15	44	1544	UTC	231	33	1	57.194	-92.451	14.38	1.8029	272.3231	0	1	34.3	0.49	2004-07-24	1729	M	410
1089	10978	7	2004-08-20	2004	8	20	15	24	1524	UTC	232	33	1	57.285	-91.874	45.1	20.485	144.6373	1.1359	0	36.3	0.14	2004-07-24	1729	M	410
1090	10978	7	2004-08-20	2004	8	20	21	26	2126	UTC	232	33	2	57.393	-91.991	47.64	22.5647	256.6337	11.3265	0	14	3.08	2004-07-24	1729	M	410
1091	10978	7	2004-08-20	2004	8	20	21	36	2136	UTC	232	33	1	57.396	-92.061	45.28	22.5647	256.6337	11.3265	0	4.2	3.08	2004-07-24	1729	M	410
1092	10978	7	2004-08-21	2004	8	21	9	44	944	UTC	233	33	3	57.622	-92.112	66.11	25.9803	240.947	10.3496	0	25.4	3.47	2004-07-24	1729	M	410
1093	10978	7	2004-08-21	2004	8	21	15	44	1544	UTC	233	33	1	57.673	-92.351	68.08	6.2901	259.5256	1.5952	0	15.4	0.12	2004-07-24	1729	M	410
1094	10978	7	2004-08-21	2004	8	21	21	14	2114	UTC	233	33	3	57.731	-92.504	73.93	5.8901	285.6868	0	0	11.2	3.72	2004-07-24	1729	M	410
1095	10978	7	2004-08-22	2004	8	22	15	19	1519	UTC	234	34	1	57.744	-92.468	75.41	11.2555	242.6901	0.3168	0	2.6	0.3	2004-07-24	1729	M	410
1096	10978	7	2004-08-25	2004	8	25	3	6	36	UTC	237	34	1	57.171	-92.357	14.47	17.0911	147.875	4.0589	1	64.3	1.23	2004-07-24	1729	M	410
1097	10978	7	2004-08-25	2004	8	25	3	21	321	UTC	237	34	1	57.174	-92.292	17.38	17.0911	147.875	4.0589	1	4	1.23	2004-07-24	1729	M	410
1098	10978	7	2004-08-25	2004	8	25	9	47	947	UTC	237	34	1	57.186	-92.009	32.68	13.9852	160.0346	4.4385	0	17.2	2.7	2004-07-24	1729	M	410
1099	10978	7	2004-08-25	2004	8	25	15	30	1530	UTC	237	34	1	57.365	-91.882	50.06	3.6664	119.9785	50.8746	0	21.4	1.37	2004-07-24	1729	M	410
1100	10978	7	2004-08-25	2004	8	25	21	17	2117	UTC	237	34	1	57.303	-91.884	45.7	3.1962	261.1596	23.5487	0	6.9	2.16	2004-07-24	1729	M	410
1101	10978	7	2004-08-26	2004	8	26	3	7	37	UTC	238	34	1	57.417	-91.796	57.78	26.5043	147.3807	0	0	13.8	1.79	2004-07-24	1729	M	410
1102	10978	7	2004-08-26	2004	8	26	15	24	1524	UTC	238	34	3	57.507	-92.318	50.2	10.0893	234.9117	2.552	0	32.9	2.01	2004-07-24	1729	M	410
1103	10978	7	2004-08-26	2004	8	26	21	54	2154	UTC	238	34	1	57.276	-92.258	27.51	10.8496	267.0476	3.963	0	26	1.28	2004-07-24	1729	M	410
1104	10978	7	2004-08-27	2004	8	27	3	54	354	UTC	239	34	1	57.328	-92.165	35.46	25.3329	242.962	10.8602	0	8.1	2.5	2004-07-24	1729	M	410
1105	10978	7	2004-08-27	2004	8	27	15	35	1535	UTC	239	34	1	57.336	-92.021	41.73	24.4687	263.687	7.4037	0	8.7	2.76	2004-07-24	1729	M	410
1106	10978	7	2004-08-28	2004	8	28	15	39	1539	UTC	240	34	1	57.514	-92.3	51.21	2.975	180.5408	584.665	0	26	3.42	2004-07-24	1729	M	410
1107	10978	7	2004-08-28	2004	8	28	21	10	2110	UTC	240	34	1	57.447	-92.225	45.46	19.5229	248.0706	10.8992	0	8.7	0.57	2004-07-24	1729	M	410
1108	10978	7	2004-08-28	2004	8	28	21	30	2130	UTC	240	34	1	57.418	-92.121	45.33	19.5229	248.0706	10.8992	0	7	0.57	2004-07-24	1729	M	410
1109	10978	7	2004-08-29	2004	8	29	3	12	312	UTC	241	35	1	57.425	-92.139	45.46	10.7775	268.081	3.5769	0	1.3	3.68	2004-07-24	1729	M	410
1110	10978	7	2004-08-29	2004	8	29	9	47	947	UTC	241	35	2	57.526	-92.045	58.06	9.637	163.4199	539.305	0	12.6	0.82	2004-07-24	1729	M	410
1111	10978	7	2004-08-31	2004	8	31	15	55	1555	UTC	243	35	1	58.278	-92.841	136.44	15.8165	259.0413	7.3817	0	96.3	2.63	2004-07-24	1729	M	410
1112	10978	7	2004-09-01	2004	9	1	3	43	343	UTC	244	35	1	58.588	-93.086	173.01	15.4585	197.2788	88.5097	0	37.4	2.03	2004-07-24	1729	M	410
1113	10978	7	2004-09-01	2004	9	1	9	14	914	UTC	244	35	1	58.729	-93.085	188.42	17.6968	236.1595	10.1596	0	15.7	1.83	2004-07-24	1729	M	410
1114	10978	7	2004-09-01	2004	9	1	15	50	1550	UTC	244	35	3	58.775	-93.192	194.69	1.6388	216.6645	43.8087	0	8	1.52	2004-07-24	1729	M	410
1115	10978	7	2004-09-01	2004	9	1	21	14	2114	UTC	244	35	1	58.696	-93.091	184.87	3.1816	247.2165	33.6252	0	10.6	1.94	2004-07-24	1729	M	410
1116	10978	7	2004-09-01	2004	9	1	21	43	2143	UTC	244	35	1	58.69	-93.13	184.67	3.1816	247.2165	33.6252	0	2.4	1.94	2004-07-24	1729	M	410
1117	10978	7	2004-09-02	2004	9	2	3	21	321	UTC	245	35	1	58.633	-93.004	177.05	2.4943	88.9527	48.1954	0	9.7	0.91	2004-07-24	1729	M	410
1118	10978	7	2004-09-02	2004	9	2	15	25	1525	UTC	245	35	1	58.385	-92.984	149.64	21.9318	248.0283	13.9605	1	27.7	0.5	2004-07-24	1729	M	410
1119	10978	7	2004-09-02	2004	9	2	21	19	2119	UTC	245	35	1	58.298	-92.866	138.87	6.1961	274.9782	1.3607	0	11.9	2.44	2004-07-24	1729	M	410
1120	10978	7	2004-09-04	2004	9	4	15	10	1510	UTC	247	35	3	58.227	-92.716	129.88	9.981	220.5918	5.5158	0	11.8	-0.2	2004-07-24	1729	M	410
1121	10978	7	2004-09-05	2004	9	5	3	54	354	UTC	248	36	2	58.858	-93.072	202.44	11.3494	220.9235	51.1039	0	73.4	-0.04	2004-07-24	1729	M	410
1122	10978	7	2004-09-05	2004	9	5	21	43	2143	UTC	248	36	1	58.796	-93.484	201.27	16.0219	188.038	8.127	0	24.8	3.75	2004-07-24	1729	M	410
1123	10978	7	2004-09-06	2004	9	6	9	54	954	UTC	249	36	2	58.821	-93.043	198.09	11.3858	245.0529	46.747	0	25.7	3.76	2004-07-24	1729	M	410
1124	10978	7	2004-09-06	2004	9	6	15	37	1537	UTC	249	36	1	58.789	-93.372	198.71	3.4207	140.3892	49.6503	0	19.4	0.65	2004-07-24	1729	M	410
1125	10978	7	2004-09-07	2004	9	7	3	6	36	UTC	250	36	2	58.867	-94.117	222.19	8.4305	215.1996	84.3019	0	43.9	0.99	2004-07-24	1729	M	410
1126	10978	7	2004-09-07	2004	9	7	15	12	1512	UTC	250	36	1	58.857	-94.331	226.95	8.39	147.8613	93.6698	0	12.4	1.12	2004-07-24	1729	M	410
1127	10978	7	2004-09-08	2004	9	8	9	35	935	UTC	251	36	1	59.207	-94.696	271.23	4.6961	276.8634	134.201	0	44.3	2.85	2004-07-24	1729	M	410
1128	10978	7	2004-09-08	2004	9	8	15	17	1517	UTC	251	36	1	59.297	-94.703	280.2	2.128	284.6613	139.271	0	10	1.5	2004-07-24	1729	M	410
1129	10978	7	2004-09-09	2004	9	9	9	22	922	UTC	252	36	2	59.339	-94.512	279.4	8.2839	281.4893	137.592	0	11.8	2.11	2004-07-24	1729	M	410
1130	10978	7	2004-09-10	2004	9	10	3	17	317	UTC	253	36	2	59.21	-94.544	267.38	45.7384	166.2462	589.888	0	14.5	2.12	2004-07-24	1729	M	410
1131	10978	7	2004-09-10	2004	9	10	9	12	912	UTC	253	36	2	59.427	-94.579	289.89	8.459	235.6819	147.424	0	24.3	1.48	2004-07-24	1729	M	410
1132	10978	7	2004-09-11	2004	9	11	3	4	34	UTC	254	36	1	59.973	-94.497	344.08	15.271	286.6709	196.216	0	61	2.56	2004-07-24	1729	M	410
1133	10978	7	2004-09-11	2004	9	11	15	44	1544	UTC	254	36	1	60.2	-94.368	365.6	16.153	193.7519	7.2038	0	26.3	2.73	2004-07-24	1729	M	410
1134	10978	7	2004-09-12	2004	9	12	15	22	1522	UTC	255	37	1	60.729	-93.988	417.08	6.5955	279.2872	276.376	0	62.6	3.2	2004-07-24	1729	M	410
1135	10978	7	2004-09-13	2004	9	13	21	31	2131	UTC	256	37	1	61.22	-93.734	468.31	9.463	319.4795	366.612	0	56.4	1.08	2004-07-24	1729	M	410
1136	10978	7	2004-09-14	2004	9	14	3	48	348	UTC	257	37	1	61.306	-93.626	476.92	10.1662	285.237	325.725	0	11.2	3.39	2004-07-24	1729	M	410
1137	10978	7	2004-09-17	2004	9	17	9	30	930	UTC	260	37	1	62.445	-91.769	601.28	37.2732	249.3665	648.488	0	160.3	1.79	2004-07-24	1729	M	410
1138	10978	7	2004-09-25	2004	9	25	15	12	1512	UTC	268	38	2	65.912	-84.59	1073.17	71.4369	201.7741	580.168	0	521.7	2.59	2004-07-24	1729	M	410
1139	10978	7	2004-09-25	2004	9	25	21	49	2149	UTC	268	38	3	65.775	-84.477	1061.94	6.8232	283.2984	933.471	0	16.2	0.76	2004-07-24	1729	M	410
1140	10978	7	2004-09-27	2004	9	27	9	15	915	UTC	270	39	1	65.393	-84.3	1028.31	1.8194	181.5067	902.271	0	43.6	0.68	2004-07-24	1729	M	410
1141	10978	7	2004-09-27	2004	9	27	15	54	1554	UTC	270	39	3	65.253	-83.919	1023.76	11.9592	216.1715	118.148	0	23.8	3.65	2004-07-24	1729	M	410
1142	10978	7	2004-09-28	2004	9	28	9	3	93	UTC	271	39	1	64.974	-82.817	1026.2	81.7879	62.6371	637.144	0	60.8	0.93	2004-07-24	1729	M	410
1143	10978	7	2004-09-28	2004	9	28	21	35	2135	UTC	271	39	2	64.925	-82.617	1027.32	14.3061	251.2681	178.923	0	11	1	2004-07-24	1729	M	410
1144	10978	7	2004-09-29	2004	9	29	3	9	39	UTC	272	39	3	64.961	-82.678	1028.87	13.9052	198.0501	911.227	0	5	3.38	2004-07-24	1729	M	410
1145	10978	7	2004-09-30	2004	9	30	15	20	1520	UTC	273	39	2	66.092	-82.254	1144.47	33.2458	290.182	1021.34	0	128.5	2.1	2004-07-24	1729	M	410
1146	10978	7	2004-09-30	2004	9	30	21	31	2131	UTC	273	39	1	66.396	-82.23	1173.64	24.4738	305.4587	1049.02	0	34.1	1.73	2004-07-24	1729	M	410
1147	10978	7	2004-10-02	2004	10	2	3	39	339	UTC	275	39	1	66.043	-81.844	1150.42	52.0094	285.0715	1028.79	0	43.3	0.66	2004-07-24	1729	M	410
1148	10978	7	2004-10-03	2004	10	3	3	18	318	UTC	276	40	1	65.836	-82.263	1120.39	44.309	236.6629	998.653	0	30.1	0.12	2004-07-24	1729	M	410
1149	10978	7	2004-10-04	2004	10	4	9	35	935	UTC	277	40	1	66.073	-81.957	1150.26	45.8587	284.7509	1028.13	0	30.1	3.23	2004-07-24	1729	M	410
1150	10978	7	2004-10-05	2004	10	5	21	4	214	UTC	278	40	1	66.11	-83.193	1123.44	13.3072	259.3277	995.286	0	56.4	3.66	2004-07-24	1729	M	410
1151	10978	7	2004-10-05	2004	10	5	21	10	2110	UTC	278	40	2	66.097	-83.228	1121.38	13.3072	259.3277	995.286	0	2.2	3.66	2004-07-24	1729	M	410
1152	10978	7	2004-10-06	2004	10	6	21	35	2135	UTC	279	40	1	65.247	-83.174	1041.9	15.9879	206.094	920.615	0	95.4	3.44	2004-07-24	1729	M	410
1153	10978	7	2004-10-07	2004	10	7	15	28	1528	UTC	280	40	1	64.792	-82	1033.38	13.0048	189.6198	919.995	0	75.6	1.3	2004-07-24	1729	M	410
1154	10978	7	2004-10-07	2004	10	7	15	29	1529	UTC	280	40	2	64.79	-81.979	1033.84	13.0048	189.6198	919.995	0	1	1.3	2004-07-24	1729	M	410
1155	10978	7	2004-10-08	2004	10	8	3	4	34	UTC	281	40	2	65.27	-82.091	1073.26	37.4984	292.422	422.155	0	54.2	1.6	2004-07-24	1729	M	410
1156	10978	7	2004-10-08	2004	10	8	15	4	154	UTC	281	40	1	65.45	-82.192	1086.78	34.6144	212.3073	967.597	0	20.8	1.62	2004-07-24	1729	M	410
1157	10978	7	2004-10-08	2004	10	8	15	26	1526	UTC	281	40	1	65.449	-82.185	1086.88	34.6144	212.3073	967.597	0	0.3	1.62	2004-07-24	1729	M	410
1158	10978	7	2004-10-09	2004	10	9	21	10	2110	UTC	282	40	1	65.407	-81.791	1094.01	48.0495	231.837	976.443	0	19	1.42	2004-07-24	1729	M	410
1159	10978	7	2004-10-09	2004	10	9	21	16	2116	UTC	282	40	3	65.408	-81.808	1093.63	48.0495	231.837	976.443	0	0.8	1.42	2004-07-24	1729	M	410
1160	10978	7	2004-10-11	2004	10	11	3	36	336	UTC	284	41	1	65.403	-81.501	1101.91	60.6927	237.0991	985.328	0	14.4	2.85	2004-07-24	1729	M	410
1161	10978	7	2004-10-11	2004	10	11	9	58	958	UTC	284	41	1	65.36	-81.455	1099.44	61.576	241.9886	983.295	0	5.3	0.97	2004-07-24	1729	M	410
1162	10978	7	2004-10-11	2004	10	11	15	34	1534	UTC	284	41	1	65.501	-81.28	1116.95	74.2921	232.4175	999.926	0	17.8	3.06	2004-07-24	1729	M	410
1163	10978	7	2004-10-11	2004	10	11	15	34	1534	UTC	284	41	1	65.489	-81.265	1116.32	74.2921	232.4175	999.926	0	1.5	3.06	2004-07-24	1729	M	410
1164	10978	7	2004-10-12	2004	10	12	3	13	313	UTC	285	41	2	65.475	-81.43	1110.34	66.562	231.255	993.5	0	7.9	3.37	2004-07-24	1729	M	410
1165	10978	7	2004-10-13	2004	10	13	21	20	2120	UTC	286	41	3	65.474	-81.073	1120.59	82.4289	236.0843	1004.93	0	16.7	0.93	2004-07-24	1729	M	410
1166	10978	7	2004-10-13	2004	10	13	21	31	2131	UTC	286	41	2	65.471	-81.065	1120.56	82.4289	236.0843	1004.93	0	0.5	0.93	2004-07-24	1729	M	410
1167	10978	7	2004-10-13	2004	10	13	21	44	2144	UTC	286	41	1	65.453	-81.052	1119.37	82.4289	236.0843	1004.93	0	2.1	0.93	2004-07-24	1729	M	410
1168	10978	7	2004-10-15	2004	10	15	15	47	1547	UTC	288	41	1	65.297	-81.601	1089.64	53.6768	247.8597	973.443	0	31.1	2.41	2004-07-24	1729	M	410
1169	10978	7	2004-10-16	2004	10	16	15	15	1515	UTC	289	41	2	65.295	-81.458	1093.61	62.2798	247.467	980.285	0	6.7	1.41	2004-07-24	1729	M	410
1170	10978	7	2004-10-16	2004	10	16	15	38	1538	UTC	289	41	2	65.309	-81.42	1095.96	62.2798	247.467	980.285	0	2.4	1.41	2004-07-24	1729	M	410
1171	10978	7	2004-10-19	2004	10	19	3	51	351	UTC	292	42	1	64.923	-80.655	1086.23	6.2192	16.2209	478.398	0	56.5	0.07	2004-07-24	1729	M	410
1172	10978	7	2004-10-19	2004	10	19	15	44	1544	UTC	292	42	1	64.622	-80.381	1070.43	62.0444	187.6444	963.687	0	36.3	-0.04	2004-07-24	1729	M	410
1173	10978	7	2004-10-20	2004	10	20	15	33	1533	UTC	293	42	1	64.565	-80.502	1061.76	13.8849	253.1822	492.213	0	8.7	0.25	2004-07-24	1729	M	410
1174	10978	7	2004-10-21	2004	10	21	9	42	942	UTC	294	42	1	64.257	-79.844	1060.24	45.9414	210.9849	958.713	0	47.2	3.79	2004-07-24	1729	M	410
1175	10978	7	2004-10-21	2004	10	21	15	10	1510	UTC	294	42	2	64.206	-79.641	1063.67	50.7183	222.7787	963.344	0	11.5	0.73	2004-07-24	1729	M	410
1176	10978	7	2004-10-22	2004	10	22	9	30	930	UTC	295	42	2	64.163	-79.533	1064.37	51.6025	196.7373	964.84	0	7.2	3.15	2004-07-24	1729	M	410
1177	10978	7	2004-10-24	2004	10	24	15	43	1543	UTC	297	43	1	64.127	-80.324	1033.07	19.2499	196.4755	931.094	0	39.1	2.51	2004-07-24	1729	M	410
1178	10978	7	2004-10-25	2004	10	25	15	34	1534	UTC	298	43	1	64.631	-80.624	1063.08	75.0606	273.4011	543.832	0	58.6	3.1	2004-07-24	1729	M	410
1179	10978	7	2004-10-26	2004	10	26	15	24	1524	UTC	299	43	2	64.252	-80.313	1043.24	29.7384	208.5706	940.098	0	45.2	3.55	2004-07-24	1729	M	410
1180	10978	7	2004-10-27	2004	10	27	15	30	1530	UTC	300	43	1	64.14	-80.066	1043.29	28.9317	210.792	941.76	0	17.5	3.69	2004-07-24	1729	M	410
1181	10978	7	2004-10-27	2004	10	27	15	55	1555	UTC	300	43	1	64.157	-80.104	1043.24	28.9317	210.792	941.76	0	2.7	3.69	2004-07-24	1729	M	410
1182	10978	7	2004-10-28	2004	10	28	3	49	349	UTC	301	43	1	64.314	-79.645	1071.74	57.5072	212.6313	970.355	0	28.6	3.62	2004-07-24	1729	M	410
1183	10978	7	2004-10-28	2004	10	28	15	50	1550	UTC	301	43	1	64.114	-79.397	1065.73	51.564	206.3826	967.153	0	25.6	3.39	2004-07-24	1729	M	410
1184	10978	7	2004-10-28	2004	10	28	21	52	2152	UTC	301	43	2	64.093	-79.408	1063.76	49.505	207.8396	965.362	0	2.4	1.24	2004-07-24	1729	M	410
1185	10978	7	2004-10-29	2004	10	29	9	51	951	UTC	302	43	1	63.865	-78.79	1070.81	40.0796	54.6506	976.876	0	40	1.33	2004-07-24	1729	M	410
1186	10978	7	2004-10-29	2004	10	29	15	30	1530	UTC	302	43	1	63.723	-78.527	1071.35	87.0157	64.5779	591.334	0	20.7	2.66	2004-07-24	1729	M	410
1187	10978	7	2004-10-30	2004	10	30	21	21	2121	UTC	303	43	2	63.996	-78.855	1077.57	50.5919	315.795	689.094	0	34.8	1.79	2004-07-24	1729	M	410
1188	10978	7	2004-11-01	2004	11	1	15	53	1553		305	44	1	63.386	-77.511	1091.32				0	96.3		2004-07-24	1729	M	410
1189	10978	7	2004-11-02	2004	11	2	15	45	1545		306	44	1	63.247	-77.14	1098.86				0	24.5		2004-07-24	1729	M	410
1190	10978	7	2004-11-02	2004	11	2	21	19	2119		306	44	1	63.292	-77.219	1098.12				0	6.5		2004-07-24	1729	M	410
1191	10978	7	2004-11-03	2004	11	3	3	10	310		307	44	1	63.184	-77.205	1092.32				0	12.2		2004-07-24	1729	M	410
1192	10978	7	2004-11-05	2004	11	5	15	14	1514		309	44	1	63.099	-76.907	1100.48				0	18		2004-07-24	1729	M	410
1193	10978	7	2004-11-06	2004	11	6	3	42	342		310	44	3	62.948	-76.69	1101.72				0	20.4		2004-07-24	1729	M	410
1194	10978	7	2004-11-06	2004	11	6	9	59	959		310	44	2	62.938	-76.678	1101.72				0	1.3		2004-07-24	1729	M	410
1195	10978	7	2004-11-06	2004	11	6	15	17	1517		310	44	1	62.895	-76.95	1087.1				0	14.8		2004-07-24	1729	M	410
1196	10978	7	2004-11-06	2004	11	6	21	20	2120		310	44	2	62.963	-76.635	1105.02				0	18		2004-07-24	1729	M	410
1197	10978	7	2004-11-07	2004	11	7	9	48	948		311	45	1	62.957	-76.393	1115.63				0	12.5		2004-07-24	1729	M	410
1198	10978	7	2004-11-07	2004	11	7	21	25	2125		311	45	1	62.924	-76.465	1110.59				0	5.3		2004-07-24	1729	M	410
1199	10978	7	2004-11-08	2004	11	8	9	37	937		312	45	2	63.14	-75.853	1149.88				0	39.8		2004-07-24	1729	M	410
1200	10978	7	2004-11-08	2004	11	8	21	5	215		312	45	2	63.233	-75.062	1190.63				0	41.8		2004-07-24	1729	M	410
1201	10978	7	2004-11-09	2004	11	9	9	22	922		313	45	1	63.027	-74.19	1220.9				0	50.5		2004-07-24	1729	M	410
1202	10978	7	2004-11-10	2004	11	10	3	50	350		314	45	3	63.153	-74.321	1220.75				0	15.8		2004-07-24	1729	M	410
1203	10978	7	2004-11-11	2004	11	11	21	34	2134		315	45	1	63.192	-75.499	1168.65				0	60.5		2004-07-24	1729	M	410
1204	10978	7	2004-11-12	2004	11	12	15	23	1523		316	45	1	63.243	-75.385	1176.49				0	8.2		2004-07-24	1729	M	410
1205	10978	7	2004-11-14	2004	11	14	3	58	358		318	46	1	63.222	-74.64	1209.39				0	38.2		2004-07-24	1729	M	410
1206	10978	7	2004-11-14	2004	11	14	15	30	1530		318	46	2	63.101	-74.061	1230.41				0	32.7		2004-07-24	1729	M	410
1207	10978	7	2004-11-15	2004	11	15	3	37	337		319	46	2	63.027	-73.604	1248.57				0	25		2004-07-24	1729	M	410
1208	10978	7	2004-11-15	2004	11	15	9	55	955		319	46	2	62.968	-73.402	1255.59				0	12.4		2004-07-24	1729	M	410
1209	10978	7	2004-11-15	2004	11	15	15	43	1543		319	46	1	62.953	-73.135	1267.73				0	13.9		2004-07-24	1729	M	410
1210	10978	7	2004-11-16	2004	11	16	21	52	2152		320	46	1	62.623	-72.508	1285.05				0	49.8		2004-07-24	1729	M	410
1211	10978	7	2004-11-17	2004	11	17	9	34	934		321	46	3	62.499	-72.359	1287.88				0	16.1		2004-07-24	1729	M	410
1212	10978	7	2004-11-18	2004	11	18	9	24	924		322	46	1	62.273	-71.705	1313.15				0	43.1		2004-07-24	1729	M	410
1213	10978	7	2004-11-19	2004	11	19	9	12	912		323	46	1	62.28	-71.25	1336.6				0	24.2		2004-07-24	1729	M	410
1214	10978	7	2004-11-19	2004	11	19	9	27	927		323	46	2	62.287	-71.228	1337.94				0	1.4		2004-07-24	1729	M	410
1215	10978	7	2004-11-19	2004	11	19	15	46	1546		323	46	2	62.235	-71.072	1344.36				0	10.2		2004-07-24	1729	M	410
1216	10978	7	2004-11-19	2004	11	19	15	47	1547		323	46	2	62.229	-71.084	1343.56				0	0.9		2004-07-24	1729	M	410
1217	10978	7	2004-11-20	2004	11	20	3	23	323		324	46	2	62.211	-70.64	1365.9				0	23.8		2004-07-24	1729	M	410
1218	10978	7	2004-11-20	2004	11	20	15	23	1523		324	46	2	62.167	-70.425	1375.79				0	12.5		2004-07-24	1729	M	410
1219	10978	7	2004-11-20	2004	11	20	21	24	2124		324	46	1	62.174	-70.232	1386				0	10.3		2004-07-24	1729	M	410
1220	10978	7	2004-11-22	2004	11	22	21	26	2126		326	47	1	61.843	-69.311	1426.28				0	62.4		2004-07-24	1729	M	410
1221	10978	7	2004-11-23	2004	11	23	9	32	932		327	47	2	61.74	-69.669	1404.97				0	22.7		2004-07-24	1729	M	410
1222	10978	7	2004-11-24	2004	11	24	9	6	96		328	47	2	61.446	-69.324	1417.55				0	38.6		2004-07-24	1729	M	410
1223	10978	7	2004-11-24	2004	11	24	9	56	956		328	47	2	61.425	-69.327	1417				0	2.4		2004-07-24	1729	M	410
1224	10978	7	2004-11-25	2004	11	25	15	15	1515		329	47	1	61.054	-69.108	1422.86				0	44.2		2004-07-24	1729	M	410
1225	10978	7	2004-11-28	2004	11	28	3	38	338		332	48	1	61.383	-68.127	1481.62				0	66.2		2004-07-24	1729	M	410
1226	10978	7	2004-11-28	2004	11	28	21	31	2131		332	48	1	61.309	-67.79	1499.02				0	20.5		2004-07-24	1729	M	410
1227	10978	7	2004-11-28	2004	11	28	21	58	2158		332	48	1	61.319	-67.802	1498.49				0	1.3		2004-07-24	1729	M	410
1228	10978	7	2004-11-29	2004	11	29	9	34	934		333	48	1	61.33	-67.796	1498.98				0	1.3		2004-07-24	1729	M	410
1229	10978	7	2004-11-29	2004	11	29	15	7	157		333	48	2	61.38	-68.029	1486.93				0	14.1		2004-07-24	1729	M	410
1230	10978	7	2004-11-29	2004	11	29	21	7	217		333	48	1	61.335	-67.821	1497.67				0	12.6		2004-07-24	1729	M	410
1231	10978	7	2004-12-03	2004	12	3	15	28	1528		337	48	1	61.254	-67.503	1514.08				0	19.9		2004-07-24	1729	M	410
1232	10978	7	2004-12-04	2004	12	4	9	40	940		338	48	2	61.351	-67.801	1498.99				0	19.9		2004-07-24	1729	M	410
1233	10978	7	2004-12-04	2004	12	4	15	5	155		338	48	1	61.354	-67.74	1502.38				0	3.4		2004-07-24	1729	M	410
1234	10978	7	2004-12-08	2004	12	8	9	22	922		342	49	1	61.372	-67.826	1497.92				0	5.2		2004-07-24	1729	M	410
1235	10978	7	2004-12-08	2004	12	8	21	34	2134		342	49	1	61.387	-67.709	1504.54				0	6.7		2004-07-24	1729	M	410
1236	10978	7	2004-12-11	2004	12	11	9	54	954		345	49	1	61.327	-68.091	1482.76				0	22.2		2004-07-24	1729	M	410
1237	10978	7	2004-12-14	2004	12	14	9	25	925		348	50	1	61.245	-67.73	1501.46				0	22.1		2004-07-24	1729	M	410
1238	10978	7	2004-12-14	2004	12	14	15	16	1516		348	50	1	61.24	-67.777	1498.81				0	2.7		2004-07-24	1729	M	410
1239	10978	7	2004-12-16	2004	12	16	15	34	1534		350	50	2	61.193	-67.344	1522.11				0	24.6		2004-07-24	1729	M	410
1240	10978	7	2004-12-16	2004	12	16	15	40	1540		350	50	1	61.196	-67.355	1521.54				0	0.7		2004-07-24	1729	M	410
1241	10978	7	2004-12-17	2004	12	17	3	6	36		351	50	2	61.145	-67.187	1530.26				0	11		2004-07-24	1729	M	410
1242	10978	7	2004-12-17	2004	12	17	21	10	2110		351	50	1	61.112	-67.164	1531.18				0	4		2004-07-24	1729	M	410
1243	10978	7	2004-12-19	2004	12	19	15	7	157		353	51	1	61.177	-66.561	1565.3				0	34.4		2004-07-24	1729	M	410
1244	10978	7	2004-12-20	2004	12	20	21	12	2112		354	51	3	61.161	-66.328	1578.08				0	13.1		2004-07-24	1729	M	410
1245	10978	7	2004-12-21	2004	12	21	9	40	940		355	51	3	61.16	-66.113	1590.02				0	12		2004-07-24	1729	M	410
1246	10978	7	2004-12-22	2004	12	22	9	37	937		356	51	1	61.106	-65.875	1602.83				0	14.7		2004-07-24	1729	M	410
1247	10978	7	2004-12-23	2004	12	23	9	22	922		357	51	1	61.094	-65.719	1611.44				0	8.8		2004-07-24	1729	M	410
1248	10978	7	2004-12-25	2004	12	25	3	23	323		359	51	1	61.262	-66.276	1581.93				0	36.6		2004-07-24	1729	M	410
1249	10978	7	2004-12-25	2004	12	25	15	25	1525		359	51	1	61.268	-66.557	1566.45				0	15.6		2004-07-24	1729	M	410
1250	10980	8	2004-01-02	2004	1	2	15	47	1547		1	0	1	62.84	-75.746	1139.18				0	26.6		2004-07-25	1526	F	340		X
1251	10980	8	2004-01-13	2004	1	13	21	47	2147		12	2	2	62.521	-75.543	1133.18				0	37.7		2004-07-25	1526	F	340		X
1252	10980	8	2004-01-14	2004	1	14	21	18	2118		13	2	1	62.543	-75.429	1139.65				0	6.5		2004-07-25	1526	F	340		X
1253	10980	8	2004-01-15	2004	1	15	3	46	346		14	2	2	62.587	-74.999	1162.23				0	23		2004-07-25	1526	F	340		X
1254	10980	8	2004-01-20	2004	1	20	3	30	330		19	3	2	62.717	-74.944	1170.84				0	15		2004-07-25	1526	F	340		X
1255	10980	8	2004-01-21	2004	1	21	15	34	1534		20	3	1	62.575	-74.788	1171.81				0	18		2004-07-25	1526	F	340		X
1256	10980	8	2004-01-27	2004	1	27	21	11	2111		26	4	2	62.731	-75.536	1143.56				0	42.8		2004-07-25	1526	F	340		X
1257	10980	8	2004-01-29	2004	1	29	3	26	326		28	4	2	62.7	-75.055	1164.78				0	25.3		2004-07-25	1526	F	340		X
1258	10980	8	2004-01-30	2004	1	30	21	26	2126		29	4	1	62.788	-74.622	1189.42				0	24.6		2004-07-25	1526	F	340		X
1259	10980	8	2004-02-02	2004	2	2	3	32	332		32	5	2	62.691	-74.767	1178.06				0	13.3		2004-07-25	1526	F	340		X
1260	10980	8	2004-02-02	2004	2	2	15	38	1538		32	5	1	62.643	-75.286	1151.14				0	27.6		2004-07-25	1526	F	340		X
1261	10980	8	2004-02-03	2004	2	3	3	11	311		33	5	1	62.559	-75.412	1141.21				0	11.6		2004-07-25	1526	F	340		X
1262	10980	8	2004-02-08	2004	2	8	21	7	217		38	6	1	62.726	-74.382	1198.04				0	57		2004-07-25	1526	F	340		X
1263	10980	8	2004-02-11	2004	2	11	3	27	327		41	6	1	62.751	-74.393	1198.64				0	2.9		2004-07-25	1526	F	340		X
1264	10980	8	2004-02-11	2004	2	11	9	52	952		41	6	2	62.766	-74.823	1178.86				0	22.4		2004-07-25	1526	F	340		X
1265	10980	8	2004-02-12	2004	2	12	9	43	943		42	6	1	62.796	-74.901	1176.58				0	5.3		2004-07-25	1526	F	340		X
1266	10980	8	2004-02-13	2004	2	13	21	8	218		43	6	1	62.715	-74.072	1212.44				0	44.1		2004-07-25	1526	F	340		X
1267	10980	8	2004-02-14	2004	2	14	21	56	2156		44	6	1	62.709	-73.939	1218.59				0	7		2004-07-25	1526	F	340		X
1268	10980	8	2004-02-20	2004	2	20	3	24	324		50	7	3	62.453	-76.551	1082.15				0	139.6		2004-07-25	1526	F	340		X
1269	10980	8	2004-02-21	2004	2	21	9	39	939		51	7	3	62.596	-77.432	1048.81				0	48.8		2004-07-25	1526	F	340		X
1270	10980	8	2004-02-24	2004	2	24	15	43	1543		54	8	2	62.884	-78.278	1027.69				0	54.6		2004-07-25	1526	F	340		X
1271	10980	8	2004-02-28	2004	2	28	21	53	2153		58	8	1	62.709	-77.627	1046.26				0	39		2004-07-25	1526	F	340		X
1272	10980	8	2004-07-26	2004	7	26	21	8	218	UTC	207	30	1	57.139	-91.95	34.44	6.8826	271.8713	0.9517	1	1338.6	2.66	2004-07-25	1526	F	340		X
1273	10980	8	2004-07-28	2004	7	28	15	45	1545	UTC	209	30	1	57.362	-91.012	95.99	30.3565	258.3433	3.9014	0	62	2.32	2004-07-25	1526	F	340		X
1274	10980	8	2004-07-30	2004	7	30	3	50	350	UTC	211	30	1	57.128	-91.84	40.76	4.0183	147.875	0.755	0	56.5	3.49	2004-07-25	1526	F	340		X
1275	10980	8	2004-08-01	2004	8	1	3	25	325	UTC	213	31	1	57.212	-91.62	55.86	2.7211	239.4757	0	0	16.3	3.58	2004-07-25	1526	F	340		X
1276	10980	8	2004-08-01	2004	8	1	21	47	2147	UTC	213	31	1	57.258	-91.734	51.15	30.0927	251.403	6.4899	1	8.6	1.08	2004-07-25	1526	F	340		X
1277	10980	8	2004-08-05	2004	8	5	3	55	355	UTC	217	31	1	57.297	-91.375	72.91	10.287	154.687	0	1	22.1	-0.26	2004-07-25	1526	F	340		X
1278	10980	8	2004-08-05	2004	8	5	21	51	2151	UTC	217	31	1	57.092	-91.923	35.28	9.6113	235.2521	2.075	0	40.3	3.34	2004-07-25	1526	F	340		X
1279	10980	8	2004-08-06	2004	8	6	9	7	97	UTC	218	31	1	57.077	-92.436	4.14	3.1388	157.3637	0	1	31.2	3.63	2004-07-25	1526	F	340		X
1280	10980	8	2004-08-06	2004	8	6	15	43	1543	UTC	218	31	2	57.169	-92.284	17.38	10.5177	234.9117	2.9775	1	13.8	-0.12	2004-07-25	1526	F	340		X
1281	10980	8	2004-08-06	2004	8	6	21	29	2129	UTC	218	31	1	57.195	-92.097	28.36	14.6539	276.1609	5.9471	0	11.7	3.74	2004-07-25	1526	F	340		X
1282	10980	8	2004-08-07	2004	8	7	15	18	1518	UTC	219	31	1	57.274	-91.489	65.56	9.6852	256.4505	1.0064	1	37.8	0.38	2004-07-25	1526	F	340		X
1283	10980	8	2004-08-08	2004	8	8	15	47	1547	UTC	220	32	2	57.305	-90.774	107.99	11.8569	243.0739	0	0	43.4	0.96	2004-07-25	1526	F	340		X
1284	10980	8	2004-08-09	2004	8	9	15	36	1536	UTC	221	32	1	57.274	-90.795	106	12.3426	263.6996	3.6937	0	3.7	1.44	2004-07-25	1526	F	340		X
1285	10980	8	2004-08-09	2004	8	9	21	9	219	UTC	221	32	1	57.279	-91.04	91.69	3.9511	171.8699	20.3872	0	14.8	2.69	2004-07-25	1526	F	340		X
1286	10980	8	2004-08-09	2004	8	9	21	51	2151	UTC	221	32	1	57.299	-90.989	95.24	3.9511	171.8699	20.3872	0	3.8	2.69	2004-07-25	1526	F	340		X
1287	10980	8	2004-08-10	2004	8	10	15	50	1550	UTC	222	32	1	57.31	-90.835	104.55	5.6418	185.1936	29.4088	0	9.4	1.8	2004-07-25	1526	F	340		X
1288	10980	8	2004-08-11	2004	8	11	3	24	324	UTC	223	32	2	57.375	-90.523	124.61	18.1074	193.8847	48.2709	0	20.2	2.04	2004-07-25	1526	F	340		X
1289	10980	8	2004-08-12	2004	8	12	9	41	941	UTC	224	32	1	57.206	-90.224	139.1	8.5545	199.9391	67.8384	0	26.1	1.18	2004-07-25	1526	F	340		X
1290	10980	8	2004-08-15	2004	8	15	15	37	1537	UTC	227	33	1	56.575	-88.226	267.6	4.8859	195.9019	205.128	0	141.1	3.27	2004-07-25	1526	F	340		X
1291	10980	8	2004-08-17	2004	8	17	3	22	322	UTC	229	33	2	56.646	-88.332	259.45	7.5113	207.1073	196.048	0	10.3	2.4	2004-07-25	1526	F	340		X
1292	10980	8	2004-08-19	2004	8	19	21	22	2122	UTC	231	33	3	55.496	-85.114	491.97	15.4563	196.5353	433.799	0	239.4	2.36	2004-07-25	1526	F	340		X
1293	10980	8	2004-08-20	2004	8	20	9	48	948	UTC	232	33	1	55.442	-83.994	560.13	17.1131	155.2346	499.843	0	71.8	2.78	2004-07-25	1526	F	340		X
1294	10980	8	2004-08-21	2004	8	21	9	38	938	UTC	233	33	1	55.235	-82.598	651.88	25.9803	240.947	10.3496	0	92.6	3.47	2004-07-25	1526	F	340		X
1295	10980	8	2004-08-22	2004	8	22	9	20	920	UTC	234	34	1	55.227	-82.572	653.77	8.4646	201.8097	592.361	0	1.9	3.96	2004-07-25	1526	F	340		X
1296	10980	8	2004-08-22	2004	8	22	9	26	926	UTC	234	34	1	55.225	-82.606	651.83	8.4646	201.8097	592.361	0	2.2	3.96	2004-07-25	1526	F	340		X
1297	10980	8	2004-08-22	2004	8	22	21	47	2147	UTC	234	34	2	55.219	-82.48	659.6	12.7796	142.3418	96.6815	0	8.2	4.02	2004-07-25	1526	F	340		X
1298	10980	8	2004-08-23	2004	8	23	3	49	349	UTC	235	34	1	55.219	-82.419	663.24	8.2235	132.3161	601.62	0	3.9	0.46	2004-07-25	1526	F	340		X
1299	10980	8	2004-08-23	2004	8	23	15	53	1553	UTC	235	34	1	55.178	-82.345	669.42	7.8484	259.2675	0	0	6.6	0.58	2004-07-25	1526	F	340		X
1300	10980	8	2004-08-23	2004	8	23	15	56	1556	UTC	235	34	1	55.186	-82.329	670.02	7.8484	259.2675	0	0	1.4	0.58	2004-07-25	1526	F	340		X
1301	10980	8	2004-08-24	2004	8	24	3	24	324	UTC	236	34	1	55.224	-82.386	664.99	7.7869	147.8114	603.288	0	5.6	0.8	2004-07-25	1526	F	340		X
1302	10980	8	2004-08-24	2004	8	24	9	6	96	UTC	236	34	1	55.276	-82.463	658.2	14.8224	158.1524	596.278	0	7.7	3.54	2004-07-25	1526	F	340		X
1303	10980	8	2004-08-24	2004	8	24	21	4	214	UTC	236	34	2	55.277	-82.376	663.36	11.1595	291.536	0.1922	0	5.6	3.11	2004-07-25	1526	F	340		X
1304	10980	8	2004-08-25	2004	8	25	9	48	948	UTC	237	34	1	55.268	-82.477	657.7	13.9852	160.0346	4.4385	0	6.6	2.7	2004-07-25	1526	F	340		X
1305	10980	8	2004-08-25	2004	8	25	15	9	159	UTC	237	34	1	55.266	-82.445	659.69	3.6664	119.9785	50.8746	0	2.1	1.37	2004-07-25	1526	F	340		X
1306	10980	8	2004-08-25	2004	8	25	15	31	1531	UTC	237	34	1	55.258	-82.432	660.81	3.6664	119.9785	50.8746	0	1.2	1.37	2004-07-25	1526	F	340		X
1307	10980	8	2004-08-28	2004	8	28	3	33	333	UTC	240	34	1	55.255	-82.487	657.65	12.8332	149.794	595.906	0	3.6	3.21	2004-07-25	1526	F	340		X
1308	10980	8	2004-08-28	2004	8	28	9	56	956	UTC	240	34	3	55.209	-82.356	667.43	5.7206	160.9622	605.767	0	9.9	0.78	2004-07-25	1526	F	340		X
1309	10980	8	2004-08-28	2004	8	28	15	41	1541	UTC	240	34	2	55.218	-82.713	645.77	2.975	180.5408	584.665	0	23	3.42	2004-07-25	1526	F	340		X
1310	10980	8	2004-08-29	2004	8	29	9	47	947	UTC	241	35	1	55.313	-83.39	601.45	9.637	163.4199	539.305	0	44.9	0.82	2004-07-25	1526	F	340		X
1311	10980	8	2004-08-29	2004	8	29	9	48	948	UTC	241	35	1	55.307	-83.424	599.7	9.637	163.4199	539.305	0	2.3	0.82	2004-07-25	1526	F	340		X
1312	10980	8	2004-08-30	2004	8	30	9	36	936	UTC	242	35	1	55.32	-83.859	573.45	3.3383	193.5673	513.815	0	28	1.09	2004-07-25	1526	F	340		X
1313	10980	8	2004-08-31	2004	8	31	15	6	156	UTC	243	35	1	55.32	-84.546	533.21	15.8165	259.0413	7.3817	0	44.1	2.63	2004-07-25	1526	F	340		X
1314	10980	8	2004-08-31	2004	8	31	15	54	1554	UTC	243	35	1	55.314	-84.545	533.55	15.8165	259.0413	7.3817	0	0.7	2.63	2004-07-25	1526	F	340		X
1315	10980	8	2004-09-02	2004	9	2	3	19	319	UTC	245	35	1	55.357	-84.218	550.68	2.4943	88.9527	48.1954	0	21.5	0.91	2004-07-25	1526	F	340		X
1316	10980	8	2004-09-02	2004	9	2	9	49	949	UTC	245	35	1	55.306	-84.126	558.4	4.3465	203.5974	499.453	0	8.2	2.26	2004-07-25	1526	F	340		X
1317	10980	8	2004-09-02	2004	9	2	15	30	1530	UTC	245	35	1	55.37	-83.918	567.75	21.9318	248.0283	13.9605	0	15.2	0.5	2004-07-25	1526	F	340		X
1318	10980	8	2004-09-02	2004	9	2	15	57	1557	UTC	245	35	1	55.388	-83.761	576.24	21.9318	248.0283	13.9605	0	10.3	0.5	2004-07-25	1526	F	340		X
1319	10980	8	2004-09-03	2004	9	3	9	25	925	UTC	246	35	1	55.317	-83.442	598.2	10.4915	271.6177	4.5401	0	22	2.75	2004-07-25	1526	F	340		X
1320	10980	8	2004-09-07	2004	9	7	15	14	1514	UTC	250	36	1	55.113	-81.513	721.97	8.39	147.8613	93.6698	0	126.5	1.12	2004-07-25	1526	F	340		X
1321	10980	8	2004-09-08	2004	9	8	9	35	935	UTC	251	36	1	54.986	-81.722	715.01	4.6961	276.8634	134.201	0	19.7	2.85	2004-07-25	1526	F	340		X
1322	10980	8	2004-09-08	2004	9	8	15	52	1552	UTC	251	36	2	55.105	-81.835	703.02	2.128	284.6613	139.271	0	15.3	1.5	2004-07-25	1526	F	340		X
1323	10980	8	2004-09-09	2004	9	9	15	40	1540	UTC	252	36	1	55.408	-82.049	677.71	34.0238	197.7393	614.333	0	36.9	1.83	2004-07-25	1526	F	340		X
1324	10980	8	2004-09-10	2004	9	10	3	16	316	UTC	253	36	2	55.564	-82.347	653.82	45.7384	166.2462	589.888	0	26	2.12	2004-07-25	1526	F	340		X
1325	10980	8	2004-09-10	2004	9	10	3	37	337	UTC	253	36	2	55.597	-82.348	652.55	45.7384	166.2462	589.888	0	3.7	2.12	2004-07-25	1526	F	340		X
1326	10980	8	2004-09-14	2004	9	14	9	55	955	UTC	257	37	2	55.502	-82.036	674.91	43.6397	193.4151	610.948	0	22.6	1.25	2004-07-25	1526	F	340		X
1327	10980	8	2004-09-14	2004	9	14	15	54	1554	UTC	257	37	1	55.439	-81.939	683.15	40.9338	203.5556	619.437	0	9.4	3.24	2004-07-25	1526	F	340		X
1328	10980	8	2004-09-17	2004	9	17	9	31	931	UTC	260	37	2	55.144	-81.677	710.81	37.2732	249.3665	648.488	0	37.3	1.79	2004-07-25	1526	F	340		X
1329	10980	8	2004-09-17	2004	9	17	21	34	2134	UTC	260	37	1	55.139	-81.556	718.28	25.7489	249.6733	15.2129	0	7.8	2.04	2004-07-25	1526	F	340		X
1330	10980	8	2004-09-17	2004	9	17	21	50	2150	UTC	260	37	1	55.137	-81.585	716.63	25.7489	249.6733	15.2129	0	1.9	2.04	2004-07-25	1526	F	340		X
1331	10980	8	2004-09-18	2004	9	18	9	20	920	UTC	261	37	1	55.161	-81.705	708.42	35.7457	245.9881	646.03	0	8.2	2.38	2004-07-25	1526	F	340		X
1332	10980	8	2004-09-23	2004	9	23	3	42	342	UTC	266	38	1	55.719	-81.51	699.21	82.7614	205.0778	633.421	0	64.2	1.21	2004-07-25	1526	F	340		X
1333	10980	8	2004-09-24	2004	9	24	9	53	953	UTC	267	38	1	55.727	-81.487	700.35	84.3945	205.4521	634.495	0	1.7	2	2004-07-25	1526	F	340		X
1334	10980	8	2004-09-25	2004	9	25	15	14	1514	UTC	268	38	1	55.833	-82.327	645.75	71.4369	201.7741	580.168	0	54.7	2.59	2004-07-25	1526	F	340		X
1335	10980	8	2004-09-27	2004	9	27	9	15	915	UTC	270	39	1	55.852	-81.778	678.6	1.8194	181.5067	902.271	0	34.9	0.68	2004-07-25	1526	F	340		X
1336	10980	8	2004-09-27	2004	9	27	15	11	1511	UTC	270	39	1	55.89	-81.485	695.34	11.9592	216.1715	118.148	0	19.1	3.65	2004-07-25	1526	F	340		X
1337	10980	8	2004-09-28	2004	9	28	9	7	97	UTC	271	39	1	55.773	-81.414	703.31	81.7879	62.6371	637.144	0	14	0.93	2004-07-25	1526	F	340		X
1338	10980	8	2004-09-29	2004	9	29	21	50	2150	UTC	272	39	1	56.167	-81.215	704.2	69.5664	79.2357	635.802	0	46.3	1.38	2004-07-25	1526	F	340		X
1339	10980	8	2004-10-01	2004	10	1	3	57	357	UTC	274	39	1	55.982	-82.029	659.35	95.1093	178.3812	592.645	0	55.5	1.57	2004-07-25	1526	F	340		X
1340	10980	8	2004-10-03	2004	10	3	9	47	947	UTC	276	40	3	56.026	-82.433	633.41	87.1149	189.7561	566.822	0	26	2.73	2004-07-25	1526	F	340		X
1341	10980	8	2004-10-04	2004	10	4	9	38	938	UTC	277	40	3	55.757	-82.151	658.93	45.8587	284.7509	1028.13	0	35.2	3.23	2004-07-25	1526	F	340		X
1342	10980	8	2004-10-10	2004	10	10	9	17	917	UTC	283	41	1	55.716	-81.065	726.47	62.4694	52.4571	660.263	0	69.3	1.24	2004-07-25	1526	F	340		X
1343	10980	8	2004-10-12	2004	10	12	9	45	945	UTC	285	41	1	56.331	-81.601	676.56	94.9518	83.6054	607.49	0	77.3	0.91	2004-07-25	1526	F	340		X
1344	10980	8	2004-10-12	2004	10	12	21	23	2123	UTC	285	41	2	56.46	-81.944	652.72	118.771	88.5074	583.116	0	25.9	0.86	2004-07-25	1526	F	340		X
1345	10980	8	2004-10-22	2004	10	22	9	32	932	UTC	295	42	1	58.863	-82.481	628.61	51.6025	196.7373	964.84	0	272.7	3.15	2004-07-25	1526	F	340		X
1346	10980	8	2004-10-25	2004	10	25	3	13	313	UTC	298	43	1	57.644	-90.228	151.49	51.3953	185.7042	71.9596	0	477.4	2.92	2004-07-25	1526	F	340		X
1347	10980	8	2004-10-25	2004	10	25	21	36	2136	UTC	298	43	2	58.933	-83.492	574.08	164.502	72.3499	494.55	0	422.6	0.47	2004-07-25	1526	F	340		X
1348	10980	8	2004-10-28	2004	10	28	15	51	1551	UTC	301	43	1	58.683	-82.159	642.41	51.564	206.3826	967.153	0	82.8	3.39	2004-07-25	1526	F	340		X
1349	10980	8	2004-11-02	2004	11	2	15	15	1515		306	44	3	60.273	-80.42	789.92				0	205.1		2004-07-25	1526	F	340		X
1350	10980	8	2004-11-02	2004	11	2	15	37	1537		306	44	1	60.261	-80.432	788.8				0	1.5		2004-07-25	1526	F	340		X
1351	10980	8	2004-11-04	2004	11	4	15	28	1528		308	44	1	60.704	-80.413	809.29				0	50		2004-07-25	1526	F	340		X
1352	10980	8	2004-11-06	2004	11	6	21	21	2121		310	44	1	59.372	-86.467	439.02				0	371.6		2004-07-25	1526	F	340		X
1353	10980	8	2004-11-10	2004	11	10	3	49	349		314	45	1	60.295	-80.54	784.59				0	350.8		2004-07-25	1526	F	340		X
1354	10980	8	2004-11-12	2004	11	12	21	10	2110		316	45	1	60.423	-80.666	783.62				0	16.1		2004-07-25	1526	F	340		X
1355	10980	8	2004-11-15	2004	11	15	15	41	1541		319	46	1	60.209	-80.521	782.02				0	25.5		2004-07-25	1526	F	340		X
1356	10980	8	2004-11-15	2004	11	15	21	41	2141		319	46	2	60.196	-80.58	778.4				0	3.6		2004-07-25	1526	F	340		X
1357	10980	8	2004-11-19	2004	11	19	15	13	1513		323	46	1	60.415	-80.547	789.38				0	24.8		2004-07-25	1526	F	340		X
1358	10980	8	2004-11-19	2004	11	19	15	37	1537		323	46	1	60.371	-80.479	790.98				0	6.2		2004-07-25	1526	F	340		X
1359	10980	8	2004-11-20	2004	11	20	15	26	1526		324	46	1	60.544	-80.513	796.86				0	19.6		2004-07-25	1526	F	340		X
1360	10980	8	2004-11-25	2004	11	25	3	7	37		329	47	2	60.391	-80.942	768.07				0	29.5		2004-07-25	1526	F	340		X
1361	10980	8	2004-11-27	2004	11	27	15	25	1525		331	47	1	60.525	-80.083	818				0	50.2		2004-07-25	1526	F	340		X
1362	10980	8	2004-11-28	2004	11	28	21	32	2132		332	48	1	60.788	-80.412	813.33				0	34.8		2004-07-25	1526	F	340		X
1363	10980	8	2004-12-02	2004	12	2	3	49	349		336	48	1	61.696	-78.659	943.93				0	139.9		2004-07-25	1526	F	340		X
1364	10980	8	2004-12-02	2004	12	2	21	38	2138		336	48	1	62.497	-78.577	991.5				0	90.5		2004-07-25	1526	F	340		X
1365	10980	8	2004-12-03	2004	12	3	3	29	329		337	48	2	62.67	-78.396	1009.71				0	21.7		2004-07-25	1526	F	340		X
1366	10980	8	2004-12-03	2004	12	3	9	40	940		337	48	1	62.633	-78.051	1022.91				0	18.4		2004-07-25	1526	F	340		X
1367	10980	8	2004-12-03	2004	12	3	9	52	952		337	48	3	62.658	-77.958	1028.5				0	5.6		2004-07-25	1526	F	340		X
1368	10980	8	2004-12-03	2004	12	3	15	58	1558		337	48	1	62.591	-77.378	1051				0	31.1		2004-07-25	1526	F	340		X
1369	10980	8	2004-12-03	2004	12	3	21	16	2116		337	48	1	62.578	-77.223	1057.4				0	8.2		2004-07-25	1526	F	340		X
1370	10980	8	2004-12-04	2004	12	4	21	23	2123		338	48	1	62.685	-76.027	1118.31				0	63.5		2004-07-25	1526	F	340		X
1371	10980	8	2004-12-05	2004	12	5	9	29	929		339	49	3	62.798	-75.891	1130.34				0	14.6		2004-07-25	1526	F	340		X
1372	10980	8	2004-12-06	2004	12	6	9	11	911		340	49	1	62.866	-75.609	1146.84				0	16.5		2004-07-25	1526	F	340		X
1373	10980	8	2004-12-06	2004	12	6	15	21	1521		340	49	1	62.82	-75.769	1137.11				0	9.8		2004-07-25	1526	F	340		X
1374	10980	8	2004-12-09	2004	12	9	15	22	1522		343	49	2	62.891	-76.347	1114.19				0	31		2004-07-25	1526	F	340		X
1375	10980	8	2004-12-09	2004	12	9	21	5	215		343	49	3	62.881	-76.201	1120.33				0	7.6		2004-07-25	1526	F	340		X
1376	10980	8	2004-12-11	2004	12	11	3	44	344		345	49	1	62.732	-75.929	1125.24				0	22		2004-07-25	1526	F	340		X
1377	10980	8	2004-12-11	2004	12	11	21	27	2127		345	49	1	62.858	-76.076	1124.87				0	16.2		2004-07-25	1526	F	340		X
1378	10980	8	2004-12-12	2004	12	12	15	44	1544		346	50	1	62.76	-76.475	1101.41				0	23.5		2004-07-25	1526	F	340		X
1379	10980	8	2004-12-12	2004	12	12	21	29	2129		346	50	1	62.771	-76.336	1108.38				0	7.3		2004-07-25	1526	F	340		X
1380	10980	8	2004-12-13	2004	12	13	15	31	1531		347	50	1	62.834	-76.078	1123.53				0	15.2		2004-07-25	1526	F	340		X
1381	10980	8	2004-12-14	2004	12	14	9	26	926		348	50	1	62.858	-76.006	1128.09				0	4.6		2004-07-25	1526	F	340		X
1382	10980	8	2004-12-20	2004	12	20	15	44	1544		354	51	2	62.475	-75.251	1145.03				0	58.6		2004-07-25	1526	F	340		X
1383	10980	8	2004-12-24	2004	12	24	9	12	912		358	51	1	62.584	-75.575	1134.64				0	21		2004-07-25	1526	F	340		X
1384	10980	8	2004-12-24	2004	12	24	15	51	1551		358	51	2	62.606	-75.754	1127.23				0	9.7		2004-07-25	1526	F	340		X
1385	10980	8	2004-12-24	2004	12	24	21	40	2140		358	51	2	62.556	-75.632	1130.6				0	8.5		2004-07-25	1526	F	340		X
1386	10980	8	2004-12-27	2004	12	27	15	52	1552		361	52	2	62.545	-75.068	1157.01				0	29.5		2004-07-25	1526	F	340		X
1387	10980	8	2004-12-27	2004	12	27	21	47	2147		361	52	1	62.531	-75.189	1150.57				0	6.5		2004-07-25	1526	F	340		X
1388	10980	8	2004-12-29	2004	12	29	9	55	955		363	52	2	62.661	-75.221	1155.07				0	14.8		2004-07-25	1526	F	340		X
1389	10980	8	2004-12-29	2004	12	29	15	34	1534		363	52	1	62.619	-75.334	1147.73				0	7.6		2004-07-25	1526	F	340		X
1390	10980	8	2004-12-29	2004	12	29	21	13	2113		363	52	1	62.605	-75.739	1127.89				0	21.2		2004-07-25	1526	F	340		X
1391	40622	9	2004-07-27	2004	7	27	21	36	2136	UTC	208	30	1	57.262	-92.292	25.1	8.9586	270.6899	2.3536	0	1022.1	1.78	2004-07-26	1615	F	408		X
1392	40622	9	2004-07-29	2004	7	29	3	15	315	UTC	210	30	1	57.604	-92.253	61.63	17.4968	236.0522	3.4555	0	38.2	2.78	2004-07-26	1615	F	408		X
1393	40622	9	2004-07-31	2004	7	31	15	39	1539	UTC	212	30	1	57.342	-92.104	38.92	4.7021	271.5972	0	0	30.6	3.78	2004-07-26	1615	F	408		X
1394	40622	9	2004-07-31	2004	7	31	15	48	1548	UTC	212	30	2	57.362	-92.123	40.02	4.7021	271.5972	0	0	2.5	3.78	2004-07-26	1615	F	408		X
1395	40622	9	2004-07-31	2004	7	31	21	52	2152	UTC	212	30	1	57.39	-92.131	42.35	18.2974	256.9786	9.0848	0	3.2	0.74	2004-07-26	1615	F	408		X
1396	40622	9	2004-08-01	2004	8	1	15	53	1553	UTC	213	31	1	57.392	-92.254	39.12	11.0378	250.946	2.6472	0	7.4	3.26	2004-07-26	1615	F	408		X
1397	40622	9	2004-08-02	2004	8	2	9	51	951	UTC	214	31	1	57.236	-92.166	27.68	10.0892	248.8271	2.1106	0	18.2	1.52	2004-07-26	1615	F	408		X
1398	40622	9	2004-08-02	2004	8	2	15	31	1531	UTC	214	31	1	57.178	-91.946	35.9	11.8553	147.9946	2.3281	0	14.8	2.23	2004-07-26	1615	F	408		X
1399	40622	9	2004-08-03	2004	8	3	3	6	36	UTC	215	31	1	57.216	-92.295	20.74	9.6398	281.2027	0.5912	0	21.6	1.52	2004-07-26	1615	F	408		X
1400	40622	9	2004-08-03	2004	8	3	9	40	940	UTC	215	31	1	57.278	-92.257	27.73	10.9017	265.8612	3.852	0	7.3	1.99	2004-07-26	1615	F	408		X
1401	40622	9	2004-08-06	2004	8	6	9	9	99	UTC	218	31	1	57.404	-92.334	38.82	3.1388	157.3637	0	1	14.8	3.63	2004-07-26	1615	F	408		X
1402	40622	9	2004-08-09	2004	8	9	21	10	2110	UTC	221	32	1	57.251	-91.95	39.2	3.9511	171.8699	20.3872	0	28.8	2.69	2004-07-26	1615	F	408		X
1403	40622	9	2004-08-09	2004	8	9	21	51	2151	UTC	221	32	1	57.258	-91.944	39.91	3.9511	171.8699	20.3872	0	0.9	2.69	2004-07-26	1615	F	408		X
1404	40622	9	2004-08-13	2004	8	13	9	41	941	UTC	225	32	3	57.452	-92.227	45.94	15.2175	271.5972	6.6895	0	27.6	1.05	2004-07-26	1615	F	408		X
1405	40622	9	2004-08-14	2004	8	14	9	17	917	UTC	226	32	1	57.258	-92.363	22.8	10.7527	261.4132	1.5067	1	23.1	1.15	2004-07-26	1615	F	408		X
1406	40622	9	2004-08-17	2004	8	17	15	33	1533	UTC	229	33	1	57.376	-92.023	44.95	16.8592	259.6732	7.9841	0	24.4	2.03	2004-07-26	1615	F	408		X
1407	40622	9	2004-08-19	2004	8	19	3	36	336	UTC	231	33	1	57.349	-91.794	53.1	25.3821	158.9625	0	1	14.1	0.72	2004-07-26	1615	F	408		X
1408	40622	9	2004-08-21	2004	8	21	21	13	2113	UTC	233	33	1	57.29	-91.81	48.7	5.8901	285.6868	0	1	6.7	3.72	2004-07-26	1615	F	408		X
1409	40622	9	2004-08-22	2004	8	22	15	19	1519	UTC	234	34	1	57.338	-91.887	47.89	11.2555	242.6901	0.3168	1	7.1	0.3	2004-07-26	1615	F	408		X
1410	40622	9	2004-08-22	2004	8	22	21	4	214	UTC	234	34	1	57.275	-92.043	36.15	12.7796	142.3418	96.6815	0	11.8	4.02	2004-07-26	1615	F	408		X
1411	40622	9	2004-08-22	2004	8	22	21	14	2114	UTC	234	34	1	57.322	-91.997	41.69	12.7796	142.3418	96.6815	0	5.9	4.02	2004-07-26	1615	F	408		X
1412	40622	9	2004-08-22	2004	8	22	21	49	2149	UTC	234	34	1	57.309	-91.994	40.86	12.7796	142.3418	96.6815	0	1.5	4.02	2004-07-26	1615	F	408		X
1413	40622	9	2004-08-23	2004	8	23	3	48	348	UTC	235	34	2	57.441	-92.097	48.27	8.2235	132.3161	601.62	0	16	0.46	2004-07-26	1615	F	408		X
1414	40622	9	2004-08-23	2004	8	23	9	15	915	UTC	235	34	1	57.495	-92.101	53.43	28.3357	260.1293	4.3341	0	6	4	2004-07-26	1615	F	408		X
1415	40622	9	2004-08-23	2004	8	23	15	51	1551	UTC	235	34	1	57.34	-92.297	32.77	7.8484	259.2675	0	1	20.9	0.58	2004-07-26	1615	F	408		X
1416	40622	9	2004-08-23	2004	8	23	15	54	1554	UTC	235	34	3	57.329	-92.329	30.93	7.8484	259.2675	0	1	2.3	0.58	2004-07-26	1615	F	408		X
1417	40622	9	2004-08-25	2004	8	25	3	5	35	UTC	237	34	1	57.226	-91.962	37.19	17.0911	147.875	4.0589	0	25	1.23	2004-07-26	1615	F	408		X
1418	40622	9	2004-08-25	2004	8	25	15	48	1548	UTC	237	34	1	57.281	-91.894	43.84	3.6664	119.9785	50.8746	0	7.4	1.37	2004-07-26	1615	F	408		X
1419	40622	9	2004-08-26	2004	8	26	3	8	38	UTC	238	34	2	57.363	-91.774	55	26.5043	147.3807	0	1	11.7	1.79	2004-07-26	1615	F	408		X
1420	40622	9	2004-08-26	2004	8	26	15	23	1523	UTC	238	34	1	57.319	-92.262	31.54	10.0893	234.9117	2.552	0	29.8	2.01	2004-07-26	1615	F	408		X
1421	40622	9	2004-08-28	2004	8	28	21	8	218	UTC	240	34	3	57.361	-91.937	47.3	19.5229	248.0706	10.8992	0	20.2	0.57	2004-07-26	1615	F	408		X
1422	40622	9	2004-08-29	2004	8	29	15	52	1552	UTC	241	35	1	57.381	-91.972	47.41	27.701	257.3038	5.8072	0	3.1	3.72	2004-07-26	1615	F	408		X
1423	40622	9	2004-09-01	2004	9	1	3	32	332	UTC	244	35	1	57.152	-89.923	156.92	15.4585	197.2788	88.5097	0	126.5	2.03	2004-07-26	1615	F	408		X
1424	40622	9	2004-09-01	2004	9	1	3	44	344	UTC	244	35	2	57.153	-89.893	158.74	15.4585	197.2788	88.5097	0	1.8	2.03	2004-07-26	1615	F	408		X
1425	40622	9	2004-09-02	2004	9	2	15	30	1530	UTC	245	35	2	56.76	-87.742	292.87	21.9318	248.0283	13.9605	0	138.6	0.5	2004-07-26	1615	F	408		X
1426	40622	9	2004-09-04	2004	9	4	21	43	2143	UTC	247	35	2	56.976	-88.327	254.51	12.7728	269.0978	18.4038	0	43.2	3.48	2004-07-26	1615	F	408		X
1427	40622	9	2004-09-05	2004	9	5	3	54	354	UTC	248	36	1	57.098	-88.663	233.45	11.3494	220.9235	51.1039	0	24.6	-0.04	2004-07-26	1615	F	408		X
1428	40622	9	2004-09-06	2004	9	6	21	23	2123	UTC	249	36	1	57.164	-90.306	133.77	2.201	188.4411	63.563	0	100.1	3.66	2004-07-26	1615	F	408		X
1429	40622	9	2004-09-08	2004	9	8	15	15	1515	UTC	251	36	1	57.228	-89.561	179.35	2.128	284.6613	139.271	0	45.7	1.5	2004-07-26	1615	F	408		X
1430	40622	9	2004-09-11	2004	9	11	3	14	314	UTC	254	36	1	57.429	-90.97	101.04	15.271	286.6709	196.216	0	88	2.56	2004-07-26	1615	F	408		X
1431	40622	9	2004-09-18	2004	9	18	3	14	314	UTC	261	37	1	58.373	-92.83	146.83	10.7685	224.8587	4.1695	0	152.6	0.49	2004-07-26	1615	F	408		X
1432	40622	9	2004-09-18	2004	9	18	21	12	2112	UTC	261	37	1	58.479	-92.654	157.61	24.6036	247.5966	18.1304	0	15.7	2.75	2004-07-26	1615	F	408		X
1433	40622	9	2004-09-19	2004	9	19	9	5	95	UTC	262	38	1	58.519	-92.725	162.36	22.3515	243.8375	17.6831	0	6.1	3.12	2004-07-26	1615	F	408		X
1434	40623	10	2004-01-01	2004	1	1	15	56	1556		0	0	2	60.382	-64.02	1705.68				0	91.4		2004-07-27	1800	M	409
1435	40623	10	2004-07-27	2004	7	27	15	33	1533	UTC	208	30	2	57.25	-92.189	27.78	15.2928	267.4111	8.0388	0	145.1	1.63	2004-07-27	1800	M	409
1436	40623	10	2004-07-28	2004	7	28	9	10	910	UTC	209	30	1	57.285	-92.221	29.59	13.0157	268.3103	5.2477	0	4.4	1.49	2004-07-27	1800	M	409
1437	40623	10	2004-07-28	2004	7	28	15	10	1510	UTC	209	30	1	57.327	-92.058	39.46	30.3565	258.3433	3.9014	0	10.9	2.32	2004-07-27	1800	M	409
1438	40623	10	2004-07-28	2004	7	28	15	48	1548	UTC	209	30	1	57.397	-91.931	50.4	30.3565	258.3433	3.9014	0	10.9	2.32	2004-07-27	1800	M	409
1439	40623	10	2004-07-28	2004	7	28	21	40	2140	UTC	209	30	1	57.358	-92.172	38.01	15.4663	261.4159	6.3521	0	15.2	1.05	2004-07-27	1800	M	409
1440	40623	10	2004-07-29	2004	7	29	3	17	317	UTC	210	30	1	57.4	-92.135	43.17	17.4968	236.0522	3.4555	0	5.2	2.78	2004-07-27	1800	M	409
1441	40623	10	2004-07-29	2004	7	29	21	18	2118	UTC	210	30	2	57.444	-92.285	43.93	10.2357	259.278	2.1376	0	10.3	0.63	2004-07-27	1800	M	409
1442	40623	10	2004-07-31	2004	7	31	3	38	338	UTC	212	30	1	57.352	-92.337	33.21	5.4999	263.1427	0	1	10.7	3.83	2004-07-27	1800	M	409
1443	40623	10	2004-07-31	2004	7	31	15	49	1549	UTC	212	30	2	57.321	-92.351	29.66	4.7021	271.5972	0	1	3.6	3.78	2004-07-27	1800	M	409
1444	40623	10	2004-08-01	2004	8	1	3	45	345	UTC	213	31	2	57.217	-92.302	20.57	2.7211	239.4757	0	0	12	3.58	2004-07-27	1800	M	409
1445	40623	10	2004-08-01	2004	8	1	15	54	1554	UTC	213	31	3	57.204	-92.168	25.31	11.0378	250.946	2.6472	0	8.2	3.26	2004-07-27	1800	M	409
1446	40623	10	2004-08-01	2004	8	1	21	44	2144	UTC	213	31	1	57.429	-91.945	52.5	30.0927	251.403	6.4899	0	28.5	1.08	2004-07-27	1800	M	409
1447	40623	10	2004-08-02	2004	8	2	3	26	326	UTC	214	31	1	57.248	-92.324	22.79	7.1612	269.9689	0.0359	0	30.5	2.72	2004-07-27	1800	M	409
1448	40623	10	2004-08-02	2004	8	2	15	32	1532	UTC	214	31	1	57.178	-92.298	17.43	11.8553	147.9946	2.3281	1	8	2.23	2004-07-27	1800	M	409
1449	40623	10	2004-08-02	2004	8	2	21	30	2130	UTC	214	31	1	57.318	-92.152	35.02	16.6607	270.3773	8.1263	0	17.9	1.54	2004-07-27	1800	M	409
1450	40623	10	2004-08-03	2004	8	3	3	5	35	UTC	215	31	2	57.229	-92.265	23	9.6398	281.2027	0.5912	0	12	1.52	2004-07-27	1800	M	409
1451	40623	10	2004-08-03	2004	8	3	21	18	2118	UTC	215	31	1	57.269	-91.849	45.49	18.1885	144.6373	0	1	25.5	2.11	2004-07-27	1800	M	409
1452	40623	10	2004-08-04	2004	8	4	15	44	1544	UTC	216	31	1	57.489	-92.27	49	12.0158	248.0283	4.1103	0	35.3	0.12	2004-07-27	1800	M	409
1453	40623	10	2004-08-04	2004	8	4	21	7	217	UTC	216	31	1	57.528	-92.286	52.93	12.8386	244.1324	5.3639	0	4.5	2.74	2004-07-27	1800	M	409
1454	40623	10	2004-08-04	2004	8	4	21	34	2134	UTC	216	31	1	57.558	-92.317	55.77	12.8386	244.1324	5.3639	0	3.8	2.74	2004-07-27	1800	M	409
1455	40623	10	2004-08-05	2004	8	5	3	54	354	UTC	217	31	3	57.517	-92.307	51.44	10.287	154.687	0	0	4.6	-0.26	2004-07-27	1800	M	409
1456	40623	10	2004-08-05	2004	8	5	9	18	918	UTC	217	31	1	57.572	-92.26	58.07	15.7042	242.8215	6.6347	0	6.8	3.14	2004-07-27	1800	M	409
1457	40623	10	2004-08-05	2004	8	5	15	20	1520	UTC	217	31	1	57.481	-92.3	47.65	10.0356	248.0283	2.1007	0	10.4	-0.27	2004-07-27	1800	M	409
1458	40623	10	2004-08-05	2004	8	5	21	52	2152	UTC	217	31	2	57.504	-92.324	49.8	9.6113	235.2521	2.075	0	2.9	3.34	2004-07-27	1800	M	409
1459	40623	10	2004-08-06	2004	8	6	9	8	98	UTC	218	31	1	57.575	-92.188	59.63	3.1388	157.3637	0	0	11.4	3.63	2004-07-27	1800	M	409
1460	40623	10	2004-08-06	2004	8	6	15	41	1541	UTC	218	31	1	57.511	-92.314	50.69	10.5177	234.9117	2.9775	0	10.4	-0.12	2004-07-27	1800	M	409
1461	40623	10	2004-08-06	2004	8	6	21	31	2131	UTC	218	31	1	57.545	-92.359	53.89	14.6539	276.1609	5.9471	0	4.7	3.74	2004-07-27	1800	M	409
1462	40623	10	2004-08-07	2004	8	7	3	12	312	UTC	219	31	1	57.619	-92.28	62.89	17.013	228.4897	1.257	0	9.5	0.06	2004-07-27	1800	M	409
1463	40623	10	2004-08-07	2004	8	7	15	27	1527	UTC	219	31	1	57.381	-92.273	37.55	9.6852	256.4505	1.0064	0	26.6	0.38	2004-07-27	1800	M	409
1464	40623	10	2004-08-08	2004	8	8	15	49	1549	UTC	220	32	1	57.245	-92.143	29.38	11.8569	243.0739	0	0	17.1	0.96	2004-07-27	1800	M	409
1465	40623	10	2004-08-08	2004	8	8	21	34	2134	UTC	220	32	1	57.151	-92.393	11.38	15.5184	249.0688	7.887	0	18.4	3.4	2004-07-27	1800	M	409
1466	40623	10	2004-08-09	2004	8	9	3	23	323	UTC	221	32	1	57.287	-92.135	33.03	16.5438	245.1956	0	0	21.8	1.25	2004-07-27	1800	M	409
1467	40623	10	2004-08-09	2004	8	9	15	34	1534	UTC	221	32	1	57.335	-92.222	34.26	12.3426	263.6996	3.6937	0	7.5	1.44	2004-07-27	1800	M	409
1468	40623	10	2004-08-09	2004	8	9	23	48	2348	UTC	221	32	3	57.113	-92.451	5.89	4.8532	281.7696	0.2893	0	28.4	3.18	2004-07-27	1800	M	409
1469	40623	10	2004-08-10	2004	8	10	15	5	155	UTC	222	32	2	57.361	-91.995	44.83	5.6418	185.1936	29.4088	0	39.1	1.8	2004-07-27	1800	M	409
1470	40623	10	2004-08-11	2004	8	11	9	52	952	UTC	223	32	1	57.196	-92.333	17.57	15.7348	245.0316	7.2324	0	27.5	1.64	2004-07-27	1800	M	409
1471	40623	10	2004-08-11	2004	8	11	15	26	1526	UTC	223	32	3	57.205	-92.165	25.52	8.2673	276.1609	1.6041	0	10.2	2.15	2004-07-27	1800	M	409
1472	40623	10	2004-08-11	2004	8	11	15	28	1528	UTC	223	32	1	57.234	-92.31	21.87	8.2673	276.1609	1.6041	0	9.4	2.15	2004-07-27	1800	M	409
1473	40623	10	2004-08-11	2004	8	11	21	44	2144	UTC	223	32	2	57.209	-92.279	20.74	10.7929	281.2952	1.2508	0	3.4	1.26	2004-07-27	1800	M	409
1474	40623	10	2004-08-12	2004	8	12	21	14	2114	UTC	224	32	1	57.221	-92.274	21.96	10.7054	278.5817	1.9788	0	1.4	0.95	2004-07-27	1800	M	409
1475	40623	10	2004-08-13	2004	8	13	9	41	941	UTC	225	32	2	57.314	-92.177	33.77	15.2175	271.5972	6.6895	0	11.9	1.05	2004-07-27	1800	M	409
1476	40623	10	2004-08-14	2004	8	14	9	17	917	UTC	226	32	1	57.374	-92.254	37.28	10.7527	261.4132	1.5067	0	8.1	1.15	2004-07-27	1800	M	409
1477	40623	10	2004-08-14	2004	8	14	15	8	158	UTC	226	32	1	57.273	-92.276	26.65	9.7868	269.3071	3.5811	0	11.3	3.31	2004-07-27	1800	M	409
1478	40623	10	2004-08-14	2004	8	14	21	39	2139	UTC	226	32	1	57.211	-92.238	22.6	10.7702	270.0432	4.3013	0	7.3	1.08	2004-07-27	1800	M	409
1479	40623	10	2004-08-16	2004	8	16	3	8	38	UTC	228	33	1	57.246	-92.259	24.72	21.5606	195.9993	11.3088	0	4.1	3.07	2004-07-27	1800	M	409
1480	40623	10	2004-08-16	2004	8	16	15	13	1513	UTC	228	33	3	57.188	-92.04	31.06	16.4957	154.9831	5.4031	0	14.7	2.81	2004-07-27	1800	M	409
1481	40623	10	2004-08-17	2004	8	17	3	21	321	UTC	229	33	1	57.247	-92.14	29.67	7.5113	207.1073	196.048	0	8.9	2.4	2004-07-27	1800	M	409
1482	40623	10	2004-08-17	2004	8	17	9	44	944	UTC	229	33	1	57.23	-92.168	27.14	16.7822	273.618	8.341	0	2.5	1.57	2004-07-27	1800	M	409
1483	40623	10	2004-08-21	2004	8	21	15	42	1542	UTC	233	33	1	58.169	-92.731	123.54	6.2901	259.5256	1.5952	0	110	0.12	2004-07-27	1800	M	409
1484	40623	10	2004-08-21	2004	8	21	21	14	2114	UTC	233	33	1	58.145	-92.744	120.97	5.8901	285.6868	0	1	2.8	3.72	2004-07-27	1800	M	409
1485	40623	10	2004-08-21	2004	8	21	21	16	2116	UTC	233	33	2	58.15	-92.761	121.65	5.8901	285.6868	0	1	1.1	3.72	2004-07-27	1800	M	409
1486	40623	10	2004-08-22	2004	8	22	15	19	1519	UTC	234	34	2	57.657	-92.414	65.9	11.2555	242.6901	0.3168	0	58.7	0.3	2004-07-27	1800	M	409
1487	40623	10	2004-08-22	2004	8	22	21	4	214	UTC	234	34	1	57.427	-92.238	43.1	12.7796	142.3418	96.6815	0	27.7	4.02	2004-07-27	1800	M	409
1488	40623	10	2004-08-22	2004	8	22	21	49	2149	UTC	234	34	3	57.412	-92.187	42.83	12.7796	142.3418	96.6815	0	3.5	4.02	2004-07-27	1800	M	409
1489	40623	10	2004-08-23	2004	8	23	3	45	345	UTC	235	34	2	57.39	-92.044	45.36	8.2235	132.3161	601.62	0	9	0.46	2004-07-27	1800	M	409
1490	40623	10	2004-08-23	2004	8	23	9	13	913	UTC	235	34	1	57.352	-91.958	45.69	28.3357	260.1293	4.3341	0	6.7	4	2004-07-27	1800	M	409
1491	40623	10	2004-08-24	2004	8	24	21	4	214	UTC	236	34	1	57.183	-92.317	17.04	11.1595	291.536	0.1922	1	28.7	3.11	2004-07-27	1800	M	409
1492	40623	10	2004-08-24	2004	8	24	21	41	2141	UTC	236	34	1	57.183	-92.291	18.12	11.1595	291.536	0.1922	0	1.6	3.11	2004-07-27	1800	M	409
1493	40623	10	2004-08-25	2004	8	25	3	5	35	UTC	237	34	1	57.314	-92.124	35.73	17.0911	147.875	4.0589	0	17.8	1.23	2004-07-27	1800	M	409
1494	40623	10	2004-08-25	2004	8	25	3	20	320	UTC	237	34	1	57.31	-92.094	36.59	17.0911	147.875	4.0589	0	1.9	1.23	2004-07-27	1800	M	409
1495	40623	10	2004-08-25	2004	8	25	15	32	1532	UTC	237	34	1	57.308	-92.19	32.76	3.6664	119.9785	50.8746	0	5.8	1.37	2004-07-27	1800	M	409
1496	40623	10	2004-08-25	2004	8	25	15	48	1548	UTC	237	34	2	57.307	-92.252	30.65	3.6664	119.9785	50.8746	0	3.7	1.37	2004-07-27	1800	M	409
1497	40623	10	2004-08-25	2004	8	25	21	17	2117	UTC	237	34	3	57.118	-92.418	7.56	3.1962	261.1596	23.5487	1	23.4	2.16	2004-07-27	1800	M	409
1498	40623	10	2004-08-27	2004	8	27	3	55	355	UTC	239	34	1	57.221	-92.114	29.07	25.3329	242.962	10.8602	0	21.7	2.5	2004-07-27	1800	M	409
1499	40623	10	2004-08-27	2004	8	27	21	46	2146	UTC	239	34	1	57.415	-92.101	45.67	20.597	249.8949	11.7929	0	21.7	0.72	2004-07-27	1800	M	409
1500	40623	10	2004-08-31	2004	8	31	15	6	156	UTC	243	35	1	57.451	-92.193	46.62	15.8165	259.0413	7.3817	0	6.8	2.63	2004-07-27	1800	M	409
1501	40623	10	2004-08-31	2004	8	31	15	55	1555	UTC	243	35	3	57.44	-92.199	45.35	15.8165	259.0413	7.3817	0	1.3	2.63	2004-07-27	1800	M	409
1502	40623	10	2004-09-01	2004	9	1	9	14	914	UTC	244	35	1	57.537	-92.204	55.31	17.6968	236.1595	10.1596	0	10.8	1.83	2004-07-27	1800	M	409
1503	40623	10	2004-09-02	2004	9	2	3	19	319	UTC	245	35	1	57.456	-92.151	48.19	2.4943	88.9527	48.1954	0	9.6	0.91	2004-07-27	1800	M	409
1504	40623	10	2004-09-02	2004	9	2	3	20	320	UTC	245	35	1	57.469	-92.132	50	2.4943	88.9527	48.1954	0	1.8	0.91	2004-07-27	1800	M	409
1505	40623	10	2004-09-02	2004	9	2	9	4	94	UTC	245	35	1	57.462	-92.097	50.3	4.3465	203.5974	499.453	0	2.2	2.26	2004-07-27	1800	M	409
1506	40623	10	2004-09-02	2004	9	2	15	29	1529	UTC	245	35	1	57.513	-92.111	54.96	21.9318	248.0283	13.9605	0	5.8	0.5	2004-07-27	1800	M	409
1507	40623	10	2004-09-02	2004	9	2	15	30	1530	UTC	245	35	1	57.557	-92.157	58.38	21.9318	248.0283	13.9605	0	5.6	0.5	2004-07-27	1800	M	409
1508	40623	10	2004-09-02	2004	9	2	15	56	1556	UTC	245	35	1	57.527	-92.124	56.05	21.9318	248.0283	13.9605	0	3.9	0.5	2004-07-27	1800	M	409
1509	40623	10	2004-09-04	2004	9	4	15	10	1510	UTC	247	35	1	57.291	-91.889	44.7	9.981	220.5918	5.5158	0	29.9	-0.2	2004-07-27	1800	M	409
1510	40623	10	2004-09-04	2004	9	4	21	41	2141	UTC	247	35	1	57.377	-91.851	52.35	12.7728	269.0978	18.4038	1	9.9	3.48	2004-07-27	1800	M	409
1511	40623	10	2004-09-05	2004	9	5	21	20	2120	UTC	248	36	1	57.206	-92.171	25.3	16.0219	188.038	8.127	0	27.2	3.75	2004-07-27	1800	M	409
1512	40623	10	2004-09-05	2004	9	5	21	43	2143	UTC	248	36	2	57.212	-92.151	26.67	16.0219	188.038	8.127	0	1.4	3.75	2004-07-27	1800	M	409
1513	40623	10	2004-09-07	2004	9	7	9	46	946	UTC	250	36	1	57.449	-92.061	50.16	23.713	260.7497	13.6046	0	27	3.47	2004-07-27	1800	M	409
1514	40623	10	2004-09-07	2004	9	7	15	13	1513	UTC	250	36	3	57.313	-92.293	30.11	8.39	147.8613	93.6698	1	20.6	1.12	2004-07-27	1800	M	409
1515	40623	10	2004-09-07	2004	9	7	15	41	1541	UTC	250	36	1	57.28	-92.246	28.28	8.39	147.8613	93.6698	0	4.6	1.12	2004-07-27	1800	M	409
1516	40623	10	2004-09-08	2004	9	8	21	11	2111	UTC	251	36	2	57.457	-92.055	51.11	23.6673	260.2019	13.7725	0	22.9	2.43	2004-07-27	1800	M	409
1517	40623	10	2004-09-08	2004	9	8	21	48	2148	UTC	251	36	1	57.451	-92.062	50.32	23.6673	260.2019	13.7725	0	0.8	2.43	2004-07-27	1800	M	409
1518	40623	10	2004-09-10	2004	9	10	3	18	318	UTC	253	36	2	57.365	-92.031	43.7	45.7384	166.2462	589.888	0	9.8	2.12	2004-07-27	1800	M	409
1519	40623	10	2004-09-10	2004	9	10	15	47	1547	UTC	253	36	2	57.318	-92.267	31.3	9.773	271.5972	1.3034	0	15.2	2.24	2004-07-27	1800	M	409
1520	40623	10	2004-09-11	2004	9	11	15	46	1546	UTC	254	36	1	57.209	-92.125	27.75	16.153	193.7519	7.2038	0	14.9	2.73	2004-07-27	1800	M	409
1521	40623	10	2004-09-12	2004	9	12	21	52	2152	UTC	255	37	3	57.207	-92.251	21.73	12.4796	281.2027	2.925	0	7.6	0.96	2004-07-27	1800	M	409
1522	40623	10	2004-09-13	2004	9	13	21	32	2132	UTC	256	37	2	57.271	-92.235	27.83	9.463	319.4795	366.612	0	7.2	1.08	2004-07-27	1800	M	409
1523	40623	10	2004-09-14	2004	9	14	15	54	1554	UTC	257	37	3	57.369	-92.241	37.1	40.9338	203.5556	619.437	0	10.9	3.24	2004-07-27	1800	M	409
1524	40623	10	2004-09-14	2004	9	14	21	42	2142	UTC	257	37	1	57.423	-92.116	45.96	19.972	246.773	11.2926	0	9.6	1.19	2004-07-27	1800	M	409
1525	40623	10	2004-09-15	2004	9	15	3	24	324	UTC	258	37	1	57.38	-92.2	39.3	14.045	259.3515	4.7822	0	7	2.96	2004-07-27	1800	M	409
1526	40623	10	2004-09-15	2004	9	15	15	50	1550	UTC	258	37	1	57.259	-92.208	27.77	14.0417	270.6899	7.0423	0	13.5	2.61	2004-07-27	1800	M	409
1527	40623	10	2004-09-16	2004	9	16	9	42	942	UTC	259	37	1	57.491	-92.04	54.82	25.5194	252.9559	14.7464	0	27.8	1.47	2004-07-27	1800	M	409
1528	40623	10	2004-09-16	2004	9	16	15	27	1527	UTC	259	37	1	57.433	-91.935	53.22	30.779	250.8375	6.2278	0	9	1.73	2004-07-27	1800	M	409
1529	40623	10	2004-09-16	2004	9	16	21	19	2119	UTC	259	37	1	57.477	-91.769	63.59	37.9896	150.9453	0	1	11.1	1.55	2004-07-27	1800	M	409
1530	40623	10	2004-09-17	2004	9	17	15	3	153	UTC	260	37	1	57.623	-92.144	65.56	24.2796	238.9211	8.432	0	27.8	0.85	2004-07-27	1800	M	409
1531	40623	10	2004-09-17	2004	9	17	15	38	1538	UTC	260	37	3	57.593	-92.153	62.22	24.2796	238.9211	8.432	0	3.4	0.85	2004-07-27	1800	M	409
1532	40623	10	2004-09-17	2004	9	17	21	6	216	UTC	260	37	1	57.513	-92.045	56.79	25.7489	249.6733	15.2129	0	11	2.04	2004-07-27	1800	M	409
1533	40623	10	2004-09-17	2004	9	17	21	36	2136	UTC	260	37	2	57.536	-92.104	57.46	25.7489	249.6733	15.2129	0	4.4	2.04	2004-07-27	1800	M	409
1534	40623	10	2004-09-18	2004	9	18	21	26	2126	UTC	261	37	1	57.335	-91.94	45.22	24.6036	247.5966	18.1304	0	24.5	2.75	2004-07-27	1800	M	409
1535	40623	10	2004-09-19	2004	9	19	15	39	1539	UTC	262	38	1	57.306	-92.109	35.65	19.4031	271.5972	10.8857	0	10.7	0	2004-07-27	1800	M	409
1536	40623	10	2004-09-24	2004	9	24	3	19	319	UTC	267	38	2	58.706	-92.973	184.78	10.0962	252.999	33.578	0	164.3	1.75	2004-07-27	1800	M	409
1537	40623	10	2004-09-24	2004	9	24	9	52	952	UTC	267	38	2	58.911	-92.986	207.51	84.3945	205.4521	634.495	0	22.9	2	2004-07-27	1800	M	409
1538	40623	10	2004-09-24	2004	9	24	15	51	1551	UTC	267	38	1	59.1	-93.366	232.25	34.0179	164.5243	81.3432	0	30.4	1.9	2004-07-27	1800	M	409
1539	40623	10	2004-09-25	2004	9	25	9	39	939	UTC	268	38	1	58.923	-94.563	240.06	2.1069	246.4268	108.904	0	71.6	1.17	2004-07-27	1800	M	409
1540	40623	10	2004-09-25	2004	9	25	15	16	1516	UTC	268	38	2	58.787	-94.284	218.82	71.4369	201.7741	580.168	0	22.1	2.59	2004-07-27	1800	M	409
1541	40623	10	2004-09-25	2004	9	25	21	46	2146	UTC	268	38	1	58.824	-94.432	226.7	6.8232	283.2984	933.471	0	9.5	0.76	2004-07-27	1800	M	409
1542	40623	10	2004-09-26	2004	9	26	3	16	316	UTC	269	39	1	58.891	-94.455	233.8	7.565	267.8509	101.737	0	7.6	3.04	2004-07-27	1800	M	409
1543	40623	10	2004-09-26	2004	9	26	9	28	928	UTC	269	39	1	58.916	-94.219	229.71	11.9937	173.2801	92.3091	0	13.9	0.72	2004-07-27	1800	M	409
1544	40623	10	2004-09-26	2004	9	26	21	5	215	UTC	269	39	1	58.769	-94.326	218.3	2.1018	87.2007	88.4303	0	17.5	0.51	2004-07-27	1800	M	409
1545	40623	10	2004-09-27	2004	9	27	15	14	1514	UTC	270	39	2	59.069	-94.557	253.92	11.9592	216.1715	118.148	0	36	3.65	2004-07-27	1800	M	409
1546	40623	10	2004-09-28	2004	9	28	15	44	1544	UTC	271	39	3	59.665	-94.548	313.3	12.1062	262.7651	167.896	0	66.4	3.61	2004-07-27	1800	M	409
1547	40623	10	2004-09-28	2004	9	28	21	35	2135	UTC	271	39	2	59.797	-94.494	325.73	14.3061	251.2681	178.923	0	15	1	2004-07-27	1800	M	409
1548	40623	10	2004-10-01	2004	10	1	21	7	217	UTC	274	39	1	61.117	-93.795	457.52	4.4981	325.6309	306.164	0	152.1	2.1	2004-07-27	1800	M	409
1549	40623	10	2004-10-02	2004	10	2	15	44	1544	UTC	275	39	1	61.087	-93.66	453.04	11.9643	302.6802	301.756	0	8	0.29	2004-07-27	1800	M	409
1550	40623	10	2004-10-02	2004	10	2	21	37	2137	UTC	275	39	1	61.203	-93.626	465.55	12.5688	240.4923	314.33	0	13.1	2.54	2004-07-27	1800	M	409
1551	40623	10	2004-10-05	2004	10	5	9	26	926	UTC	278	40	1	61.228	-93.675	468.7	11.8806	223.2578	317.44	0	3.8	3.56	2004-07-27	1800	M	409
1552	40623	10	2004-10-06	2004	10	6	15	50	1550	UTC	279	40	1	61.688	-92.888	515.74	11.7983	343.2553	366.091	0	66.3	0.93	2004-07-27	1800	M	409
1553	40623	10	2004-10-07	2004	10	7	21	21	2121	UTC	280	40	1	62.03	-91.902	554.58	30.3621	284.6643	408.357	0	64.5	2.85	2004-07-27	1800	M	409
1554	40623	10	2004-10-08	2004	10	8	3	4	34	UTC	281	40	1	62.122	-91.501	566.69	37.4984	292.422	422.155	0	23.4	1.6	2004-07-27	1800	M	409
1555	40623	10	2004-10-09	2004	10	9	21	10	2110	UTC	282	40	1	61.434	-92.342	487.08	48.0495	231.837	976.443	0	88.7	1.42	2004-07-27	1800	M	409
1556	40623	10	2004-10-09	2004	10	9	21	16	2116	UTC	282	40	2	61.431	-92.346	486.75	48.0495	231.837	976.443	0	0.4	1.42	2004-07-27	1800	M	409
1557	40623	10	2004-10-13	2004	10	13	21	19	2119	UTC	286	41	1	62.018	-91.925	553.17	82.4289	236.0843	1004.93	0	69.2	0.93	2004-07-27	1800	M	409
1558	40623	10	2004-10-14	2004	10	14	21	9	219	UTC	287	41	2	62.048	-90.742	564.54	67.9031	343.7086	424.232	0	62.1	1.04	2004-07-27	1800	M	409
1559	40623	10	2004-10-14	2004	10	14	21	31	2131	UTC	287	41	1	62.074	-90.707	567.74	67.9031	343.7086	424.232	0	3.4	1.04	2004-07-27	1800	M	409
1560	40623	10	2004-10-18	2004	10	18	15	47	1547	UTC	291	42	1	62.299	-91.272	587.73	36.1443	328.444	443.988	0	38.7	0.03	2004-07-27	1800	M	409
1561	40623	10	2004-10-19	2004	10	19	3	53	353	UTC	292	42	1	62.603	-91.157	622.16	6.2192	16.2209	478.398	0	34.5	0.07	2004-07-27	1800	M	409
1562	40623	10	2004-10-20	2004	10	20	15	22	1522	UTC	293	42	2	62.675	-90.68	633.93	13.8849	253.1822	492.213	0	25.8	0.25	2004-07-27	1800	M	409
1563	40623	10	2004-10-22	2004	10	22	21	26	2126	UTC	295	42	2	63.042	-89.444	688.18	59.1198	282.7431	551.427	0	75.2	2.66	2004-07-27	1800	M	409
1564	40623	10	2004-10-23	2004	10	23	3	57	357	UTC	296	42	1	62.979	-89.31	683.33	67.3037	268.8196	547.524	0	9.8	1.78	2004-07-27	1800	M	409
1565	40623	10	2004-10-23	2004	10	23	15	51	1551	UTC	296	42	1	62.837	-89.717	662.4	49.8336	278.1968	525.018	0	26.1	1.89	2004-07-27	1800	M	409
1566	40623	10	2004-10-24	2004	10	24	3	38	338	UTC	297	43	1	62.821	-89.474	664.03	62.2695	276.5134	528.008	0	12.5	2.35	2004-07-27	1800	M	409
1567	40623	10	2004-10-25	2004	10	25	15	34	1534	UTC	298	43	1	62.917	-89.179	678.68	75.0606	273.4011	543.832	0	18.5	3.1	2004-07-27	1800	M	409
1568	40623	10	2004-10-28	2004	10	28	15	10	1510	UTC	301	43	2	62.293	-87.33	652.22	51.564	206.3826	967.153	0	118.1	3.39	2004-07-27	1800	M	409
1569	40623	10	2004-10-28	2004	10	28	15	33	1533	UTC	301	43	1	62.296	-87.283	653.71	51.564	206.3826	967.153	0	2.5	3.39	2004-07-27	1800	M	409
1570	40623	10	2004-10-28	2004	10	28	15	50	1550	UTC	301	43	1	62.306	-87.24	655.78	51.564	206.3826	967.153	0	2.5	3.39	2004-07-27	1800	M	409
1571	40623	10	2004-10-29	2004	10	29	15	8	158	UTC	302	43	1	62.247	-85.581	697.99	87.0157	64.5779	591.334	0	86.8	2.66	2004-07-27	1800	M	409
1572	40623	10	2004-10-29	2004	10	29	15	26	1526	UTC	302	43	2	62.25	-85.555	699.09	87.0157	64.5779	591.334	0	1.4	2.66	2004-07-27	1800	M	409
1573	40623	10	2004-10-30	2004	10	30	9	40	940	UTC	303	43	1	61.893	-83.886	727.96	28.6439	3.9814	636.864	0	96.5	1.57	2004-07-27	1800	M	409
1574	40623	10	2004-10-30	2004	10	30	21	29	2129	UTC	303	43	1	61.794	-82.599	772.18	50.5919	315.795	689.094	0	69.2	1.79	2004-07-27	1800	M	409
1575	40623	10	2004-10-31	2004	10	31	21	7	217	UTC	304	44	1	62.456	-80.573	902.21	33.1946	92.9523	818.966	0	130.1	2.12	2004-07-27	1800	M	409
1576	40623	10	2004-11-01	2004	11	1	21	3	213		305	44	1	62.752	-79.21	979.29				0	78.2		2004-07-27	1800	M	409
1577	40623	10	2004-11-02	2004	11	2	15	53	1553		306	44	1	63.046	-80.092	962.11				0	56.2		2004-07-27	1800	M	409
1578	40623	10	2004-11-03	2004	11	3	3	9	39		307	44	2	63.452	-79.321	1021.12				0	60.2		2004-07-27	1800	M	409
1579	40623	10	2004-11-03	2004	11	3	15	13	1513		307	44	3	63.549	-78.312	1068.36				0	52		2004-07-27	1800	M	409
1580	40623	10	2004-11-03	2004	11	3	15	38	1538		307	44	2	63.539	-78.253	1070.11				0	3.2		2004-07-27	1800	M	409
1581	40623	10	2004-11-05	2004	11	5	15	42	1542		309	44	1	63.103	-77.071	1093.47				0	77.6		2004-07-27	1800	M	409
1582	40623	10	2004-11-06	2004	11	6	9	50	950		310	44	1	63.021	-76.105	1132.12				0	50.4		2004-07-27	1800	M	409
1583	40623	10	2004-11-06	2004	11	6	15	4	154		310	44	1	62.888	-76.223	1119.69				0	16.2		2004-07-27	1800	M	409
1584	40623	10	2004-11-07	2004	11	7	3	19	319		311	45	1	62.997	-76.34	1120.19				0	13.7		2004-07-27	1800	M	409
1585	40623	10	2004-11-07	2004	11	7	9	46	946		311	45	1	63.012	-76.003	1136.27				0	17.4		2004-07-27	1800	M	409
1586	40623	10	2004-11-07	2004	11	7	15	23	1523		311	45	1	63.126	-75.772	1152.79				0	17.5		2004-07-27	1800	M	409
1587	40623	10	2004-11-08	2004	11	8	9	36	936		312	45	2	63.125	-75.037	1186.28				0	37.7		2004-07-27	1800	M	409
1588	40623	10	2004-11-09	2004	11	9	9	24	924		313	45	1	62.92	-74.04	1223.07				0	56.4		2004-07-27	1800	M	409
1589	40623	10	2004-11-10	2004	11	10	21	23	2123		314	45	1	62.714	-74.668	1183.83				0	40.1		2004-07-27	1800	M	409
1590	40623	10	2004-11-11	2004	11	11	9	3	93		315	45	1	62.799	-74.281	1206.14				0	22.3		2004-07-27	1800	M	409
1591	40623	10	2004-11-11	2004	11	11	9	24	924		315	45	2	62.787	-74.261	1206.56				0	1.7		2004-07-27	1800	M	409
1592	40623	10	2004-11-12	2004	11	12	3	5	35		316	45	1	62.409	-73.07	1249.1				0	75.7		2004-07-27	1800	M	409
1593	40623	10	2004-11-12	2004	11	12	15	12	1512		316	45	2	62.151	-72.044	1291.91				0	61.8		2004-07-27	1800	M	409
1594	40623	10	2004-11-12	2004	11	12	15	26	1526		316	45	2	62.146	-72.011	1293.44				0	1.8		2004-07-27	1800	M	409
1595	40623	10	2004-11-13	2004	11	13	9	14	914		317	45	2	61.385	-70.696	1342.21				0	112.3		2004-07-27	1800	M	409
1596	40623	10	2004-11-13	2004	11	13	15	17	1517		317	45	1	61.161	-70.467	1350.09				0	28.6		2004-07-27	1800	M	409
1597	40623	10	2004-11-15	2004	11	15	9	24	924		319	46	1	59.444	-68.502	1446.19				0	226.8		2004-07-27	1800	M	409
1598	40623	10	2004-11-16	2004	11	16	3	12	312		320	46	3	59.078	-67.584	1501.54				0	68.8		2004-07-27	1800	M	409
1599	40623	10	2004-11-16	2004	11	16	9	42	942		320	46	1	59.396	-67.037	1532.47				0	49		2004-07-27	1800	M	409
1600	40623	10	2004-11-17	2004	11	17	9	19	919		321	46	1	59.869	-66.204	1580.07				0	73.3		2004-07-27	1800	M	409
1601	40623	10	2004-11-17	2004	11	17	9	34	934		321	46	2	59.863	-66.211	1579.67				0	0.8		2004-07-27	1800	M	409
1602	40623	10	2004-11-18	2004	11	18	9	55	955		322	46	1	59.585	-66.329	1573.44				0	32.9		2004-07-27	1800	M	409
1603	40623	10	2004-11-19	2004	11	19	3	44	344		323	46	1	59.651	-66.342	1572.47				0	7.7		2004-07-27	1800	M	409
1604	40623	10	2004-11-19	2004	11	19	9	11	911		323	46	1	59.762	-66.324	1573.26				0	12.9		2004-07-27	1800	M	409
1605	40623	10	2004-11-20	2004	11	20	3	20	320		324	46	2	59.58	-66.17	1582.79				0	22.9		2004-07-27	1800	M	409
1606	40623	10	2004-11-20	2004	11	20	15	27	1527		324	46	1	59.772	-66.041	1589.75				0	23.5		2004-07-27	1800	M	409
1607	40623	10	2004-11-20	2004	11	20	15	36	1536		324	46	1	59.767	-66.013	1591.4				0	1.7		2004-07-27	1800	M	409
1608	40623	10	2004-11-21	2004	11	21	15	9	159		325	47	1	59.814	-66.155	1583.01				0	9.9		2004-07-27	1800	M	409
1609	40623	10	2004-11-21	2004	11	21	15	23	1523		325	47	1	59.825	-66.182	1581.42				0	2		2004-07-27	1800	M	409
1610	40623	10	2004-11-23	2004	11	23	9	32	932		327	47	2	59.714	-66.463	1565.24				0	20.8		2004-07-27	1800	M	409
1611	40623	10	2004-11-24	2004	11	24	3	32	332		328	47	1	59.614	-66.393	1569.59				0	12.3		2004-07-27	1800	M	409
1612	40623	10	2004-11-25	2004	11	25	3	5	35		329	47	1	59.7	-65.938	1595.98				0	28.5		2004-07-27	1800	M	409
1613	40623	10	2004-11-26	2004	11	26	9	31	931		330	47	1	59.73	-66.042	1589.8				0	7		2004-07-27	1800	M	409
1614	40623	10	2004-11-27	2004	11	27	9	21	921		331	47	1	59.701	-65.693	1610.31				0	20.7		2004-07-27	1800	M	409
1615	40623	10	2004-11-28	2004	11	28	3	38	338		332	48	2	59.687	-65.642	1613.35				0	3.4		2004-07-27	1800	M	409
1616	40623	10	2004-11-28	2004	11	28	9	9	99		332	48	1	59.854	-65.876	1599.19				0	23.7		2004-07-27	1800	M	409
1617	40623	10	2004-11-28	2004	11	28	9	10	910		332	48	3	59.856	-65.883	1598.78				0	0.5		2004-07-27	1800	M	409
1618	40623	10	2004-12-01	2004	12	1	9	33	933		335	48	2	60.405	-65.022	1648.15				0	80.7		2004-07-27	1800	M	409
1619	40623	10	2004-12-01	2004	12	1	15	10	1510		335	48	1	60.266	-65.099	1643.71				0	16.7		2004-07-27	1800	M	409
1620	40623	10	2004-12-02	2004	12	2	3	48	348		336	48	2	60.478	-65.281	1633.41				0	26.7		2004-07-27	1800	M	409
1621	40623	10	2004-12-02	2004	12	2	9	6	96		336	48	2	60.439	-65.127	1642.17				0	9.9		2004-07-27	1800	M	409
1622	40623	10	2004-12-03	2004	12	3	3	23	323		337	48	2	60.153	-65.452	1623.4				0	38		2004-07-27	1800	M	409
1623	40623	10	2004-12-03	2004	12	3	9	52	952		337	48	1	60.442	-65.264	1634.33				0	35.2		2004-07-27	1800	M	409
1624	40623	10	2004-12-03	2004	12	3	15	30	1530		337	48	1	60.458	-65.243	1635.56				0	2.2		2004-07-27	1800	M	409
1625	40623	10	2004-12-04	2004	12	4	9	40	940		338	48	1	60.448	-65.095	1644.01				0	8.5		2004-07-27	1800	M	409
1626	40623	10	2004-12-05	2004	12	5	9	37	937		339	49	1	60.378	-65.262	1634.37				0	12.5		2004-07-27	1800	M	409
1627	40623	10	2004-12-06	2004	12	6	9	12	912		340	49	1	60.532	-65.028	1647.95				0	22.3		2004-07-27	1800	M	409
1628	40623	10	2004-12-06	2004	12	6	15	21	1521		340	49	1	60.633	-64.846	1658.5				0	15.6		2004-07-27	1800	M	409
1629	40623	10	2004-12-07	2004	12	7	3	34	334		341	49	1	60.727	-64.635	1670.69				0	16.2		2004-07-27	1800	M	409
1630	40623	10	2004-12-08	2004	12	8	3	11	311		342	49	2	61.028	-65.842	1604.1				0	76.5		2004-07-27	1800	M	409
1631	40623	10	2004-12-09	2004	12	9	9	36	936		343	49	1	60.926	-65.705	1611.11				0	14.1		2004-07-27	1800	M	409
1632	40623	10	2004-12-09	2004	12	9	15	19	1519		343	49	1	60.872	-66.043	1591.78				0	20		2004-07-27	1800	M	409
1633	40623	10	2004-12-10	2004	12	10	9	12	912		344	49	1	60.739	-65.541	1619.4				0	32.2		2004-07-27	1800	M	409
1634	40623	10	2004-12-12	2004	12	12	3	21	321		346	50	1	60.58	-65.101	1643.88				0	31		2004-07-27	1800	M	409
1635	40623	10	2004-12-12	2004	12	12	15	25	1525		346	50	1	60.585	-64.81	1660.47				0	16.6		2004-07-27	1800	M	409
1636	40623	10	2004-12-13	2004	12	13	9	38	938		347	50	2	60.689	-64.75	1664.08				0	0.5		2004-07-27	1800	M	409
1637	40623	10	2004-12-13	2004	12	13	9	38	938		347	50	1	60.685	-64.745	1664.35				0	12.2		2004-07-27	1800	M	409
1638	40623	10	2004-12-13	2004	12	13	15	5	155		347	50	1	60.701	-64.545	1675.75				0	11.7		2004-07-27	1800	M	409
1639	40623	10	2004-12-13	2004	12	13	15	28	1528		347	50	1	60.695	-64.504	1678.07				0	2.4		2004-07-27	1800	M	409
1640	40623	10	2004-12-14	2004	12	14	9	13	913		348	50	2	60.689	-64.543	1675.84				0	2.3		2004-07-27	1800	M	409
1641	40623	10	2004-12-14	2004	12	14	9	27	927		348	50	2	60.691	-64.57	1674.31				0	1.6		2004-07-27	1800	M	409
1642	40623	10	2004-12-15	2004	12	15	3	52	352		349	50	1	60.714	-65.061	1646.5				0	28		2004-07-27	1800	M	409
1643	40623	10	2004-12-15	2004	12	15	9	16	916		349	50	1	60.854	-64.645	1670.48				0	28.6		2004-07-27	1800	M	409
1644	40623	10	2004-12-16	2004	12	16	3	31	331		350	50	1	60.965	-64.613	1672.69				0	13		2004-07-27	1800	M	409
1645	40623	10	2004-12-17	2004	12	17	9	41	941		351	50	1	60.708	-65.871	1600.59				0	77		2004-07-27	1800	M	409
1646	40623	10	2004-12-17	2004	12	17	15	30	1530		351	50	2	60.503	-65.701	1609.49				0	25.6		2004-07-27	1800	M	409
1647	40623	10	2004-12-18	2004	12	18	9	15	915		352	50	1	60.504	-65.384	1627.58				0	18.1		2004-07-27	1800	M	409
1648	40623	10	2004-12-18	2004	12	18	15	16	1516		352	50	1	60.554	-65.409	1626.27				0	6		2004-07-27	1800	M	409
1649	40623	10	2004-12-19	2004	12	19	15	55	1555		353	51	1	60.662	-65.148	1641.41				0	19.4		2004-07-27	1800	M	409
1650	40623	10	2004-12-20	2004	12	20	15	41	1541		354	51	1	60.913	-64.665	1669.56				0	39.9		2004-07-27	1800	M	409
1651	40623	10	2004-12-21	2004	12	21	9	47	947		355	51	1	60.979	-64.372	1686.31				0	18.2		2004-07-27	1800	M	409
1652	40623	10	2004-12-21	2004	12	21	15	20	1520		355	51	3	61.028	-64.207	1695.77				0	10.9		2004-07-27	1800	M	409
1653	40623	10	2004-12-21	2004	12	21	15	29	1529		355	51	2	61.033	-64.202	1696.07				0	0.6		2004-07-27	1800	M	409
1654	40623	10	2004-12-21	2004	12	21	15	53	1553		355	51	1	61.026	-64.199	1696.21				0	0.8		2004-07-27	1800	M	409
1655	40623	10	2004-12-23	2004	12	23	9	25	925		357	51	1	60.504	-63.91	1711.85				0	62.7		2004-07-27	1800	M	409
1656	40623	10	2004-12-23	2004	12	23	15	7	157		357	51	1	60.458	-63.976	1708.11				0	6.5		2004-07-27	1800	M	409
1657	40623	10	2004-12-24	2004	12	24	3	47	347		358	51	1	60.315	-63.927	1711.15				0	16.8		2004-07-27	1800	M	409
1658	40623	10	2004-12-24	2004	12	24	9	13	913		358	51	1	60.333	-63.821	1717.22				0	6.5		2004-07-27	1800	M	409
1659	40623	10	2004-12-26	2004	12	26	3	3	33		360	52	1	60.115	-62.752	1779.91				0	66.9		2004-07-27	1800	M	409
1660	40623	10	2004-12-26	2004	12	26	15	25	1525		360	52	2	60.075	-62.502	1794.69				0	15.3		2004-07-27	1800	M	409
1661	40623	10	2004-12-28	2004	12	28	9	50	950		362	52	1	59.777	-61.869	1834.07				0	50.9		2004-07-27	1800	M	409
1662	40623	10	2004-12-29	2004	12	29	3	31	331		363	52	1	59.868	-62.313	1807.23				0	28.2		2004-07-27	1800	M	409
1663	40623	10	2004-12-29	2004	12	29	9	46	946		363	52	2	59.888	-62.164	1815.79				0	9.1		2004-07-27	1800	M	409
1664	40623	10	2004-12-29	2004	12	29	9	56	956		363	52	2	59.902	-62.151	1816.43				0	1.8		2004-07-27	1800	M	409
1665	40623	10	2004-12-29	2004	12	29	15	28	1528		363	52	1	59.964	-62.299	1807.29				0	11.3		2004-07-27	1800	M	409
1666	40623	10	2004-12-30	2004	12	30	3	7	37		364	52	1	60.037	-62.543	1792.55				0	16.6		2004-07-27	1800	M	409
1667	40623	10	2004-12-30	2004	12	30	9	44	944		364	52	1	60.072	-62.568	1790.87				0	4.3		2004-07-27	1800	M	409
1668	10970	11	2005-07-23	2005	7	23	19	24	1924	UTC	203	28	1	57.136	-92.276	15.68	7.5537	157.708	0.3266	0	0	3.49	2005-07-23	1210	M	330
1669	10970	11	2005-07-23	2005	7	23	19	58	1958	UTC	203	28	1	57.157	-92.269	17.28	9.6986	161.5645	0.6649	0	2.4	3.49	2005-07-23	1210	M	330
1670	10970	11	2005-07-23	2005	7	23	20	31	2031	UTC	203	28	1	57.184	-92.236	20.69	12.4283	170.7237	3.0242	0	3.6	2.43	2005-07-23	1210	M	330
1671	10970	11	2005-07-23	2005	7	23	20	35	2035	UTC	203	28	2	57.176	-92.209	21.48	11.5425	177.6895	4.3987	0	1.9	2.43	2005-07-23	1210	M	330
1672	10970	11	2005-07-23	2005	7	23	21	5	215	UTC	203	28	1	57.185	-92.176	23.7	12.7581	184.6586	5.9816	0	2.2	1.6	2005-07-23	1210	M	330
1673	10970	11	2005-07-23	2005	7	23	22	57	2257	UTC	203	28	1	57.215	-92.136	27.6	16.583	190.8092	8.0568	0	4.1	1.07	2005-07-23	1210	M	330
1674	10970	11	2005-07-24	2005	7	24	1	23	123	UTC	204	29	1	57.206	-92.227	22.7	13.9021	281.2027	4.3674	0	5.6	-0.28	2005-07-23	1210	M	330
1675	10970	11	2005-07-24	2005	7	24	3	2	32	UTC	204	29	1	57.197	-92.297	19.02	10.1966	284.6462	0.1299	0	4.4	1.05	2005-07-23	1210	M	330
1676	10970	11	2005-07-24	2005	7	24	4	43	443	UTC	204	29	1	57.181	-92.355	15.44	7.7025	286.3946	0	1	3.9	2.65	2005-07-23	1210	M	330
1677	10970	11	2005-07-24	2005	7	24	7	37	737	UTC	204	29	1	57.221	-92.306	20.79	8.8411	281.2027	0.8239	0	5.4	4	2005-07-23	1210	M	330
1678	10970	11	2005-07-25	2005	7	25	7	28	728	UTC	205	29	1	57.233	-92.266	23.31	10.8952	276.1609	3.1406	0	2.8	4.45	2005-07-23	1210	M	330
1679	10970	11	2005-07-25	2005	7	25	11	56	1156	UTC	205	29	1	57.346	-92.157	37.38	16.3182	259.5219	7.4422	0	14.2	1.49	2005-07-23	1210	M	330
1680	10970	11	2005-07-25	2005	7	25	15	39	1539	UTC	205	29	1	57.258	-92.242	26.41	12.0117	270.6899	4.9983	0	11.1	-0.12	2005-07-23	1210	M	330
1681	10970	11	2005-07-25	2005	7	25	15	44	1544	UTC	205	29	1	57.148	-92.088	26.67	11.2959	176.1317	0.0397	0	15.4	-0.12	2005-07-23	1210	M	330
1682	10970	11	2005-07-25	2005	7	25	19	2	192	UTC	205	29	1	57.278	-92.157	31.39	16.9351	270.0222	9.0426	0	15.1	4.42	2005-07-23	1210	M	330
1683	10970	11	2005-07-25	2005	7	25	19	10	1910	UTC	205	29	1	57.257	-92.296	24.5	8.7798	270.6899	1.8497	0	8.7	4.42	2005-07-23	1210	M	330
1684	10970	11	2005-07-25	2005	7	25	19	46	1946	UTC	205	29	1	57.27	-92.281	26.21	9.5206	270.6899	3.4356	0	1.7	4.42	2005-07-23	1210	M	330
1685	10970	11	2005-07-26	2005	7	26	1	31	131	UTC	206	29	2	57.25	-92.223	26.42	13.2401	267.4111	6.0533	0	4.2	0.35	2005-07-23	1210	M	330
1686	10970	11	2005-07-26	2005	7	26	3	48	348	UTC	206	29	2	57.198	-92.233	21.83	13.8193	282.7907	3.961	0	5.8	-0.43	2005-07-23	1210	M	330
1687	10970	11	2005-07-26	2005	7	26	3	55	355	UTC	206	29	1	57.201	-92.22	22.64	14.3017	175.076	4.754	0	0.9	-0.43	2005-07-23	1210	M	330
1688	10970	11	2005-07-26	2005	7	26	5	38	538	UTC	206	29	2	57.176	-92.228	20.53	11.5153	172.8535	3.2575	0	2.8	1.79	2005-07-23	1210	M	330
1689	10970	11	2005-07-26	2005	7	26	7	17	717	UTC	206	29	1	57.143	-92.254	17.23	7.993	165.4514	1.8142	0	4	4.3	2005-07-23	1210	M	330
1690	10970	11	2005-07-26	2005	7	26	11	47	1147	UTC	206	29	1	57.242	-91.875	42.68	16.3333	144.6373	1.6993	0	25.5	2	2005-07-23	1210	M	330
1691	10970	11	2005-07-26	2005	7	26	11	55	1155	UTC	206	29	2	57.239	-91.848	44	15.2409	144.6373	0.2158	0	1.7	2	2005-07-23	1210	M	330
1692	10970	11	2005-07-27	2005	7	27	1	7	17	UTC	207	29	1	57.28	-91.435	68.85	9.6673	154.687	0	1	25.4	0.97	2005-07-23	1210	M	330
1693	10970	11	2005-07-27	2005	7	27	1	54	154	UTC	207	29	2	57.284	-91.42	69.86	9.7954	154.687	0	1	1	0.97	2005-07-23	1210	M	330
1694	10970	11	2005-07-27	2005	7	27	3	35	335	UTC	207	29	1	57.279	-91.429	69.16	9.444	154.687	0	1	0.8	-0.31	2005-07-23	1210	M	330
1695	10970	11	2005-07-27	2005	7	27	5	15	515	UTC	207	29	2	57.27	-91.439	68.26	8.6927	153.2997	0	1	1.2	0.68	2005-07-23	1210	M	330
1696	10970	11	2005-07-27	2005	7	27	7	6	76	UTC	207	29	2	57.284	-91.428	69.4	9.9523	154.687	0	1	1.7	3.56	2005-07-23	1210	M	330
1697	10970	11	2005-07-27	2005	7	27	11	33	1133	UTC	207	29	1	57.413	-91.254	84.74	19.7214	155.7255	5.2252	0	17.8	2.53	2005-07-23	1210	M	330
1698	10970	11	2005-07-27	2005	7	27	11	33	1133	UTC	207	29	1	57.414	-91.254	84.79	19.8277	155.7255	5.2606	0	0.1	2.53	2005-07-23	1210	M	330
1699	10970	11	2005-07-27	2005	7	27	11	35	1135	UTC	207	29	2	57.431	-91.301	83.16	22.51	153.8389	3.7753	0	3.4	2.53	2005-07-23	1210	M	330
1700	10970	11	2005-07-28	2005	7	28	1	31	131	UTC	208	29	2	57.404	-90.805	109.32	16.289	183.6843	31.5961	0	30	1.56	2005-07-23	1210	M	330
1701	10970	11	2005-07-28	2005	7	28	1	41	141	UTC	208	29	1	57.404	-90.782	110.63	16.6003	188.392	32.9796	0	1.4	1.56	2005-07-23	1210	M	330
1702	10970	11	2005-07-28	2005	7	28	3	11	311	UTC	208	29	2	57.401	-90.852	106.54	15.6193	178.6362	28.7483	0	4.2	0.23	2005-07-23	1210	M	330
1703	10970	11	2005-07-28	2005	7	28	3	21	321	UTC	208	29	1	57.403	-90.84	107.29	15.9111	178.6362	29.484	0	0.8	0.23	2005-07-23	1210	M	330
1704	10970	11	2005-07-28	2005	7	28	3	21	321	UTC	208	29	1	57.397	-90.831	107.58	15.2966	178.6362	29.9902	0	0.9	0.23	2005-07-23	1210	M	330
1705	10970	11	2005-07-28	2005	7	28	11	9	119	UTC	208	29	1	57.358	-90.595	119.92	14.7919	191.377	43.8066	0	14.9	3.01	2005-07-23	1210	M	330
1706	10970	11	2005-07-28	2005	7	28	11	24	1124	UTC	208	29	1	57.362	-90.622	118.47	14.789	186.6132	42.2057	0	1.7	3.01	2005-07-23	1210	M	330
1707	10970	11	2005-07-28	2005	7	28	13	4	134	UTC	208	29	1	57.348	-90.66	115.85	12.7281	186.6132	39.8411	0	2.8	1.88	2005-07-23	1210	M	330
1708	10970	11	2005-07-28	2005	7	28	13	54	1354	UTC	208	29	1	57.36	-90.681	114.98	13.7313	186.6132	38.6384	0	1.8	1.88	2005-07-23	1210	M	330
1709	10970	11	2005-07-28	2005	7	28	15	16	1516	UTC	208	29	1	57.357	-90.76	110.3	12.0756	193.3246	33.8594	0	4.8	0.6	2005-07-23	1210	M	330
1710	10970	11	2005-07-28	2005	7	28	15	33	1533	UTC	208	29	2	57.352	-90.729	111.94	12.1814	186.6132	35.6961	0	2	0.6	2005-07-23	1210	M	330
1711	10970	11	2005-07-29	2005	7	29	1	9	19	UTC	209	29	1	57.282	-90.643	115.19	5.824	190.7322	41.319	0	9.4	2.08	2005-07-23	1210	M	330
1712	10970	11	2005-07-29	2005	7	29	3	9	39	UTC	209	29	1	57.332	-90.635	116.87	11.3484	186.6132	41.3382	0	5.6	0.92	2005-07-23	1210	M	330
1713	10970	11	2005-07-29	2005	7	29	7	50	750	UTC	209	29	2	57.334	-90.727	111.54	10.2562	186.6132	35.7801	0	5.6	1.45	2005-07-23	1210	M	330
1714	10970	11	2005-07-29	2005	7	29	9	31	931	UTC	209	29	2	57.306	-90.697	112.55	7.6436	186.6132	37.7518	0	3.6	3.44	2005-07-23	1210	M	330
1715	10970	11	2005-07-29	2005	7	29	13	40	1340	UTC	209	29	1	57.324	-90.5	124.61	13.2905	193.8847	49.5118	0	12.1	2.32	2005-07-23	1210	M	330
1716	10970	11	2005-07-29	2005	7	29	15	5	155	UTC	209	29	1	57.332	-90.456	127.39	14.9312	178.5041	52.1481	0	2.8	1.24	2005-07-23	1210	M	330
1717	10970	11	2005-07-29	2005	7	29	15	22	1522	UTC	209	29	1	57.317	-90.472	126.1	13.1682	178.5041	51.2333	0	1.9	1.24	2005-07-23	1210	M	330
1718	10970	11	2005-07-29	2005	7	29	17	3	173	UTC	209	29	1	57.311	-90.443	127.68	12.6758	178.5041	53.0188	0	1.9	0.18	2005-07-23	1210	M	330
1719	10970	11	2005-07-30	2005	7	30	1	16	116	UTC	210	29	1	57.294	-90.44	127.5	10.8047	178.5041	53.3444	0	1.9	2.51	2005-07-23	1210	M	330
1720	10970	11	2005-07-30	2005	7	30	5	47	547	UTC	210	29	2	57.286	-90.379	130.97	10.3908	186.6804	57.1036	0	3.8	0.47	2005-07-23	1210	M	330
1721	10970	11	2005-07-30	2005	7	30	7	38	738	UTC	210	29	2	57.248	-90.399	129.11	5.9821	185.223	56.5087	0	4.4	0.8	2005-07-23	1210	M	330
1722	10970	11	2005-07-30	2005	7	30	9	19	919	UTC	210	29	1	57.25	-90.378	130.4	6.5839	195.6629	57.7207	0	1.3	2.61	2005-07-23	1210	M	330
1723	10970	11	2005-07-30	2005	7	30	15	8	158	UTC	210	29	2	57.214	-90.306	134.24	6.6317	235.6867	62.7941	0	5.9	1.76	2005-07-23	1210	M	330
1724	10970	11	2005-07-31	2005	7	31	1	5	15	UTC	211	30	3	57.248	-90.402	128.93	5.9455	183.5138	56.33	0	6.9	2.86	2005-07-23	1210	M	330
1725	10970	11	2005-07-31	2005	7	31	1	14	114	UTC	211	30	1	57.25	-90.395	129.39	6.2553	186.947	56.7073	0	0.5	2.86	2005-07-23	1210	M	330
1726	10970	11	2005-07-31	2005	7	31	3	41	341	UTC	211	30	1	57.313	-90.471	126.06	12.7297	178.5041	51.3167	0	8.4	2.04	2005-07-23	1210	M	330
1727	10970	11	2005-07-31	2005	7	31	5	23	523	UTC	211	30	1	57.346	-90.522	123.87	15.1064	193.8847	48.1647	0	4.8	1.05	2005-07-23	1210	M	330
1728	10970	11	2005-07-31	2005	7	31	9	10	910	UTC	211	30	2	57.339	-90.564	121.22	13.4671	193.8847	45.6209	0	2.7	1.75	2005-07-23	1210	M	330
1729	10970	11	2005-07-31	2005	7	31	9	49	949	UTC	211	30	1	57.328	-90.544	122.11	12.7534	193.8847	46.8422	0	1.7	1.75	2005-07-23	1210	M	330
1730	10970	11	2005-07-31	2005	7	31	11	37	1137	UTC	211	30	3	57.334	-90.562	121.2	12.9891	193.8847	45.7438	0	1.3	3	2005-07-23	1210	M	330
1731	10970	11	2005-07-31	2005	7	31	15	50	1550	UTC	211	30	1	57.327	-90.625	117.32	10.9525	188.1199	41.9542	0	3.9	2.19	2005-07-23	1210	M	330
1732	10970	11	2005-07-31	2005	7	31	19	8	198	UTC	211	30	1	57.356	-90.73	112.01	12.5987	193.3246	35.6594	0	7.1	0.61	2005-07-23	1210	M	330
1733	10970	11	2005-08-01	2005	8	1	1	40	140	UTC	212	30	1	57.376	-90.758	111.03	14.1074	193.3246	34.1847	0	2.8	3.06	2005-07-23	1210	M	330
1734	10970	11	2005-08-01	2005	8	1	7	55	755	UTC	212	30	1	57.392	-90.819	108.08	14.8283	181.4306	30.6956	0	4.1	0.89	2005-07-23	1210	M	330
1735	10970	11	2005-08-01	2005	8	1	9	38	938	UTC	212	30	1	57.367	-90.792	108.77	12.467	190.7376	32.0308	0	3.2	1.15	2005-07-23	1210	M	330
1736	10970	11	2005-08-01	2005	8	1	11	14	1114	UTC	212	30	1	57.358	-90.766	109.98	12.0549	193.3246	33.5058	0	1.9	2.35	2005-07-23	1210	M	330
1737	10970	11	2005-08-01	2005	8	1	11	14	1114	UTC	212	30	1	57.359	-90.764	110.13	12.2014	193.3246	33.6342	0	0.2	2.35	2005-07-23	1210	M	330
1738	10970	11	2005-08-01	2005	8	1	11	26	1126	UTC	212	30	1	57.355	-90.759	110.3	11.887	193.3246	33.9057	0	0.5	2.35	2005-07-23	1210	M	330
1739	10970	11	2005-08-01	2005	8	1	15	26	1526	UTC	212	30	1	57.317	-90.695	112.95	8.8658	186.6132	37.7786	0	5.7	2.59	2005-07-23	1210	M	330
1740	10970	11	2005-08-01	2005	8	1	17	54	1754	UTC	212	30	1	57.344	-90.734	111.42	11.2422	186.6132	35.364	0	3.8	1.66	2005-07-23	1210	M	330
1741	10970	11	2005-08-02	2005	8	2	7	3	73	UTC	213	30	1	57.384	-90.802	108.77	14.1396	186.0703	31.6905	0	6.1	1.28	2005-07-23	1210	M	330
1742	10970	11	2005-08-02	2005	8	2	9	29	929	UTC	213	30	1	57.38	-90.894	103.37	13.043	178.6362	26.1506	0	5.6	0.93	2005-07-23	1210	M	330
1743	10970	11	2005-08-02	2005	8	2	15	2	152	UTC	213	30	2	57.352	-90.92	100.9	9.7929	175.9047	24.1885	0	3.5	2.97	2005-07-23	1210	M	330
1744	10970	11	2005-08-02	2005	8	2	15	50	1550	UTC	213	30	1	57.376	-90.927	101.34	12.4614	173.38	24.1123	0	2.7	2.97	2005-07-23	1210	M	330
1745	10970	11	2005-08-02	2005	8	2	17	42	1742	UTC	213	30	2	57.38	-90.997	97.52	13.0027	171.8699	19.9652	0	4.2	2.05	2005-07-23	1210	M	330
1746	10970	11	2005-08-02	2005	8	2	17	49	1749	UTC	213	30	1	57.374	-91.001	97.06	12.3389	171.8699	19.6938	0	0.7	2.05	2005-07-23	1210	M	330
1747	10970	11	2005-08-03	2005	8	3	3	46	346	UTC	214	30	1	57.358	-91.088	91.52	11.2209	166.4641	14.1981	0	5.5	3.17	2005-07-23	1210	M	330
1748	10970	11	2005-08-03	2005	8	3	7	37	737	UTC	214	30	1	57.354	-91.228	83.47	12.9713	155.7255	5.86	0	8.5	1.62	2005-07-23	1210	M	330
1749	10970	11	2005-08-03	2005	8	3	13	48	1348	UTC	214	30	1	57.227	-91.481	64.41	5.4463	147.7243	2.5181	0	20.8	2.34	2005-07-23	1210	M	330
1750	10970	11	2005-08-04	2005	8	4	5	32	532	UTC	215	30	1	57.201	-91.72	49.71	8.2734	158.9625	0.2949	0	14.8	2.81	2005-07-23	1210	M	330
1751	10970	11	2005-08-04	2005	8	4	15	4	154	UTC	215	30	1	57.287	-91.891	44.35	21.1831	144.6373	2.1001	0	14.1	3.28	2005-07-23	1210	M	330
1752	10970	11	2005-08-04	2005	8	4	15	56	1556	UTC	215	30	1	57.271	-91.972	39.3	21.8627	147.875	6.9028	0	5.2	3.28	2005-07-23	1210	M	330
1753	10970	11	2005-08-04	2005	8	4	17	22	1722	UTC	215	30	1	57.282	-92.027	37.39	24.4309	147.9946	9.2237	0	3.5	2.99	2005-07-23	1210	M	330
1754	10970	11	2005-08-04	2005	8	4	19	19	1919	UTC	215	30	1	57.331	-92.159	35.94	16.1459	265.415	7.5202	0	9.7	1.85	2005-07-23	1210	M	330
1755	10970	11	2005-08-05	2005	8	5	1	39	139	UTC	216	30	1	57.191	-92.328	17.31	8.7604	292.1571	0.4333	0	18.7	1.11	2005-07-23	1210	M	330
1756	10970	11	2005-08-05	2005	8	5	3	20	320	UTC	216	30	1	57.163	-92.335	14.66	9.533	286.0792	0	1	3.2	3.12	2005-07-23	1210	M	330
1757	10970	11	2005-08-05	2005	8	5	5	9	59	UTC	216	30	1	57.182	-92.341	16.03	8.4575	283.5415	0.4048	0	2.2	3.32	2005-07-23	1210	M	330
1758	10970	11	2005-08-05	2005	8	5	7	17	717	UTC	216	30	3	57.243	-92.187	27.31	15.4624	269.0039	7.7856	0	11.5	2.14	2005-07-23	1210	M	330
1759	10970	11	2005-08-05	2005	8	5	11	19	1119	UTC	216	30	1	57.376	-92.184	39.37	14.9766	261.3682	5.6193	0	14.8	0.71	2005-07-23	1210	M	330
1760	10970	11	2005-08-05	2005	8	5	11	32	1132	UTC	216	30	1	57.376	-92.169	39.82	15.8719	254.1893	6.5121	0	0.9	0.71	2005-07-23	1210	M	330
1761	10970	11	2005-08-05	2005	8	5	17	13	1713	UTC	216	30	1	57.413	-92.273	40.89	10.6641	243.3715	1.7935	0	7.5	3.5	2005-07-23	1210	M	330
1762	10970	11	2005-08-05	2005	8	5	17	16	1716	UTC	216	30	1	57.422	-92.274	41.81	10.6823	261.7883	1.9108	0	1	3.5	2005-07-23	1210	M	330
1763	10970	11	2005-08-06	2005	8	6	1	25	125	UTC	217	30	2	57.518	-92.279	51.96	12.7312	235.0215	5.1946	0	10.7	0.46	2005-07-23	1210	M	330
1764	10970	11	2005-08-06	2005	8	6	1	26	126	UTC	217	30	2	57.519	-92.268	52.24	13.3635	235.9896	5.8269	0	0.7	0.46	2005-07-23	1210	M	330
1765	10970	11	2005-08-06	2005	8	6	3	5	35	UTC	217	30	1	57.539	-92.292	54.03	12.8614	255.0394	5.6397	0	2.7	2.55	2005-07-23	1210	M	330
1766	10970	11	2005-08-06	2005	8	6	3	6	36	UTC	217	30	1	57.539	-92.293	54.02	12.8023	254.9961	5.5867	0	0.1	2.55	2005-07-23	1210	M	330
1767	10970	11	2005-08-06	2005	8	6	7	6	76	UTC	217	30	1	57.573	-92.249	58.35	16.3591	243.3033	6.7037	0	4.6	2.54	2005-07-23	1210	M	330
1768	10970	11	2005-08-06	2005	8	6	11	4	114	UTC	217	30	2	57.587	-92.215	60.42	18.8069	244.4519	6.3445	0	2.6	0.93	2005-07-23	1210	M	330
1769	10970	11	2005-08-06	2005	8	6	13	39	1339	UTC	217	30	1	57.577	-92.231	59.07	17.5261	243.2041	6.7215	0	1.5	0.38	2005-07-23	1210	M	330
1770	10970	11	2005-08-06	2005	8	6	15	12	1512	UTC	217	30	1	57.558	-92.25	56.72	15.7791	248.9067	8.1284	0	2.4	2.22	2005-07-23	1210	M	330
1771	10970	11	2005-08-06	2005	8	6	15	18	1518	UTC	217	30	3	57.546	-92.268	55.15	14.4181	252.8994	7.1301	0	1.7	2.22	2005-07-23	1210	M	330
1772	10970	11	2005-08-07	2005	8	7	1	13	113	UTC	218	31	2	57.574	-92.184	59.61	20.0781	246.9857	8.6681	0	5.9	0.13	2005-07-23	1210	M	330
1773	10970	11	2005-08-07	2005	8	7	7	47	747	UTC	218	31	1	57.573	-92.169	59.8	20.907	248.0081	9.3884	0	0.9	3.11	2005-07-23	1210	M	330
1774	10970	11	2005-08-07	2005	8	7	9	27	927	UTC	218	31	3	57.616	-92.173	64.26	22.3766	238.8299	6.8421	0	4.8	1.82	2005-07-23	1210	M	330
1775	10970	11	2005-08-07	2005	8	7	11	8	118	UTC	218	31	1	57.684	-92.263	70.19	20.7532	238.1816	5.5877	0	9.3	1.19	2005-07-23	1210	M	330
1776	10970	11	2005-08-07	2005	8	7	13	52	1352	UTC	218	31	1	57.668	-92.302	67.99	17.884	240.0263	3.0091	0	2.9	0.25	2005-07-23	1210	M	330
1777	10970	11	2005-08-07	2005	8	7	15	31	1531	UTC	218	31	1	57.678	-92.341	68.72	16.134	248.3829	3.8571	0	2.6	1.37	2005-07-23	1210	M	330
1778	10970	11	2005-08-08	2005	8	8	5	41	541	UTC	219	31	1	57.689	-92.47	69.28	9.5815	232.6316	0	1	7.8	3.51	2005-07-23	1210	M	330
1779	10970	11	2005-08-08	2005	8	8	9	17	917	UTC	219	31	2	57.656	-92.283	66.89	18.3596	240.4963	2.3565	0	11.8	2.08	2005-07-23	1210	M	330
1780	10970	11	2005-08-08	2005	8	8	11	46	1146	UTC	219	31	1	57.686	-92.305	69.93	18.4493	247.556	4.9673	0	3.6	1.35	2005-07-23	1210	M	330
1781	10970	11	2005-08-08	2005	8	8	11	48	1148	UTC	219	31	2	57.69	-92.379	69.76	14.4477	240.7766	4.2521	0	4.4	1.35	2005-07-23	1210	M	330
1782	10970	11	2005-08-08	2005	8	8	11	48	1148	UTC	219	31	2	57.691	-92.372	69.92	14.8756	241.0282	4.421	0	0.4	1.35	2005-07-23	1210	M	330
1783	10970	11	2005-08-08	2005	8	8	13	33	1333	UTC	219	31	1	57.651	-92.274	66.45	18.641	242.7331	2.2365	0	7.4	0.4	2005-07-23	1210	M	330
1784	10970	11	2005-08-08	2005	8	8	17	47	1747	UTC	219	31	1	57.614	-92.204	63.49	20.6132	237.1764	5.1274	0	5.9	3.21	2005-07-23	1210	M	330
1785	10970	11	2005-08-08	2005	8	8	19	13	1913	UTC	219	31	1	57.606	-92.225	62.28	19.0888	237.8429	4.4476	0	1.5	3.88	2005-07-23	1210	M	330
1786	10970	11	2005-08-08	2005	8	8	19	25	1925	UTC	219	31	1	57.616	-92.215	63.52	20.1347	235.758	4.4325	0	1.3	3.88	2005-07-23	1210	M	330
1787	10970	11	2005-08-09	2005	8	9	9	4	94	UTC	220	31	3	57.808	-92.419	82.68	17.6463	246.8467	9.4397	0	24.6	2.54	2005-07-23	1210	M	330
1788	10970	11	2005-08-09	2005	8	9	9	5	95	UTC	220	31	2	57.807	-92.407	82.61	18.2966	247.8552	9.9162	0	0.7	2.54	2005-07-23	1210	M	330
1789	10970	11	2005-08-09	2005	8	9	9	55	955	UTC	220	31	2	57.837	-92.416	85.91	18.7765	250.1042	10.8835	0	3.4	2.54	2005-07-23	1210	M	330
1790	10970	11	2005-08-09	2005	8	9	11	24	1124	UTC	220	31	1	57.869	-92.452	89.38	17.2453	251.2204	9.9952	0	4.2	1.45	2005-07-23	1210	M	330
1791	10970	11	2005-08-09	2005	8	9	11	30	1130	UTC	220	31	1	57.857	-92.465	88.02	16.2258	255.1996	8.9682	0	1.5	1.45	2005-07-23	1210	M	330
1792	10970	11	2005-08-09	2005	8	9	17	21	1721	UTC	220	31	1	57.797	-92.502	81.29	12.5688	245.3604	4.4485	0	7	2.39	2005-07-23	1210	M	330
1793	10970	11	2005-08-09	2005	8	9	17	21	1721	UTC	220	31	1	57.796	-92.502	81.18	12.5327	245.8421	4.4104	0	0.1	2.39	2005-07-23	1210	M	330
1794	10970	11	2005-08-09	2005	8	9	19	37	1937	UTC	220	31	1	57.797	-92.59	81.46	7.5816	249.499	0	1	5.2	4.1	2005-07-23	1210	M	330
1795	10970	11	2005-08-09	2005	8	9	19	55	1955	UTC	220	31	3	57.799	-92.589	81.68	7.6996	248.0425	0	1	0.2	4.1	2005-07-23	1210	M	330
1796	10970	11	2005-08-09	2005	8	9	21	15	2115	UTC	220	31	1	57.77	-92.598	78.49	6.2278	243.8288	0	1	3.3	2.75	2005-07-23	1210	M	330
1797	10970	11	2005-08-09	2005	8	9	21	19	2119	UTC	220	31	3	57.777	-92.6	79.28	6.3253	247.0752	0	1	0.8	2.75	2005-07-23	1210	M	330
1798	10970	11	2005-08-10	2005	8	10	1	35	135	UTC	221	31	2	57.712	-92.395	72.11	14.7406	233.3338	5.0825	0	14.2	0.72	2005-07-23	1210	M	330
1799	10970	11	2005-08-10	2005	8	10	3	14	314	UTC	221	31	2	57.713	-92.309	72.86	19.317	238.7644	7.9595	0	5.1	0.13	2005-07-23	1210	M	330
1800	10970	11	2005-08-10	2005	8	10	3	56	356	UTC	221	31	1	57.72	-92.325	73.49	18.8247	235.9702	8.3611	0	1.2	0.13	2005-07-23	1210	M	330
1801	10970	11	2005-08-10	2005	8	10	9	52	952	UTC	221	31	1	57.792	-92.439	80.83	15.9568	243.8288	7.3849	0	10.5	3.13	2005-07-23	1210	M	330
1802	10970	11	2005-08-10	2005	8	10	11	5	115	UTC	221	31	1	57.831	-92.41	85.27	18.933	246.8137	10.9196	0	4.7	1.61	2005-07-23	1210	M	330
1803	10970	11	2005-08-10	2005	8	10	15	20	1520	UTC	221	31	2	57.688	-92.527	69.15	6.6208	250.9283	0	1	17.4	0.22	2005-07-23	1210	M	330
1804	10970	11	2005-08-10	2005	8	10	17	48	1748	UTC	221	31	1	57.651	-92.349	65.67	14.5536	242.2722	1.104	0	11.4	1.53	2005-07-23	1210	M	330
1805	10970	11	2005-08-11	2005	8	11	3	45	345	UTC	222	31	1	57.848	-92.45	87.04	16.9826	259.029	9.5905	0	22.8	0.24	2005-07-23	1210	M	330
1806	10970	11	2005-08-11	2005	8	11	7	55	755	UTC	222	31	1	57.84	-92.467	86.12	15.9114	261.8846	8.2928	0	1.3	3.61	2005-07-23	1210	M	330
1807	10970	11	2005-08-11	2005	8	11	9	39	939	UTC	222	31	2	57.846	-92.528	86.77	12.3457	258.0142	5.1331	0	3.7	3.65	2005-07-23	1210	M	330
1808	10970	11	2005-08-11	2005	8	11	11	19	1119	UTC	222	31	2	57.902	-92.499	93.01	15.8376	248.698	8.7756	0	6.5	1.94	2005-07-23	1210	M	330
1809	10970	11	2005-08-11	2005	8	11	13	42	1342	UTC	222	31	1	58.012	-92.583	105.38	12.7951	272.8597	6.5011	0	13.2	1.1	2005-07-23	1210	M	330
1810	10970	11	2005-08-11	2005	8	11	13	55	1355	UTC	222	31	1	58.024	-92.605	106.79	11.3705	267.1239	5.6992	0	1.9	1.1	2005-07-23	1210	M	330
1811	10970	11	2005-08-11	2005	8	11	13	55	1355	UTC	222	31	1	58.023	-92.605	106.68	11.376	267.6851	5.6751	0	0.1	1.1	2005-07-23	1210	M	330
1812	10970	11	2005-08-11	2005	8	11	15	36	1536	UTC	222	31	2	58.039	-92.653	108.66	8.5326	263.9322	2.5413	0	3.4	0.4	2005-07-23	1210	M	330
1813	10970	11	2005-08-11	2005	8	11	15	37	1537	UTC	222	31	1	58.054	-92.619	110.18	10.6614	256.1133	4.0926	0	2.6	0.4	2005-07-23	1210	M	330
1814	10970	11	2005-08-11	2005	8	11	17	34	1734	UTC	222	31	1	58.001	-92.675	104.56	7.5669	255.0972	0.9184	0	6.8	0.9	2005-07-23	1210	M	330
1815	10970	11	2005-08-12	2005	8	12	1	49	149	UTC	223	31	1	58.021	-92.672	106.76	7.4418	271.046	1.93	0	2.2	1.14	2005-07-23	1210	M	330
1816	10970	11	2005-08-12	2005	8	12	3	31	331	UTC	223	31	1	58.023	-92.66	106.92	8.1281	268.9229	2.5662	0	0.7	0.5	2005-07-23	1210	M	330
1817	10970	11	2005-08-12	2005	8	12	7	45	745	UTC	223	31	1	57.997	-92.658	104.02	8.5022	257.174	1.9265	0	2.9	2.86	2005-07-23	1210	M	330
1818	10970	11	2005-08-12	2005	8	12	9	27	927	UTC	223	31	2	57.981	-92.603	101.99	11.4107	246.8358	5.4001	0	3.7	3.88	2005-07-23	1210	M	330
1819	10970	11	2005-08-12	2005	8	12	11	7	117	UTC	223	31	1	57.993	-92.659	103.58	8.3879	258.4946	1.9819	0	3.6	2.46	2005-07-23	1210	M	330
1820	10970	11	2005-08-12	2005	8	12	13	31	1331	UTC	223	31	2	58.014	-92.65	105.86	8.8455	275.13	2.8325	0	2.4	1.28	2005-07-23	1210	M	330
1821	10970	11	2005-08-12	2005	8	12	13	33	1333	UTC	223	31	2	58.009	-92.637	105.25	9.7125	277.5355	3.3274	0	1	1.28	2005-07-23	1210	M	330
1822	10970	11	2005-08-12	2005	8	12	13	34	1334	UTC	223	31	2	58.01	-92.643	105.39	9.3414	277.3565	3.0348	0	0.4	1.28	2005-07-23	1210	M	330
1823	10970	11	2005-08-12	2005	8	12	15	12	1512	UTC	223	31	1	58.008	-92.627	105.09	10.3145	277.4028	3.8635	0	1	0.64	2005-07-23	1210	M	330
1824	10970	11	2005-08-12	2005	8	12	15	42	1542	UTC	223	31	1	58.001	-92.645	104.4	9.3233	256.9029	2.6832	0	1.3	0.64	2005-07-23	1210	M	330
1825	10970	11	2005-08-12	2005	8	12	17	22	1722	UTC	223	31	2	57.985	-92.657	102.68	8.4586	264.6007	2.5094	0	1.9	0.58	2005-07-23	1210	M	330
1826	10970	11	2005-08-12	2005	8	12	17	42	1742	UTC	223	31	1	57.981	-92.647	102.18	8.9634	241.7485	2.9288	0	0.7	0.58	2005-07-23	1210	M	330
1827	10970	11	2005-08-13	2005	8	13	1	4	14	UTC	224	31	1	57.782	-92.614	79.9	5.7473	241.3519	0	1	22.3	1.41	2005-07-23	1210	M	330
1828	10970	11	2005-08-13	2005	8	13	1	37	137	UTC	224	31	1	57.793	-92.506	80.85	12.2023	246.9729	4.0723	0	6.5	1.41	2005-07-23	1210	M	330
1829	10970	11	2005-08-13	2005	8	13	3	18	318	UTC	224	31	2	57.784	-92.436	79.95	15.7425	239.746	7.0339	0	4.3	0.77	2005-07-23	1210	M	330
1830	10970	11	2005-08-13	2005	8	13	5	25	525	UTC	224	31	2	57.805	-92.423	82.33	17.32	247.664	9.04	0	2.5	0.57	2005-07-23	1210	M	330
1831	10970	11	2005-08-13	2005	8	13	7	36	736	UTC	224	31	1	57.794	-92.373	81.34	19.6262	241.3594	10.8734	0	3.2	2.05	2005-07-23	1210	M	330
1832	10970	11	2005-08-13	2005	8	13	9	16	916	UTC	224	31	2	57.794	-92.407	81.16	17.7803	238.8045	9.089	0	2	3.67	2005-07-23	1210	M	330
1833	10970	11	2005-08-13	2005	8	13	9	50	950	UTC	224	31	1	57.772	-92.419	78.67	16.1598	243.8417	7.4046	0	2.6	3.67	2005-07-23	1210	M	330
1834	10970	11	2005-08-13	2005	8	13	11	29	1129	UTC	224	31	1	57.785	-92.484	79.96	13.1731	243.8288	4.8846	0	4.1	3.01	2005-07-23	1210	M	330
1835	10970	11	2005-08-13	2005	8	13	11	42	1142	UTC	224	31	1	57.812	-92.449	83.03	16.1076	243.4121	7.9855	0	3.7	3.01	2005-07-23	1210	M	330
1836	10970	11	2005-08-13	2005	8	13	13	19	1319	UTC	224	31	1	57.724	-92.541	73.19	7.3554	239.17	0	1	11.2	1.6	2005-07-23	1210	M	330
1837	10970	11	2005-08-13	2005	8	13	13	48	1348	UTC	224	31	1	57.701	-92.547	70.64	6.0421	234.6846	0	1	2.6	1.6	2005-07-23	1210	M	330
1838	10970	11	2005-08-14	2005	8	14	1	24	124	UTC	225	32	1	57.645	-92.222	66.53	21.3359	245.8474	4.0834	0	20.4	1.86	2005-07-23	1210	M	330
1839	10970	11	2005-08-14	2005	8	14	1	42	142	UTC	225	32	1	57.66	-92.198	68.52	23.2482	244.5449	6.1492	0	2.2	1.86	2005-07-23	1210	M	330
1840	10970	11	2005-08-14	2005	8	14	3	24	324	UTC	225	32	1	57.667	-92.291	68	18.4411	241.183	3.116	0	5.6	1.03	2005-07-23	1210	M	330
1841	10970	11	2005-08-14	2005	8	14	5	4	54	UTC	225	32	1	57.695	-92.259	71.44	21.3706	247.103	6.7673	0	3.7	0.65	2005-07-23	1210	M	330
1842	10970	11	2005-08-14	2005	8	14	7	26	726	UTC	225	32	2	57.63	-92.241	64.62	19.6272	229.5716	2.5903	0	7.3	1.41	2005-07-23	1210	M	330
1843	10970	11	2005-08-14	2005	8	14	11	3	113	UTC	225	32	1	57.604	-92.237	61.88	18.3464	237.4679	4.0553	0	2.9	3.35	2005-07-23	1210	M	330
1844	10970	11	2005-08-14	2005	8	14	11	3	113	UTC	225	32	1	57.606	-92.23	62.2	18.8212	237.4373	4.2127	0	0.5	3.35	2005-07-23	1210	M	330
1845	10970	11	2005-08-14	2005	8	14	11	28	1128	UTC	225	32	1	57.62	-92.193	64.32	21.5062	236.387	5.5767	0	2.7	3.35	2005-07-23	1210	M	330
1846	10970	11	2005-08-14	2005	8	14	13	7	137	UTC	225	32	2	57.658	-92.248	67.56	20.3744	242.298	3.7974	0	5.4	2.13	2005-07-23	1210	M	330
1847	10970	11	2005-08-14	2005	8	14	15	17	1517	UTC	225	32	1	57.645	-92.28	65.73	18.0678	244.2884	1.4862	0	2.4	1.12	2005-07-23	1210	M	330
1848	10970	11	2005-08-14	2005	8	14	15	29	1529	UTC	225	32	2	57.643	-92.27	65.63	18.5547	243.6962	1.6693	0	0.6	1.12	2005-07-23	1210	M	330
1849	10970	11	2005-08-14	2005	8	14	17	9	179	UTC	225	32	1	57.63	-92.274	64.17	17.8656	247.7822	0.6157	0	1.5	0.63	2005-07-23	1210	M	330
1850	10970	11	2005-08-14	2005	8	14	17	22	1722	UTC	225	32	2	57.63	-92.259	64.37	18.7279	248.5632	1.5133	0	0.9	0.63	2005-07-23	1210	M	330
1851	10970	11	2005-08-14	2005	8	14	19	4	194	UTC	225	32	1	57.591	-92.385	58.75	10.149	223.8054	1.2824	0	8.7	1.11	2005-07-23	1210	M	330
1852	10970	11	2005-08-14	2005	8	14	23	32	2332	UTC	225	32	1	57.574	-92.244	58.54	16.6788	243.3142	6.6998	0	8.7	3.37	2005-07-23	1210	M	330
1853	10970	11	2005-08-15	2005	8	15	1	21	121	UTC	226	32	2	57.606	-92.223	62.32	19.1961	238.002	4.5437	0	3.8	2.48	2005-07-23	1210	M	330
1854	10970	11	2005-08-15	2005	8	15	3	3	33	UTC	226	32	1	57.57	-92.18	59.26	20.1809	248.3975	9.1571	0	4.8	1.38	2005-07-23	1210	M	330
1855	10970	11	2005-08-15	2005	8	15	9	35	935	UTC	226	32	3	57.6	-92.394	59.68	10.093	254.3664	0.9605	0	13.3	2.32	2005-07-23	1210	M	330
1856	10970	11	2005-08-15	2005	8	15	11	17	1117	UTC	226	32	3	57.56	-92.305	56.14	12.7066	243.9793	4.8459	0	7	3.3	2005-07-23	1210	M	330
1857	10970	11	2005-08-15	2005	8	15	15	5	155	UTC	226	32	1	57.571	-92.222	58.59	17.8076	245.8385	7.5682	0	5.1	1.54	2005-07-23	1210	M	330
1858	10970	11	2005-08-15	2005	8	15	15	5	155	UTC	226	32	3	57.565	-92.234	57.74	16.9185	247.2184	7.8547	0	1	1.54	2005-07-23	1210	M	330
1859	10970	11	2005-08-15	2005	8	15	17	13	1713	UTC	226	32	1	57.566	-92.232	57.88	17.0659	246.9785	7.7991	0	0.2	0.8	2005-07-23	1210	M	330
1860	10970	11	2005-08-15	2005	8	15	17	51	1751	UTC	226	32	2	57.557	-92.214	57.24	17.8437	251.09	9.1703	0	1.5	0.8	2005-07-23	1210	M	330
1861	10970	11	2005-08-15	2005	8	15	19	31	1931	UTC	226	32	1	57.547	-92.23	55.89	16.6777	254.0709	9.3287	0	1.5	0.83	2005-07-23	1210	M	330
1862	10970	11	2005-08-15	2005	8	15	21	13	2113	UTC	226	32	1	57.553	-92.226	56.6	17.0436	251.999	9.2751	0	0.7	1.84	2005-07-23	1210	M	330
1863	10970	11	2005-08-15	2005	8	15	23	18	2318	UTC	226	32	1	57.535	-92.242	54.39	15.5869	244.7855	8.0536	0	2.2	3.07	2005-07-23	1210	M	330
1864	10970	11	2005-08-15	2005	8	15	23	20	2320	UTC	226	32	1	57.538	-92.27	54.25	14.1184	248.5474	6.7425	0	1.7	3.07	2005-07-23	1210	M	330
1865	10970	11	2005-08-15	2005	8	15	23	50	2350	UTC	226	32	1	57.554	-92.217	56.86	17.5946	252.0176	9.3904	0	3.6	3.07	2005-07-23	1210	M	330
1866	10970	11	2005-08-15	2005	8	15	23	50	2350	UTC	226	32	1	57.555	-92.22	56.92	17.4431	251.5341	9.2132	0	0.2	3.07	2005-07-23	1210	M	330
1867	10970	11	2005-08-15	2005	8	15	23	50	2350	UTC	226	32	1	57.554	-92.217	56.86	17.5946	252.0176	9.3904	0	0.2	3.07	2005-07-23	1210	M	330
1868	10970	11	2005-08-16	2005	8	16	7	43	743	UTC	227	32	1	57.65	-92.3	66.04	17.1605	241.1692	1.2094	0	11.8	0.92	2005-07-23	1210	M	330
1869	10970	11	2005-08-16	2005	8	16	13	39	1339	UTC	227	32	1	57.608	-92.245	62.19	18.1307	235.5262	3.4016	0	5.7	3.2	2005-07-23	1210	M	330
1870	10970	11	2005-08-16	2005	8	16	21	4	214	UTC	227	32	1	57.57	-92.332	56.91	11.5844	241.4904	3.3786	0	6.7	1.17	2005-07-23	1210	M	330
1871	10970	11	2005-08-16	2005	8	16	21	43	2143	UTC	227	32	2	57.547	-92.291	54.92	13.0937	251.2254	5.7467	0	3.6	1.17	2005-07-23	1210	M	330
1872	10970	11	2005-08-16	2005	8	16	21	48	2148	UTC	227	32	1	57.538	-92.288	53.98	13.0811	255.6913	5.7962	0	1	1.17	2005-07-23	1210	M	330
1873	10970	11	2005-08-16	2005	8	16	23	7	237	UTC	227	32	1	57.515	-92.264	51.88	13.3728	238.161	5.8224	0	2.9	2.35	2005-07-23	1210	M	330
1874	10970	11	2005-08-16	2005	8	16	23	27	2327	UTC	227	32	1	57.52	-92.274	52.25	13.1022	234.9117	5.565	0	0.8	2.35	2005-07-23	1210	M	330
1875	10970	11	2005-08-17	2005	8	17	1	9	19	UTC	228	32	2	57.541	-92.22	55.43	17.0554	244.1456	9.5326	0	4	3.29	2005-07-23	1210	M	330
1876	10970	11	2005-08-17	2005	8	17	3	53	353	UTC	228	32	1	57.61	-92.197	63.18	20.7916	238.7971	5.6825	0	7.8	2.69	2005-07-23	1210	M	330
1877	10970	11	2005-08-17	2005	8	17	11	37	1137	UTC	228	32	2	57.614	-92.213	63.34	20.135	236.4785	4.6264	0	1.1	2	2005-07-23	1210	M	330
1878	10970	11	2005-08-17	2005	8	17	17	30	1730	UTC	228	32	1	57.555	-92.154	58.23	21.2909	235.1902	11.4439	0	7.5	1.6	2005-07-23	1210	M	330
1879	10970	11	2005-08-17	2005	8	17	17	41	1741	UTC	228	32	1	57.551	-92.157	57.75	20.9193	236.0197	11.6561	0	0.5	1.6	2005-07-23	1210	M	330
1880	10970	11	2005-08-17	2005	8	17	21	21	2121	UTC	228	32	3	57.541	-92.182	56.18	19.0726	236.8437	11.5314	0	1.9	0.76	2005-07-23	1210	M	330
1881	10970	11	2005-08-17	2005	8	17	21	27	2127	UTC	228	32	1	57.541	-92.192	55.97	18.5421	235.9907	11.0053	0	0.6	0.76	2005-07-23	1210	M	330
1882	10970	11	2005-08-17	2005	8	17	23	3	233	UTC	228	32	2	57.519	-92.152	54.56	19.7722	245.5917	11.9434	0	3.4	1.45	2005-07-23	1210	M	330
1883	10970	11	2005-08-18	2005	8	18	1	52	152	UTC	229	32	3	57.552	-92.127	58.53	22.5702	237.9276	12.8276	0	4	3	2005-07-23	1210	M	330
1884	10970	11	2005-08-18	2005	8	18	5	13	513	UTC	229	32	3	57.609	-92.17	63.57	22.2177	240.8481	7.232	0	6.9	2.11	2005-07-23	1210	M	330
1885	10970	11	2005-08-18	2005	8	18	9	4	94	UTC	229	32	2	57.672	-92.334	68.11	16.3186	243.4414	3.4184	0	12.1	0.86	2005-07-23	1210	M	330
1886	10970	11	2005-08-18	2005	8	18	9	4	94	UTC	229	32	2	57.673	-92.339	68.18	16.0807	242.6899	3.5389	0	0.3	0.86	2005-07-23	1210	M	330
1887	10970	11	2005-08-18	2005	8	18	11	7	117	UTC	229	32	3	57.642	-92.31	65.05	16.2701	243.23	0.1369	0	3.9	1.16	2005-07-23	1210	M	330
1888	10970	11	2005-08-18	2005	8	18	11	11	1111	UTC	229	32	3	57.647	-92.297	65.74	17.198	242.4294	1.0507	0	1	1.16	2005-07-23	1210	M	330
1889	10970	11	2005-08-19	2005	8	19	1	29	129	UTC	230	32	1	57.212	-92.395	17.32	4.0806	291.448	0	1	48.9	2.2	2005-07-23	1210	M	330
1890	10970	11	2005-08-19	2005	8	19	3	5	35	UTC	230	32	1	57.17	-92.47	11.53	1.8687	285.3481	0	1	6.5	3.78	2005-07-23	1210	M	330
1891	10970	11	2005-08-19	2005	8	19	3	40	340	UTC	230	32	1	57.16	-92.478	10.35	1.7657	280.7116	0	1	1.2	3.78	2005-07-23	1210	M	330
1892	10970	11	2005-08-19	2005	8	19	9	57	957	UTC	230	32	1	57.146	-92.379	11.46	7.9639	280.7116	0	1	6.2	0.89	2005-07-23	1210	M	330
1893	10970	11	2005-08-19	2005	8	19	15	46	1546	UTC	230	32	2	57.157	-92.141	24.06	10.4126	199.4058	2.2063	0	14.5	3.74	2005-07-23	1210	M	330
1894	10970	11	2005-08-20	2005	8	20	19	52	1952	UTC	231	32	1	57.515	-92.276	51.68	12.7302	236.7318	5.1912	0	40.8	2.36	2005-07-23	1210	M	330
1895	10970	11	2005-08-20	2005	8	20	23	25	2325	UTC	231	32	1	57.418	-92.318	40.58	8.0171	261.7883	0	1	11.1	0.14	2005-07-23	1210	M	330
1896	10970	11	2005-08-21	2005	8	21	1	33	133	UTC	232	33	1	57.319	-92.318	30.12	6.7057	271.5972	0	1	11	0.17	2005-07-23	1210	M	330
1897	10970	11	2005-08-21	2005	8	21	3	15	315	UTC	232	33	1	57.257	-92.311	24.04	7.8786	270.6899	1.1275	0	6.9	2.72	2005-07-23	1210	M	330
1898	10970	11	2005-08-21	2005	8	21	7	54	754	UTC	232	33	2	57.363	-92.085	41.47	20.7342	260.5817	11.5179	0	18.1	2.94	2005-07-23	1210	M	330
1899	10970	11	2005-08-21	2005	8	21	9	37	937	UTC	232	33	1	57.428	-92.162	45.11	17.447	260.8702	8.6636	0	8.6	1.45	2005-07-23	1210	M	330
1900	10970	11	2005-08-21	2005	8	21	11	17	1117	UTC	232	33	1	57.445	-92.187	46.16	16.1219	260.7136	7.532	0	2.4	0.44	2005-07-23	1210	M	330
1901	10970	11	2005-08-21	2005	8	21	11	34	1134	UTC	232	33	2	57.45	-92.197	46.42	15.5668	259.0413	7.1176	0	0.8	0.44	2005-07-23	1210	M	330
1902	10970	11	2005-08-21	2005	8	21	11	40	1140	UTC	232	33	1	57.455	-92.197	46.93	15.6175	259.0413	7.3239	0	0.6	0.44	2005-07-23	1210	M	330
1903	10970	11	2005-08-21	2005	8	21	13	20	1320	UTC	232	33	2	57.449	-92.24	45.34	12.9816	259.0413	4.7074	0	2.7	-0.02	2005-07-23	1210	M	330
1904	10970	11	2005-08-21	2005	8	21	13	46	1346	UTC	232	33	2	57.451	-92.242	45.51	12.8823	259.0413	4.7172	0	0.3	-0.02	2005-07-23	1210	M	330
1905	10970	11	2005-08-21	2005	8	21	15	28	1528	UTC	232	33	1	57.442	-92.281	43.79	10.4585	260.6116	2.2105	0	2.6	2.22	2005-07-23	1210	M	330
1906	10970	11	2005-08-21	2005	8	21	17	8	178	UTC	232	33	1	57.457	-92.261	45.76	11.8067	258.4296	4.147	0	2.1	4.4	2005-07-23	1210	M	330
1907	10970	11	2005-08-21	2005	8	21	17	52	1752	UTC	232	33	1	57.459	-92.267	45.86	11.4737	257.1366	3.9747	0	0.4	4.4	2005-07-23	1210	M	330
1908	10970	11	2005-08-22	2005	8	22	17	42	1742	UTC	233	33	3	57.086	-92.275	13.94	2.1926	157.708	0.416	0	41.6	4.04	2005-07-23	1210	M	330
1909	10970	11	2005-08-22	2005	8	22	19	5	195	UTC	233	33	1	57.096	-92.143	22.04	4.9254	221.9891	2.8089	0	8.1	4.08	2005-07-23	1210	M	330
1910	10970	11	2005-08-22	2005	8	22	21	30	2130	UTC	233	33	2	57.157	-92	32.05	10.7175	158.6554	1.2357	0	11	2.14	2005-07-23	1210	M	330
1911	10970	11	2005-08-22	2005	8	22	23	29	2329	UTC	233	33	1	57.21	-91.77	47.14	10.1511	149.8787	0	1	15.1	0.87	2005-07-23	1210	M	330
1912	10970	11	2005-08-23	2005	8	23	1	9	19	UTC	234	33	3	57.227	-91.728	50.18	11.2015	158.9625	0.4797	0	3.2	-0.39	2005-07-23	1210	M	330
1913	10970	11	2005-08-23	2005	8	23	15	4	154	UTC	234	33	2	57.339	-91.513	67.09	17.5324	148.3532	0	1	18	0.04	2005-07-23	1210	M	330
1914	10970	11	2005-08-23	2005	8	23	15	51	1551	UTC	234	33	1	57.342	-91.547	65.41	18.7309	147.7243	0.7063	0	2.1	0.04	2005-07-23	1210	M	330
1915	10970	11	2005-08-23	2005	8	23	15	52	1552	UTC	234	33	1	57.321	-91.532	65.18	16.2277	147.7243	0.1922	0	2.5	0.04	2005-07-23	1210	M	330
1916	10970	11	2005-08-23	2005	8	23	17	33	1733	UTC	234	33	3	57.312	-91.596	61.26	16.9582	150.4612	0	1	4	3.08	2005-07-23	1210	M	330
1917	10970	11	2005-08-24	2005	8	24	1	16	116	UTC	235	33	2	57.445	-92.094	48.75	21.7043	256.4954	13.0217	0	33.5	0.04	2005-07-23	1210	M	330
1918	10970	11	2005-08-24	2005	8	24	1	43	143	UTC	235	33	2	57.467	-92.101	50.67	21.4892	258.0685	13.192	0	2.5	0.04	2005-07-23	1210	M	330
1919	10970	11	2005-08-24	2005	8	24	7	25	725	UTC	235	33	2	57.487	-92.172	50.8	17.6612	252.5818	9.6695	0	4.8	4.51	2005-07-23	1210	M	330
1920	10970	11	2005-08-24	2005	8	24	7	52	752	UTC	235	33	1	57.482	-92.181	50.08	17.0189	252.5818	9.0508	0	0.8	4.51	2005-07-23	1210	M	330
1921	10970	11	2005-08-24	2005	8	24	9	6	96	UTC	235	33	1	57.485	-92.125	51.79	20.3819	252.5818	12.4311	0	3.4	3.24	2005-07-23	1210	M	330
1922	10970	11	2005-08-24	2005	8	24	9	33	933	UTC	235	33	1	57.487	-92.078	53.29	23.1933	252.9437	15.2619	0	2.8	3.24	2005-07-23	1210	M	330
1923	10970	11	2005-08-24	2005	8	24	11	14	1114	UTC	235	33	2	57.558	-92.07	60.55	25.948	239.9393	15.1434	0	7.9	1.69	2005-07-23	1210	M	330
1924	10970	11	2005-08-24	2005	8	24	13	50	1350	UTC	235	33	2	57.62	-92.054	67.23	29.1258	244.0427	13.8277	0	7	0.4	2005-07-23	1210	M	330
1925	10970	11	2005-08-24	2005	8	24	15	16	1516	UTC	235	33	2	57.595	-92.127	62.98	24.0652	244.0654	10.1952	0	5.2	-0.4	2005-07-23	1210	M	330
1926	10970	11	2005-08-24	2005	8	24	15	41	1541	UTC	235	33	1	57.58	-92.105	61.92	24.8101	248.7461	12.1	0	2.1	-0.4	2005-07-23	1210	M	330
1927	10970	11	2005-08-24	2005	8	24	19	3	193	UTC	235	33	1	57.538	-92.281	54.09	13.4846	247.7853	6.1642	0	11.5	4.34	2005-07-23	1210	M	330
1928	10970	11	2005-08-24	2005	8	24	19	28	1928	UTC	235	33	1	57.522	-92.337	51.6	9.745	241.6057	2.3601	0	3.8	4.34	2005-07-23	1210	M	330
1929	10970	11	2005-08-25	2005	8	25	7	14	714	UTC	236	33	1	57.263	-92.14	30.89	18.0762	270.5459	10.7119	0	31.2	4.04	2005-07-23	1210	M	330
1930	10970	11	2005-08-25	2005	8	25	11	34	1134	UTC	236	33	1	57.391	-92.109	43.16	19.6261	257.1416	10.3927	0	14.4	2.15	2005-07-23	1210	M	330
1931	10970	11	2005-08-25	2005	8	25	11	43	1143	UTC	236	33	2	57.408	-92.107	44.82	20.0653	251.8016	11.1329	0	1.9	2.15	2005-07-23	1210	M	330
1932	10970	11	2005-08-25	2005	8	25	13	25	1325	UTC	236	33	1	57.461	-92.189	47.74	16.1583	258.4204	8.0445	0	7.7	0.98	2005-07-23	1210	M	330
1933	10970	11	2005-08-25	2005	8	25	17	12	1712	UTC	236	33	2	57.457	-92.12	49.15	20.2485	259.0413	11.7698	0	4.2	0.79	2005-07-23	1210	M	330
1934	10970	11	2005-08-25	2005	8	25	17	36	1736	UTC	236	33	2	57.476	-92.148	50.28	18.8326	254.111	10.972	0	2.7	0.79	2005-07-23	1210	M	330
1935	10970	11	2005-08-25	2005	8	25	19	17	1917	UTC	236	33	1	57.485	-92.119	51.95	20.735	252.5818	12.7891	0	2	3.61	2005-07-23	1210	M	330
1936	10970	11	2005-08-25	2005	8	25	21	23	2123	UTC	236	33	3	57.504	-92.029	56.4	26.4565	252.2989	14.1861	0	5.8	3.9	2005-07-23	1210	M	330
1937	10970	11	2005-08-25	2005	8	25	21	34	2134	UTC	236	33	1	57.521	-92.031	57.98	26.7934	248.2733	14.4353	0	1.9	3.9	2005-07-23	1210	M	330
1938	10970	11	2005-08-25	2005	8	25	23	5	235	UTC	236	33	1	57.557	-92.151	58.51	21.5393	253.3764	11.4067	0	8.2	2.38	2005-07-23	1210	M	330
1939	10970	11	2005-08-26	2005	8	26	5	29	529	UTC	237	33	2	57.538	-92.145	56.68	20.9311	240.4538	13.2304	0	2.1	0.46	2005-07-23	1210	M	330
1940	10970	11	2005-08-26	2005	8	26	9	10	910	UTC	237	33	1	57.407	-92.256	40.63	11.4236	248.3395	2.6834	0	16.1	3.95	2005-07-23	1210	M	330
1941	10970	11	2005-08-26	2005	8	26	11	11	1111	UTC	237	33	1	57.413	-92.234	41.75	12.884	247.1046	4.1046	0	1.5	2.6	2005-07-23	1210	M	330
1942	10970	11	2005-08-26	2005	8	26	15	54	1554	UTC	237	33	1	57.415	-92.146	44.29	17.9846	247.7625	9.3594	0	5.3	0.27	2005-07-23	1210	M	330
1943	10970	11	2005-08-26	2005	8	26	19	4	194	UTC	237	33	1	57.401	-92.117	43.84	19.3201	253.6808	10.277	0	2.3	2.56	2005-07-23	1210	M	330
1944	10970	11	2005-08-26	2005	8	26	19	16	1916	UTC	237	33	2	57.396	-92.099	43.96	20.298	255.7872	11.1226	0	1.2	2.56	2005-07-23	1210	M	330
1945	10970	11	2005-08-27	2005	8	27	15	31	1531	UTC	238	33	1	57.526	-92.099	56.58	23.0378	246.2745	15.1595	0	14.5	0.91	2005-07-23	1210	M	330
1946	10970	11	2005-08-27	2005	8	27	17	14	1714	UTC	238	33	2	57.474	-92.082	51.91	22.7172	256.4158	14.5301	0	0	0.18	2005-07-23	1210	M	330
1947	10970	11	2005-08-27	2005	8	27	17	14	1714	UTC	238	33	2	57.474	-92.082	51.91	22.7172	256.4158	14.5301	0	5.9	0.18	2005-07-23	1210	M	330
1948	10970	11	2005-08-27	2005	8	27	23	55	2355	UTC	238	33	2	57.495	-92.219	50.6	15.144	248.0283	7.1798	0	8.6	3.12	2005-07-23	1210	M	330
1949	10970	11	2005-08-28	2005	8	28	1	44	144	UTC	239	34	1	57.538	-92.27	54.25	14.1184	248.5474	6.7425	0	5.7	2.16	2005-07-23	1210	M	330
1950	10970	11	2005-08-28	2005	8	28	3	4	34	UTC	239	34	1	57.529	-92.262	53.41	14.2224	234.9117	6.6796	0	1.1	1.3	2005-07-23	1210	M	330
1951	10970	11	2005-08-28	2005	8	28	15	8	158	UTC	239	34	1	57.459	-92.287	45.5	10.2819	256.2982	2.9681	0	8	1.45	2005-07-23	1210	M	330
1952	10970	11	2005-08-28	2005	8	28	15	37	1537	UTC	239	34	1	57.477	-92.287	47.42	10.6736	250.9302	2.6744	0	2	1.45	2005-07-23	1210	M	330
1953	10970	11	2005-08-29	2005	8	29	3	12	312	UTC	240	34	1	57.485	-92.184	50.32	16.9101	252.5818	8.9211	0	6.3	1.79	2005-07-23	1210	M	330
1954	10970	11	2005-08-29	2005	8	29	11	50	1150	UTC	240	34	3	57.51	-92.302	50.75	11.091	235.5496	3.5548	0	7.6	3.05	2005-07-23	1210	M	330
1955	10970	11	2005-08-29	2005	8	29	13	15	1315	UTC	240	34	1	57.481	-92.271	48.13	11.7141	249.8965	3.7172	0	3.7	2.59	2005-07-23	1210	M	330
1956	10970	11	2005-08-29	2005	8	29	13	29	1329	UTC	240	34	1	57.488	-92.256	49.14	12.7918	248.0283	4.826	0	1.2	2.59	2005-07-23	1210	M	330
1957	10970	11	2005-08-29	2005	8	29	13	35	1335	UTC	240	34	1	57.487	-92.25	49.14	13.1069	248.4355	5.1236	0	0.4	2.59	2005-07-23	1210	M	330
1958	10970	11	2005-08-29	2005	8	29	15	23	1523	UTC	240	34	1	57.471	-92.301	46.55	9.7092	252.5818	1.7688	0	3.5	1.87	2005-07-23	1210	M	330
1959	10970	11	2005-08-29	2005	8	29	17	6	176	UTC	240	34	2	57.442	-92.243	44.55	12.7401	261.2752	4.2131	0	4.8	1.07	2005-07-23	1210	M	330
1960	10970	11	2005-08-29	2005	8	29	19	52	1952	UTC	240	34	1	57.435	-92.275	43.17	10.772	254.5625	2.1368	0	2.1	0.76	2005-07-23	1210	M	330
1961	10970	11	2005-08-30	2005	8	30	9	46	946	UTC	241	34	1	57.578	-92.192	59.87	19.7608	245.3376	8.0143	0	16.7	1.52	2005-07-23	1210	M	330
1962	10970	11	2005-08-30	2005	8	30	11	26	1126	UTC	241	34	1	57.58	-92.257	58.98	16.1753	244.03	5.8153	0	3.9	2.6	2005-07-23	1210	M	330
1963	10970	11	2005-08-30	2005	8	30	11	44	1144	UTC	241	34	1	57.577	-92.224	59.19	17.9181	243.6864	6.9303	0	2	2.6	2005-07-23	1210	M	330
1964	10970	11	2005-08-30	2005	8	30	15	11	1511	UTC	241	34	1	57.539	-92.28	54.21	13.5723	255.5299	6.2705	0	5.4	2.25	2005-07-23	1210	M	330
1965	10970	11	2005-08-30	2005	8	30	15	14	1514	UTC	241	34	1	57.541	-92.265	54.66	14.4958	255.2017	7.1665	0	0.9	2.25	2005-07-23	1210	M	330
1966	10970	11	2005-08-30	2005	8	30	17	43	1743	UTC	241	34	2	57.531	-92.249	53.85	15.0115	234.9117	7.4707	0	1.5	1.52	2005-07-23	1210	M	330
1967	10970	11	2005-08-30	2005	8	30	19	22	1922	UTC	241	34	1	57.494	-92.313	48.86	9.7325	242.9038	2.1157	0	5.6	0.94	2005-07-23	1210	M	330
1968	10970	11	2005-08-30	2005	8	30	21	18	2118	UTC	241	34	1	57.49	-92.269	49.12	12.1048	248.0283	4.2163	0	2.7	1.15	2005-07-23	1210	M	330
1969	10970	11	2005-08-31	2005	8	31	5	13	513	UTC	242	34	1	57.47	-92.298	46.49	9.863	252.5818	1.9566	0	2.8	1.85	2005-07-23	1210	M	330
1970	10970	11	2005-08-31	2005	8	31	7	54	754	UTC	242	34	1	57.417	-92.292	40.94	9.5754	261.7883	0.7463	0	5.9	1.24	2005-07-23	1210	M	330
1971	10970	11	2005-08-31	2005	8	31	9	35	935	UTC	242	34	1	57.379	-92.29	36.98	8.6405	256.9844	0.039	0	4.2	1.1	2005-07-23	1210	M	330
1972	10970	11	2005-08-31	2005	8	31	11	3	113	UTC	242	34	2	57.34	-92.254	33.84	10.4343	260.5245	1.708	0	0.6	1.93	2005-07-23	1210	M	330
1973	10970	11	2005-08-31	2005	8	31	11	3	113	UTC	242	34	2	57.341	-92.244	34.22	11.0437	260.1536	2.2919	0	5.1	1.93	2005-07-23	1210	M	330
1974	10970	11	2005-08-31	2005	8	31	11	34	1134	UTC	242	34	1	57.344	-92.263	34.01	9.9339	257.7486	1.1126	0	0.7	1.93	2005-07-23	1210	M	330
1975	10970	11	2005-08-31	2005	8	31	13	17	1317	UTC	242	34	1	57.361	-92.265	35.68	9.9028	257.858	0.9527	0	1.9	2.85	2005-07-23	1210	M	330
1976	10970	11	2005-09-01	2005	9	1	7	44	744	UTC	243	34	1	57.227	-92.193	25.8	15.3551	275.7685	6.7989	0	15.6	1.55	2005-07-23	1210	M	330
1977	10970	11	2005-09-01	2005	9	1	9	27	927	UTC	243	34	1	57.262	-92.144	30.64	17.8485	270.6899	10.5588	0	4.9	1.02	2005-07-23	1210	M	330
1978	10970	11	2005-09-01	2005	9	1	11	22	1122	UTC	243	34	1	57.3	-92.206	31.48	13.7062	275.1089	5.436	0	5.7	1.24	2005-07-23	1210	M	330
1979	10970	11	2005-09-01	2005	9	1	13	41	1341	UTC	243	34	2	57.308	-92.207	32.18	13.5069	271.5972	5.0891	0	0.9	2.55	2005-07-23	1210	M	330
1980	10970	11	2005-09-01	2005	9	1	17	38	1738	UTC	243	34	1	57.348	-92.147	37.91	16.9384	258.9371	8.0352	0	5.7	2.27	2005-07-23	1210	M	330
1981	10970	11	2005-09-01	2005	9	1	21	19	2119	UTC	243	34	1	57.441	-92.091	48.46	21.8286	257.7196	13.1221	0	10.9	0.93	2005-07-23	1210	M	330
1982	10970	11	2005-09-02	2005	9	2	11	54	1154	UTC	244	34	1	57.652	-92.256	66.8	19.6852	243.583	2.9751	0	25.5	0.75	2005-07-23	1210	M	330
1983	10970	11	2005-09-02	2005	9	2	13	17	1317	UTC	244	34	1	57.664	-92.337	67.21	15.8003	238.3758	2.5319	0	5	1.93	2005-07-23	1210	M	330
1984	10970	11	2005-09-02	2005	9	2	13	34	1334	UTC	244	34	1	57.68	-92.334	69	16.5978	248.04	4.3027	0	1.8	1.93	2005-07-23	1210	M	330
1985	10970	11	2005-09-02	2005	9	2	13	36	1336	UTC	244	34	1	57.686	-92.341	69.6	16.4021	245.3849	4.57	0	0.8	1.93	2005-07-23	1210	M	330
1986	10970	11	2005-09-02	2005	9	2	21	5	215	UTC	244	34	1	57.921	-92.538	95.15	14.0696	252.8168	7.3855	0	28.7	1.14	2005-07-23	1210	M	330
1987	10970	11	2005-09-03	2005	9	3	5	47	547	UTC	245	34	1	58.114	-92.618	116.85	13.3359	247.9494	3.327	0	22	3.1	2005-07-23	1210	M	330
1988	10970	11	2005-09-03	2005	9	3	11	33	1133	UTC	245	34	1	58.304	-92.825	139.17	8.5156	267.6544	3.8491	0	24.4	0.57	2005-07-23	1210	M	330
1989	10970	11	2005-09-03	2005	9	3	17	40	1740	UTC	245	34	1	58.495	-92.989	161.75	7.2442	261.0395	10.4453	0	23.4	3.32	2005-07-23	1210	M	330
1990	10970	11	2005-09-03	2005	9	3	17	54	1754	UTC	245	34	2	58.496	-92.999	161.96	6.6709	259.7485	10.7371	0	0.6	3.32	2005-07-23	1210	M	330
1991	10970	11	2005-09-03	2005	9	3	19	14	1914	UTC	245	34	1	58.558	-93.063	169.47	3.8723	267.1244	18.5456	0	7.9	2.05	2005-07-23	1210	M	330
1992	10970	11	2005-09-03	2005	9	3	19	19	1919	UTC	245	34	2	58.575	-93.073	171.44	3.3239	271.5108	20.5173	0	2	2.05	2005-07-23	1210	M	330
1993	10970	11	2005-09-03	2005	9	3	19	28	1928	UTC	245	34	1	58.58	-93.042	171.63	5.1073	264.5729	20.414	0	1.9	2.05	2005-07-23	1210	M	330
1994	10970	11	2005-09-03	2005	9	3	21	22	2122	UTC	245	34	1	58.613	-93.009	174.9	7.0762	255.042	23.5246	0	4.2	1.34	2005-07-23	1210	M	330
1995	10970	11	2005-09-03	2005	9	3	23	2	232	UTC	245	34	2	58.672	-93.065	181.96	4.5267	270.3295	30.6504	0	7.3	0.47	2005-07-23	1210	M	330
1996	10970	11	2005-09-04	2005	9	4	7	13	713	UTC	246	35	2	58.854	-93.436	206.68	9.8081	197.0345	57.7864	0	29.6	2.33	2005-07-23	1210	M	330
1997	10970	11	2005-09-04	2005	9	4	9	5	95	UTC	246	35	2	58.911	-93.66	216.61	12.4487	158.0693	69.8492	0	14.4	1.53	2005-07-23	1210	M	330
1998	10970	11	2005-09-04	2005	9	4	17	29	1729	UTC	246	35	1	58.776	-94.103	212.76	1.1088	196.6081	77.6975	0	29.7	3.82	2005-07-23	1210	M	330
1999	10970	11	2005-09-04	2005	9	4	17	43	1743	UTC	246	35	1	58.78	-94.128	213.82	1.196	177.4501	79.1542	0	1.5	3.82	2005-07-23	1210	M	330
[truncated: 1,309 more rows]
