# Supplementary material for: Beluga whale summer habitat associations in the Nelson River estuary, western Hudson Bay, Canada
Source: PLoS One. 2017 Aug 2;12(8):e0181045. doi: 10.1371/journal.pone.0181045 (PMC5540293; doi:10.1371/journal.pone.0181045)
Supplement: S3 Table — (XLSX) [file pone.0181045.s003.xlsx]

## Sheet: nelson_survey_w_distances_01061
ID	YEAR	DAY_NUM	Transect	ObsLoc_ID	Loc_ID	DENSITY	AvgOfX_COO	AvgOfY_COO	DistShor_m	DistPort_m	DistChan_m
581	2003	219	1	0	1_0	42.527	524464	6.32271e+06	599	0	333
1	2003	223	1	0	1_0	12.62	524464	6.32271e+06	599	0	333
3003	2005	214	1	1	1_1	8	525390	6.32255e+06	1397	0	0
582	2003	219	1	1	1_1	15.668	525390	6.32255e+06	1397	0	0
206	2003	222	1	1	1_1	13.635	525390	6.32255e+06	1397	0	0
2	2003	223	1	1	1_1	40.384	525390	6.32255e+06	1397	0	0
1637	2003	212	1	2	1_2	5.703	526218	6.32226e+06	2207	0	0
1236	2003	214	1	2	1_2	41.807	526218	6.32226e+06	2207	0	0
3004	2005	214	1	2	1_2	12	526218	6.32226e+06	2207	0	0
207	2003	222	1	2	1_2	18.181	526218	6.32226e+06	2207	0	0
3	2003	223	1	2	1_2	25.24	526218	6.32226e+06	2207	0	0
1638	2003	212	1	3	1_3	8.555	526857	6.32202e+06	2851	0	4
1451	2003	213	1	3	1_3	7.98	526857	6.32202e+06	2851	0	4
1237	2003	214	1	3	1_3	39.194	526857	6.32202e+06	2851	0	4
1639	2003	212	1	4	1_4	5.703	527579	6.32192e+06	2579	0	468
1452	2003	213	1	4	1_4	7.98	527579	6.32192e+06	2579	0	468
1238	2003	214	1	4	1_4	15.678	527579	6.32192e+06	2579	0	468
583	2003	219	1	4	1_4	4.477	527579	6.32192e+06	2579	0	468
208	2003	222	1	4	1_4	9.09	527579	6.32192e+06	2579	0	468
4	2003	223	1	4	1_4	30.288	527579	6.32192e+06	2579	0	468
1453	2003	213	1	5	1_5	15.959	528466	6.32171e+06	1913	0	1139
1239	2003	214	1	5	1_5	31.356	528466	6.32171e+06	1913	0	1139
3005	2005	214	1	5	1_5	7	528466	6.32171e+06	1913	0	1139
584	2003	219	1	5	1_5	8.953	528466	6.32171e+06	1913	0	1139
209	2003	222	1	5	1_5	9.09	528466	6.32171e+06	1913	0	1139
5	2003	223	1	5	1_5	37.86	528466	6.32171e+06	1913	0	1139
1454	2003	213	1	6	1_6	2.66	529432	6.32146e+06	1076	0	1751
1240	2003	214	1	6	1_6	31.356	529432	6.32146e+06	1076	0	1751
3006	2005	214	1	6	1_6	17	529432	6.32146e+06	1076	0	1751
585	2003	219	1	6	1_6	11.191	529432	6.32146e+06	1076	0	1751
210	2003	222	1	6	1_6	6.818	529432	6.32146e+06	1076	0	1751
6	2003	223	1	6	1_6	40.384	529432	6.32146e+06	1076	0	1751
1241	2003	214	1	7	1_7	33.969	530412	6.32121e+06	287	0	2558
3007	2005	214	1	7	1_7	8	530412	6.32121e+06	287	0	2558
211	2003	222	1	7	1_7	2.273	530412	6.32121e+06	287	0	2558
7	2003	223	1	7	1_7	37.86	530412	6.32121e+06	287	0	2558
1607	2003	213	10	1	10_1	9.639	536347	6.35332e+06	2156	32147	4893
1608	2003	213	10	1	10_1	11.015	536347	6.35332e+06	2156	32147	4893
3368	2005	217	10	1	10_1	3	536347	6.35332e+06	2156	32147	4893
383	2003	222	10	1	10_1	6.789	536347	6.35332e+06	2156	32147	4893
384	2003	222	10	1	10_1	13.579	536347	6.35332e+06	2156	32147	4893
205	2003	223	10	1	10_1	8.571	536347	6.35332e+06	2156	32147	4893
2027	2003	207	10	10	10_10	4.654	546823	6.35061e+06	12912	33183	0
1898	2003	208	10	10	10_10	21.18	546823	6.35061e+06	12912	33183	0
1786	2003	209	10	10	10_10	5.195	546823	6.35061e+06	12912	33183	0
1617	2003	213	10	10	10_10	11.015	546823	6.35061e+06	12912	33183	0
2679	2005	215	10	10	10_10	8	546823	6.35061e+06	12912	33183	0
1089	2003	216	10	10	10_10	17.001	546823	6.35061e+06	12912	33183	0
972	2003	217	10	10	10_10	12.544	546823	6.35061e+06	12912	33183	0
3359	2005	217	10	10	10_10	1	546823	6.35061e+06	12912	33183	0
789	2003	218	10	10	10_10	1.411	546823	6.35061e+06	12912	33183	0
771	2003	219	10	10	10_10	7.143	546823	6.35061e+06	12912	33183	0
3537	2005	219	10	10	10_10	7	546823	6.35061e+06	12912	33183	0
464	2003	220	10	10	10_10	1.497	546823	6.35061e+06	12912	33183	0
465	2003	220	10	10	10_10	32.938	546823	6.35061e+06	12912	33183	0
396	2003	222	10	10	10_10	23.762	546823	6.35061e+06	12912	33183	0
2028	2003	207	10	11	10_11	3.103	547732	6.35037e+06	13850	33411	0
1897	2003	208	10	11	10_11	29.123	547732	6.35037e+06	13850	33411	0
2678	2005	215	10	11	10_11	8	547732	6.35037e+06	13850	33411	0
1090	2003	216	10	11	10_11	36.836	547732	6.35037e+06	13850	33411	0
971	2003	217	10	11	10_11	8.362	547732	6.35037e+06	13850	33411	0
3358	2005	217	10	11	10_11	29	547732	6.35037e+06	13850	33411	0
790	2003	218	10	11	10_11	21.164	547732	6.35037e+06	13850	33411	0
770	2003	219	10	11	10_11	10	547732	6.35037e+06	13850	33411	0
397	2003	222	10	11	10_11	32.249	547732	6.35037e+06	13850	33411	0
195	2003	223	10	11	10_11	11.429	547732	6.35037e+06	13850	33411	0
2029	2003	207	10	12	10_12	4.654	548598	6.35014e+06	14745	33654	0
1896	2003	208	10	12	10_12	25.152	548598	6.35014e+06	14745	33654	0
2353	2005	210	10	12	10_12	1	548598	6.35014e+06	14745	33654	0
1431	2003	214	10	12	10_12	2.93	548598	6.35014e+06	14745	33654	0
2677	2005	215	10	12	10_12	1	548598	6.35014e+06	14745	33654	0
1091	2003	216	10	12	10_12	21.251	548598	6.35014e+06	14745	33654	0
3357	2005	217	10	12	10_12	12	548598	6.35014e+06	14745	33654	0
791	2003	218	10	12	10_12	25.397	548598	6.35014e+06	14745	33654	0
769	2003	219	10	12	10_12	5.714	548598	6.35014e+06	14745	33654	0
3536	2005	219	10	12	10_12	10	548598	6.35014e+06	14745	33654	0
463	2003	220	10	12	10_12	2.994	548598	6.35014e+06	14745	33654	0
398	2003	222	10	12	10_12	33.946	548598	6.35014e+06	14745	33654	0
194	2003	223	10	12	10_12	4.286	548598	6.35014e+06	14745	33654	0
2030	2003	207	10	13	10_13	1.551	549463	6.34991e+06	15625	33922	0
1895	2003	208	10	13	10_13	7.943	549463	6.34991e+06	15625	33922	0
1785	2003	209	10	13	10_13	9.091	549463	6.34991e+06	15625	33922	0
2352	2005	210	10	13	10_13	1	549463	6.34991e+06	15625	33922	0
2578	2005	211	10	13	10_13	11	549463	6.34991e+06	15625	33922	0
1618	2003	213	10	13	10_13	2.754	549463	6.34991e+06	15625	33922	0
1432	2003	214	10	13	10_13	4.396	549463	6.34991e+06	15625	33922	0
1092	2003	216	10	13	10_13	29.752	549463	6.34991e+06	15625	33922	0
970	2003	217	10	13	10_13	8.362	549463	6.34991e+06	15625	33922	0
3356	2005	217	10	13	10_13	6	549463	6.34991e+06	15625	33922	0
792	2003	218	10	13	10_13	19.753	549463	6.34991e+06	15625	33922	0
768	2003	219	10	13	10_13	5.714	549463	6.34991e+06	15625	33922	0
3535	2005	219	10	13	10_13	3	549463	6.34991e+06	15625	33922	0
462	2003	220	10	13	10_13	5.989	549463	6.34991e+06	15625	33922	0
399	2003	222	10	13	10_13	18.67	549463	6.34991e+06	15625	33922	0
2031	2003	207	10	14	10_14	4.654	550513	6.34963e+06	16695	34268	0
1894	2003	208	10	14	10_14	18.533	550513	6.34963e+06	16695	34268	0
1784	2003	209	10	14	10_14	10.39	550513	6.34963e+06	16695	34268	0
2577	2005	211	10	14	10_14	16	550513	6.34963e+06	16695	34268	0
1433	2003	214	10	14	10_14	10.256	550513	6.34963e+06	16695	34268	0
2676	2005	215	10	14	10_14	1	550513	6.34963e+06	16695	34268	0
1093	2003	216	10	14	10_14	11.334	550513	6.34963e+06	16695	34268	0
969	2003	217	10	14	10_14	9.756	550513	6.34963e+06	16695	34268	0
3355	2005	217	10	14	10_14	17	550513	6.34963e+06	16695	34268	0
793	2003	218	10	14	10_14	5.644	550513	6.34963e+06	16695	34268	0
767	2003	219	10	14	10_14	10	550513	6.34963e+06	16695	34268	0
3534	2005	219	10	14	10_14	7	550513	6.34963e+06	16695	34268	0
400	2003	222	10	14	10_14	15.276	550513	6.34963e+06	16695	34268	0
401	2003	222	10	14	10_14	15.276	550513	6.34963e+06	16695	34268	0
193	2003	223	10	14	10_14	2.857	550513	6.34963e+06	16695	34268	0
1893	2003	208	10	15	10_15	2.648	551540	6.34936e+06	17743	34641	0
1783	2003	209	10	15	10_15	19.481	551540	6.34936e+06	17743	34641	0
2351	2005	210	10	15	10_15	5	551540	6.34936e+06	17743	34641	0
2576	2005	211	10	15	10_15	3	551540	6.34936e+06	17743	34641	0
2868	2005	212	10	15	10_15	1	551540	6.34936e+06	17743	34641	0
1434	2003	214	10	15	10_15	24.908	551540	6.34936e+06	17743	34641	0
2675	2005	215	10	15	10_15	6	551540	6.34936e+06	17743	34641	0
1094	2003	216	10	15	10_15	4.25	551540	6.34936e+06	17743	34641	0
968	2003	217	10	15	10_15	8.362	551540	6.34936e+06	17743	34641	0
3354	2005	217	10	15	10_15	5	551540	6.34936e+06	17743	34641	0
794	2003	218	10	15	10_15	14.109	551540	6.34936e+06	17743	34641	0
3533	2005	219	10	15	10_15	59	551540	6.34936e+06	17743	34641	0
461	2003	220	10	15	10_15	11.978	551540	6.34936e+06	17743	34641	0
402	2003	222	10	15	10_15	6.789	551540	6.34936e+06	17743	34641	0
192	2003	223	10	15	10_15	8.571	551540	6.34936e+06	17743	34641	0
1782	2003	209	10	16	10_16	12.987	552513	6.34911e+06	18737	35021	0
2350	2005	210	10	16	10_16	28	552513	6.34911e+06	18737	35021	0
2575	2005	211	10	16	10_16	3	552513	6.34911e+06	18737	35021	0
2867	2005	212	10	16	10_16	1	552513	6.34911e+06	18737	35021	0
1435	2003	214	10	16	10_16	8.791	552513	6.34911e+06	18737	35021	0
2674	2005	215	10	16	10_16	11	552513	6.34911e+06	18737	35021	0
1095	2003	216	10	16	10_16	7.084	552513	6.34911e+06	18737	35021	0
967	2003	217	10	16	10_16	12.544	552513	6.34911e+06	18737	35021	0
795	2003	218	10	16	10_16	18.342	552513	6.34911e+06	18737	35021	0
3532	2005	219	10	16	10_16	12	552513	6.34911e+06	18737	35021	0
460	2003	220	10	16	10_16	28.447	552513	6.34911e+06	18737	35021	0
403	2003	222	10	16	10_16	11.881	552513	6.34911e+06	18737	35021	0
1892	2003	208	10	17	10_17	11.914	553464	6.34886e+06	19709	35423	0
1781	2003	209	10	17	10_17	3.896	553464	6.34886e+06	19709	35423	0
2349	2005	210	10	17	10_17	28	553464	6.34886e+06	19709	35423	0
2574	2005	211	10	17	10_17	47	553464	6.34886e+06	19709	35423	0
2866	2005	212	10	17	10_17	7	553464	6.34886e+06	19709	35423	0
1436	2003	214	10	17	10_17	1.465	553464	6.34886e+06	19709	35423	0
1096	2003	216	10	17	10_17	24.085	553464	6.34886e+06	19709	35423	0
966	2003	217	10	17	10_17	8.362	553464	6.34886e+06	19709	35423	0
3353	2005	217	10	17	10_17	30	553464	6.34886e+06	19709	35423	0
796	2003	218	10	17	10_17	15.52	553464	6.34886e+06	19709	35423	0
766	2003	219	10	17	10_17	1.429	553464	6.34886e+06	19709	35423	0
3531	2005	219	10	17	10_17	13	553464	6.34886e+06	19709	35423	0
459	2003	220	10	17	10_17	1.497	553464	6.34886e+06	19709	35423	0
404	2003	222	10	17	10_17	13.579	553464	6.34886e+06	19709	35423	0
191	2003	223	10	17	10_17	1.429	553464	6.34886e+06	19709	35423	0
2699	2005	223	10	17	10_17	22	553464	6.34886e+06	19709	35423	0
2032	2003	207	10	18	10_18	4.654	554364	6.34864e+06	20620	35824	0
1891	2003	208	10	18	10_18	10.59	554364	6.34864e+06	20620	35824	0
1780	2003	209	10	18	10_18	1.299	554364	6.34864e+06	20620	35824	0
2348	2005	210	10	18	10_18	17	554364	6.34864e+06	20620	35824	0
2573	2005	211	10	18	10_18	14	554364	6.34864e+06	20620	35824	0
2865	2005	212	10	18	10_18	4	554364	6.34864e+06	20620	35824	0
1619	2003	213	10	18	10_18	4.131	554364	6.34864e+06	20620	35824	0
1437	2003	214	10	18	10_18	5.861	554364	6.34864e+06	20620	35824	0
965	2003	217	10	18	10_18	12.544	554364	6.34864e+06	20620	35824	0
797	2003	218	10	18	10_18	15.52	554364	6.34864e+06	20620	35824	0
765	2003	219	10	18	10_18	8.571	554364	6.34864e+06	20620	35824	0
3530	2005	219	10	18	10_18	48	554364	6.34864e+06	20620	35824	0
458	2003	220	10	18	10_18	16.469	554364	6.34864e+06	20620	35824	0
405	2003	222	10	18	10_18	6.789	554364	6.34864e+06	20620	35824	0
2698	2005	223	10	18	10_18	53	554364	6.34864e+06	20620	35824	0
1890	2003	208	10	19	10_19	3.971	555329	6.34838e+06	21595	36267	0
1779	2003	209	10	19	10_19	7.792	555329	6.34838e+06	21595	36267	0
2347	2005	210	10	19	10_19	11	555329	6.34838e+06	21595	36267	0
2572	2005	211	10	19	10_19	9	555329	6.34838e+06	21595	36267	0
2864	2005	212	10	19	10_19	33	555329	6.34838e+06	21595	36267	0
1620	2003	213	10	19	10_19	6.885	555329	6.34838e+06	21595	36267	0
1438	2003	214	10	19	10_19	1.465	555329	6.34838e+06	21595	36267	0
1097	2003	216	10	19	10_19	7.084	555329	6.34838e+06	21595	36267	0
964	2003	217	10	19	10_19	6.969	555329	6.34838e+06	21595	36267	0
3352	2005	217	10	19	10_19	3	555329	6.34838e+06	21595	36267	0
798	2003	218	10	19	10_19	1.411	555329	6.34838e+06	21595	36267	0
3529	2005	219	10	19	10_19	12	555329	6.34838e+06	21595	36267	0
457	2003	220	10	19	10_19	8.983	555329	6.34838e+06	21595	36267	0
406	2003	222	10	19	10_19	8.487	555329	6.34838e+06	21595	36267	0
2697	2005	223	10	19	10_19	87	555329	6.34838e+06	21595	36267	0
3947	2005	225	10	19	10_19	22	555329	6.34838e+06	21595	36267	0
1609	2003	213	10	2	10_2	11.015	537997	6.35288e+06	3845	32180	3668
1610	2003	213	10	2	10_2	8.262	537997	6.35288e+06	3845	32180	3668
1422	2003	214	10	2	10_2	5.861	537997	6.35288e+06	3845	32180	3668
3367	2005	217	10	2	10_2	5	537997	6.35288e+06	3845	32180	3668
780	2003	219	10	2	10_2	15.714	537997	6.35288e+06	3845	32180	3668
781	2003	219	10	2	10_2	2.857	537997	6.35288e+06	3845	32180	3668
385	2003	222	10	2	10_2	39.038	537997	6.35288e+06	3845	32180	3668
386	2003	222	10	2	10_2	16.973	537997	6.35288e+06	3845	32180	3668
203	2003	223	10	2	10_2	32.857	537997	6.35288e+06	3845	32180	3668
204	2003	223	10	2	10_2	35.714	537997	6.35288e+06	3845	32180	3668
1889	2003	208	10	20	10_20	1.324	556269	6.34814e+06	22546	36722	0
2346	2005	210	10	20	10_20	46	556269	6.34814e+06	22546	36722	0
2571	2005	211	10	20	10_20	27	556269	6.34814e+06	22546	36722	0
2863	2005	212	10	20	10_20	23	556269	6.34814e+06	22546	36722	0
1621	2003	213	10	20	10_20	9.639	556269	6.34814e+06	22546	36722	0
1439	2003	214	10	20	10_20	2.93	556269	6.34814e+06	22546	36722	0
1098	2003	216	10	20	10_20	11.334	556269	6.34814e+06	22546	36722	0
963	2003	217	10	20	10_20	8.362	556269	6.34814e+06	22546	36722	0
799	2003	218	10	20	10_20	2.822	556269	6.34814e+06	22546	36722	0
764	2003	219	10	20	10_20	2.857	556269	6.34814e+06	22546	36722	0
407	2003	222	10	20	10_20	3.395	556269	6.34814e+06	22546	36722	0
408	2003	222	10	20	10_20	1.697	556269	6.34814e+06	22546	36722	0
190	2003	223	10	20	10_20	22.857	556269	6.34814e+06	22546	36722	0
2696	2005	223	10	20	10_20	71	556269	6.34814e+06	22546	36722	0
1778	2003	209	10	21	10_21	2.597	557226	6.34789e+06	23514	37211	0
2345	2005	210	10	21	10_21	28	557226	6.34789e+06	23514	37211	0
2570	2005	211	10	21	10_21	11	557226	6.34789e+06	23514	37211	0
2862	2005	212	10	21	10_21	19	557226	6.34789e+06	23514	37211	0
1622	2003	213	10	21	10_21	19.277	557226	6.34789e+06	23514	37211	0
1440	2003	214	10	21	10_21	2.93	557226	6.34789e+06	23514	37211	0
2673	2005	215	10	21	10_21	8	557226	6.34789e+06	23514	37211	0
1099	2003	216	10	21	10_21	15.584	557226	6.34789e+06	23514	37211	0
962	2003	217	10	21	10_21	9.756	557226	6.34789e+06	23514	37211	0
800	2003	218	10	21	10_21	8.466	557226	6.34789e+06	23514	37211	0
763	2003	219	10	21	10_21	2.857	557226	6.34789e+06	23514	37211	0
3528	2005	219	10	21	10_21	3	557226	6.34789e+06	23514	37211	0
456	2003	220	10	21	10_21	1.497	557226	6.34789e+06	23514	37211	0
409	2003	222	10	21	10_21	13.579	557226	6.34789e+06	23514	37211	0
189	2003	223	10	21	10_21	21.429	557226	6.34789e+06	23514	37211	0
2695	2005	223	10	21	10_21	55	557226	6.34789e+06	23514	37211	0
3946	2005	225	10	21	10_21	27	557226	6.34789e+06	23514	37211	0
1888	2003	208	10	22	10_22	2.648	558252	6.34762e+06	23206	37750	0
2344	2005	210	10	22	10_22	32	558252	6.34762e+06	23206	37750	0
2569	2005	211	10	22	10_22	75	558252	6.34762e+06	23206	37750	0
2861	2005	212	10	22	10_22	60	558252	6.34762e+06	23206	37750	0
1623	2003	213	10	22	10_22	13.769	558252	6.34762e+06	23206	37750	0
1441	2003	214	10	22	10_22	8.791	558252	6.34762e+06	23206	37750	0
961	2003	217	10	22	10_22	1.394	558252	6.34762e+06	23206	37750	0
801	2003	218	10	22	10_22	2.822	558252	6.34762e+06	23206	37750	0
762	2003	219	10	22	10_22	5.714	558252	6.34762e+06	23206	37750	0
3527	2005	219	10	22	10_22	7	558252	6.34762e+06	23206	37750	0
455	2003	220	10	22	10_22	2.994	558252	6.34762e+06	23206	37750	0
410	2003	222	10	22	10_22	11.881	558252	6.34762e+06	23206	37750	0
188	2003	223	10	22	10_22	10	558252	6.34762e+06	23206	37750	0
2694	2005	223	10	22	10_22	76	558252	6.34762e+06	23206	37750	0
3945	2005	225	10	22	10_22	38	558252	6.34762e+06	23206	37750	0
2568	2005	211	10	23	10_23	6	559153	6.34739e+06	22698	38245	0
2860	2005	212	10	23	10_23	2	559153	6.34739e+06	22698	38245	0
1624	2003	213	10	23	10_23	2.754	559153	6.34739e+06	22698	38245	0
1442	2003	214	10	23	10_23	2.93	559153	6.34739e+06	22698	38245	0
1100	2003	216	10	23	10_23	4.25	559153	6.34739e+06	22698	38245	0
960	2003	217	10	23	10_23	15.331	559153	6.34739e+06	22698	38245	0
802	2003	218	10	23	10_23	12.698	559153	6.34739e+06	22698	38245	0
761	2003	219	10	23	10_23	11.429	559153	6.34739e+06	22698	38245	0
3526	2005	219	10	23	10_23	24	559153	6.34739e+06	22698	38245	0
454	2003	220	10	23	10_23	1.497	559153	6.34739e+06	22698	38245	0
411	2003	222	10	23	10_23	33.946	559153	6.34739e+06	22698	38245	0
187	2003	223	10	23	10_23	4.286	559153	6.34739e+06	22698	38245	0
2693	2005	223	10	23	10_23	55	559153	6.34739e+06	22698	38245	0
3944	2005	225	10	23	10_23	25	559153	6.34739e+06	22698	38245	0
1887	2003	208	10	24	10_24	2.648	560041	6.34716e+06	22072	38743	247
2343	2005	210	10	24	10_24	13	560041	6.34716e+06	22072	38743	247
2567	2005	211	10	24	10_24	6	560041	6.34716e+06	22072	38743	247
2859	2005	212	10	24	10_24	1	560041	6.34716e+06	22072	38743	247
1443	2003	214	10	24	10_24	5.861	560041	6.34716e+06	22072	38743	247
1101	2003	216	10	24	10_24	2.834	560041	6.34716e+06	22072	38743	247
959	2003	217	10	24	10_24	6.969	560041	6.34716e+06	22072	38743	247
3351	2005	217	10	24	10_24	1	560041	6.34716e+06	22072	38743	247
3525	2005	219	10	24	10_24	16	560041	6.34716e+06	22072	38743	247
453	2003	220	10	24	10_24	10.48	560041	6.34716e+06	22072	38743	247
412	2003	222	10	24	10_24	15.276	560041	6.34716e+06	22072	38743	247
186	2003	223	10	24	10_24	1.429	560041	6.34716e+06	22072	38743	247
2692	2005	223	10	24	10_24	32	560041	6.34716e+06	22072	38743	247
3943	2005	225	10	24	10_24	63	560041	6.34716e+06	22072	38743	247
1777	2003	209	10	25	10_25	18.182	561051	6.3469e+06	21395	39334	591
2342	2005	210	10	25	10_25	62	561051	6.3469e+06	21395	39334	591
2566	2005	211	10	25	10_25	6	561051	6.3469e+06	21395	39334	591
2858	2005	212	10	25	10_25	5	561051	6.3469e+06	21395	39334	591
1444	2003	214	10	25	10_25	7.326	561051	6.3469e+06	21395	39334	591
1102	2003	216	10	25	10_25	17.001	561051	6.3469e+06	21395	39334	591
958	2003	217	10	25	10_25	8.362	561051	6.3469e+06	21395	39334	591
803	2003	218	10	25	10_25	11.287	561051	6.3469e+06	21395	39334	591
760	2003	219	10	25	10_25	7.143	561051	6.3469e+06	21395	39334	591
3524	2005	219	10	25	10_25	1	561051	6.3469e+06	21395	39334	591
452	2003	220	10	25	10_25	2.994	561051	6.3469e+06	21395	39334	591
2691	2005	223	10	25	10_25	40	561051	6.3469e+06	21395	39334	591
3942	2005	225	10	25	10_25	36	561051	6.3469e+06	21395	39334	591
2341	2005	210	10	26	10_26	5	562002	6.34666e+06	20789	39912	946
2565	2005	211	10	26	10_26	37	562002	6.34666e+06	20789	39912	946
2857	2005	212	10	26	10_26	5	562002	6.34666e+06	20789	39912	946
1445	2003	214	10	26	10_26	1.465	562002	6.34666e+06	20789	39912	946
1103	2003	216	10	26	10_26	1.417	562002	6.34666e+06	20789	39912	946
957	2003	217	10	26	10_26	4.181	562002	6.34666e+06	20789	39912	946
804	2003	218	10	26	10_26	7.055	562002	6.34666e+06	20789	39912	946
759	2003	219	10	26	10_26	8.571	562002	6.34666e+06	20789	39912	946
185	2003	223	10	26	10_26	1.429	562002	6.34666e+06	20789	39912	946
2690	2005	223	10	26	10_26	21	562002	6.34666e+06	20789	39912	946
3941	2005	225	10	26	10_26	64	562002	6.34666e+06	20789	39912	946
2340	2005	210	10	27	10_27	32	562920	6.34641e+06	20171	40472	1291
2564	2005	211	10	27	10_27	34	562920	6.34641e+06	20171	40472	1291
1446	2003	214	10	27	10_27	5.861	562920	6.34641e+06	20171	40472	1291
1104	2003	216	10	27	10_27	1.417	562920	6.34641e+06	20171	40472	1291
956	2003	217	10	27	10_27	4.181	562920	6.34641e+06	20171	40472	1291
3350	2005	217	10	27	10_27	15	562920	6.34641e+06	20171	40472	1291
805	2003	218	10	27	10_27	1.411	562920	6.34641e+06	20171	40472	1291
758	2003	219	10	27	10_27	1.429	562920	6.34641e+06	20171	40472	1291
3523	2005	219	10	27	10_27	15	562920	6.34641e+06	20171	40472	1291
451	2003	220	10	27	10_27	2.994	562920	6.34641e+06	20171	40472	1291
413	2003	222	10	27	10_27	5.092	562920	6.34641e+06	20171	40472	1291
2689	2005	223	10	27	10_27	31	562920	6.34641e+06	20171	40472	1291
3940	2005	225	10	27	10_27	64	562920	6.34641e+06	20171	40472	1291
1886	2003	208	10	28	10_28	5.295	563826	6.34618e+06	19599	41048	1612
2339	2005	210	10	28	10_28	32	563826	6.34618e+06	19599	41048	1612
2563	2005	211	10	28	10_28	4	563826	6.34618e+06	19599	41048	1612
2856	2005	212	10	28	10_28	4	563826	6.34618e+06	19599	41048	1612
1625	2003	213	10	28	10_28	1.377	563826	6.34618e+06	19599	41048	1612
1447	2003	214	10	28	10_28	4.396	563826	6.34618e+06	19599	41048	1612
1105	2003	216	10	28	10_28	4.25	563826	6.34618e+06	19599	41048	1612
3349	2005	217	10	28	10_28	6	563826	6.34618e+06	19599	41048	1612
3522	2005	219	10	28	10_28	12	563826	6.34618e+06	19599	41048	1612
450	2003	220	10	28	10_28	2.994	563826	6.34618e+06	19599	41048	1612
414	2003	222	10	28	10_28	1.697	563826	6.34618e+06	19599	41048	1612
415	2003	222	10	28	10_28	3.395	563826	6.34618e+06	19599	41048	1612
184	2003	223	10	28	10_28	7.143	563826	6.34618e+06	19599	41048	1612
2688	2005	223	10	28	10_28	2	563826	6.34618e+06	19599	41048	1612
3939	2005	225	10	28	10_28	10	563826	6.34618e+06	19599	41048	1612
2338	2005	210	10	29	10_29	10	564804	6.34592e+06	18952	41678	1949
2562	2005	211	10	29	10_29	1	564804	6.34592e+06	18952	41678	1949
1448	2003	214	10	29	10_29	1.465	564804	6.34592e+06	18952	41678	1949
1106	2003	216	10	29	10_29	1.417	564804	6.34592e+06	18952	41678	1949
954	2003	217	10	29	10_29	4.181	564804	6.34592e+06	18952	41678	1949
955	2003	217	10	29	10_29	6.969	564804	6.34592e+06	18952	41678	1949
3348	2005	217	10	29	10_29	5	564804	6.34592e+06	18952	41678	1949
806	2003	218	10	29	10_29	1.411	564804	6.34592e+06	18952	41678	1949
807	2003	218	10	29	10_29	5.644	564804	6.34592e+06	18952	41678	1949
757	2003	219	10	29	10_29	4.286	564804	6.34592e+06	18952	41678	1949
3521	2005	219	10	29	10_29	10	564804	6.34592e+06	18952	41678	1949
416	2003	222	10	29	10_29	8.487	564804	6.34592e+06	18952	41678	1949
183	2003	223	10	29	10_29	7.143	564804	6.34592e+06	18952	41678	1949
3938	2005	225	10	29	10_29	25	564804	6.34592e+06	18952	41678	1949
1792	2003	209	10	3	10_3	15.584	539871	6.35239e+06	5762	32224	2773
1793	2003	209	10	3	10_3	4.494	539871	6.35239e+06	5762	32224	2773
1611	2003	213	10	3	10_3	2.754	539871	6.35239e+06	5762	32224	2773
1423	2003	214	10	3	10_3	7.326	539871	6.35239e+06	5762	32224	2773
1424	2003	214	10	3	10_3	16.117	539871	6.35239e+06	5762	32224	2773
2684	2005	215	10	3	10_3	2	539871	6.35239e+06	5762	32224	2773
1083	2003	216	10	3	10_3	1.417	539871	6.35239e+06	5762	32224	2773
978	2003	217	10	3	10_3	33.449	539871	6.35239e+06	5762	32224	2773
3366	2005	217	10	3	10_3	12	539871	6.35239e+06	5762	32224	2773
782	2003	218	10	3	10_3	4.882	539871	6.35239e+06	5762	32224	2773
778	2003	219	10	3	10_3	5.714	539871	6.35239e+06	5762	32224	2773
779	2003	219	10	3	10_3	11.429	539871	6.35239e+06	5762	32224	2773
471	2003	220	10	3	10_3	14.972	539871	6.35239e+06	5762	32224	2773
387	2003	222	10	3	10_3	23.762	539871	6.35239e+06	5762	32224	2773
388	2003	222	10	3	10_3	52.617	539871	6.35239e+06	5762	32224	2773
201	2003	223	10	3	10_3	40	539871	6.35239e+06	5762	32224	2773
202	2003	223	10	3	10_3	24.286	539871	6.35239e+06	5762	32224	2773
1885	2003	208	10	30	10_30	9.266	565846	6.34566e+06	18246	42375	2375
2337	2005	210	10	30	10_30	8	565846	6.34566e+06	18246	42375	2375
2855	2005	212	10	30	10_30	2	565846	6.34566e+06	18246	42375	2375
1107	2003	216	10	30	10_30	7.084	565846	6.34566e+06	18246	42375	2375
953	2003	217	10	30	10_30	5.575	565846	6.34566e+06	18246	42375	2375
808	2003	218	10	30	10_30	11.287	565846	6.34566e+06	18246	42375	2375
756	2003	219	10	30	10_30	20	565846	6.34566e+06	18246	42375	2375
3520	2005	219	10	30	10_30	9	565846	6.34566e+06	18246	42375	2375
449	2003	220	10	30	10_30	1.497	565846	6.34566e+06	18246	42375	2375
417	2003	222	10	30	10_30	10.184	565846	6.34566e+06	18246	42375	2375
182	2003	223	10	30	10_30	4.286	565846	6.34566e+06	18246	42375	2375
2687	2005	223	10	30	10_30	4	565846	6.34566e+06	18246	42375	2375
3937	2005	225	10	30	10_30	10	565846	6.34566e+06	18246	42375	2375
1884	2003	208	10	31	10_31	3.971	566740	6.34543e+06	17561	42984	2691
1776	2003	209	10	31	10_31	1.299	566740	6.34543e+06	17561	42984	2691
2336	2005	210	10	31	10_31	2	566740	6.34543e+06	17561	42984	2691
2561	2005	211	10	31	10_31	1	566740	6.34543e+06	17561	42984	2691
2854	2005	212	10	31	10_31	2	566740	6.34543e+06	17561	42984	2691
1626	2003	213	10	31	10_31	1.377	566740	6.34543e+06	17561	42984	2691
1108	2003	216	10	31	10_31	9.917	566740	6.34543e+06	17561	42984	2691
809	2003	218	10	31	10_31	9.877	566740	6.34543e+06	17561	42984	2691
755	2003	219	10	31	10_31	2.857	566740	6.34543e+06	17561	42984	2691
3519	2005	219	10	31	10_31	9	566740	6.34543e+06	17561	42984	2691
448	2003	220	10	31	10_31	8.983	566740	6.34543e+06	17561	42984	2691
418	2003	222	10	31	10_31	13.579	566740	6.34543e+06	17561	42984	2691
181	2003	223	10	31	10_31	8.571	566740	6.34543e+06	17561	42984	2691
3936	2005	225	10	31	10_31	19	566740	6.34543e+06	17561	42984	2691
2033	2003	207	10	32	10_32	10.86	567652	6.3452e+06	16838	43616	3032
2335	2005	210	10	32	10_32	5	567652	6.3452e+06	16838	43616	3032
2853	2005	212	10	32	10_32	12	567652	6.3452e+06	16838	43616	3032
1627	2003	213	10	32	10_32	2.754	567652	6.3452e+06	16838	43616	3032
2672	2005	215	10	32	10_32	11	567652	6.3452e+06	16838	43616	3032
1109	2003	216	10	32	10_32	21.251	567652	6.3452e+06	16838	43616	3032
952	2003	217	10	32	10_32	2.787	567652	6.3452e+06	16838	43616	3032
3347	2005	217	10	32	10_32	12	567652	6.3452e+06	16838	43616	3032
447	2003	220	10	32	10_32	10.48	567652	6.3452e+06	16838	43616	3032
419	2003	222	10	32	10_32	5.092	567652	6.3452e+06	16838	43616	3032
180	2003	223	10	32	10_32	1.429	567652	6.3452e+06	16838	43616	3032
3935	2005	225	10	32	10_32	19	567652	6.3452e+06	16838	43616	3032
2034	2003	207	10	33	10_33	1.551	568647	6.34493e+06	16056	44307	3368
1775	2003	209	10	33	10_33	1.299	568647	6.34493e+06	16056	44307	3368
2334	2005	210	10	33	10_33	1	568647	6.34493e+06	16056	44307	3368
2560	2005	211	10	33	10_33	3	568647	6.34493e+06	16056	44307	3368
1628	2003	213	10	33	10_33	4.131	568647	6.34493e+06	16056	44307	3368
2671	2005	215	10	33	10_33	6	568647	6.34493e+06	16056	44307	3368
1110	2003	216	10	33	10_33	15.584	568647	6.34493e+06	16056	44307	3368
951	2003	217	10	33	10_33	2.787	568647	6.34493e+06	16056	44307	3368
3518	2005	219	10	33	10_33	1	568647	6.34493e+06	16056	44307	3368
446	2003	220	10	33	10_33	5.989	568647	6.34493e+06	16056	44307	3368
420	2003	222	10	33	10_33	6.789	568647	6.34493e+06	16056	44307	3368
421	2003	222	10	33	10_33	1.697	568647	6.34493e+06	16056	44307	3368
179	2003	223	10	33	10_33	7.143	568647	6.34493e+06	16056	44307	3368
2559	2005	211	10	34	10_34	24	569660	6.34468e+06	15317	45040	3726
2852	2005	212	10	34	10_34	7	569660	6.34468e+06	15317	45040	3726
2670	2005	215	10	34	10_34	1	569660	6.34468e+06	15317	45040	3726
1111	2003	216	10	34	10_34	1.417	569660	6.34468e+06	15317	45040	3726
810	2003	218	10	34	10_34	18.342	569660	6.34468e+06	15317	45040	3726
754	2003	219	10	34	10_34	10	569660	6.34468e+06	15317	45040	3726
3517	2005	219	10	34	10_34	3	569660	6.34468e+06	15317	45040	3726
445	2003	220	10	34	10_34	2.994	569660	6.34468e+06	15317	45040	3726
422	2003	222	10	34	10_34	11.881	569660	6.34468e+06	15317	45040	3726
178	2003	223	10	34	10_34	17.143	569660	6.34468e+06	15317	45040	3726
3934	2005	225	10	34	10_34	2	569660	6.34468e+06	15317	45040	3726
1774	2003	209	10	35	10_35	2.597	570683	6.34442e+06	14596	45784	4110
2558	2005	211	10	35	10_35	6	570683	6.34442e+06	14596	45784	4110
1629	2003	213	10	35	10_35	9.639	570683	6.34442e+06	14596	45784	4110
1112	2003	216	10	35	10_35	2.834	570683	6.34442e+06	14596	45784	4110
811	2003	218	10	35	10_35	9.877	570683	6.34442e+06	14596	45784	4110
753	2003	219	10	35	10_35	5.714	570683	6.34442e+06	14596	45784	4110
423	2003	222	10	35	10_35	8.487	570683	6.34442e+06	14596	45784	4110
177	2003	223	10	35	10_35	14.286	570683	6.34442e+06	14596	45784	4110
3933	2005	225	10	35	10_35	4	570683	6.34442e+06	14596	45784	4110
2035	2003	207	10	36	10_36	1.551	571512	6.3442e+06	14039	46396	4411
2557	2005	211	10	36	10_36	3	571512	6.3442e+06	14039	46396	4411
2851	2005	212	10	36	10_36	12	571512	6.3442e+06	14039	46396	4411
1630	2003	213	10	36	10_36	1.377	571512	6.3442e+06	14039	46396	4411
1449	2003	214	10	36	10_36	2.93	571512	6.3442e+06	14039	46396	4411
1113	2003	216	10	36	10_36	2.834	571512	6.3442e+06	14039	46396	4411
812	2003	218	10	36	10_36	14.109	571512	6.3442e+06	14039	46396	4411
752	2003	219	10	36	10_36	2.857	571512	6.3442e+06	14039	46396	4411
3516	2005	219	10	36	10_36	9	571512	6.3442e+06	14039	46396	4411
444	2003	220	10	36	10_36	2.994	571512	6.3442e+06	14039	46396	4411
424	2003	222	10	36	10_36	8.487	571512	6.3442e+06	14039	46396	4411
176	2003	223	10	36	10_36	30	571512	6.3442e+06	14039	46396	4411
2686	2005	223	10	36	10_36	2	571512	6.3442e+06	14039	46396	4411
3932	2005	225	10	36	10_36	7	571512	6.3442e+06	14039	46396	4411
1883	2003	208	10	37	10_37	7.943	572565	6.3439e+06	13347	47169	4747
1773	2003	209	10	37	10_37	2.597	572565	6.3439e+06	13347	47169	4747
2556	2005	211	10	37	10_37	11	572565	6.3439e+06	13347	47169	4747
1450	2003	214	10	37	10_37	1.465	572565	6.3439e+06	13347	47169	4747
3146	2005	214	10	37	10_37	7	572565	6.3439e+06	13347	47169	4747
1114	2003	216	10	37	10_37	1.417	572565	6.3439e+06	13347	47169	4747
950	2003	217	10	37	10_37	1.394	572565	6.3439e+06	13347	47169	4747
813	2003	218	10	37	10_37	5.644	572565	6.3439e+06	13347	47169	4747
751	2003	219	10	37	10_37	5.714	572565	6.3439e+06	13347	47169	4747
3515	2005	219	10	37	10_37	10	572565	6.3439e+06	13347	47169	4747
443	2003	220	10	37	10_37	11.978	572565	6.3439e+06	13347	47169	4747
425	2003	222	10	37	10_37	1.697	572565	6.3439e+06	13347	47169	4747
175	2003	223	10	37	10_37	15.714	572565	6.3439e+06	13347	47169	4747
3931	2005	225	10	37	10_37	13	572565	6.3439e+06	13347	47169	4747
2555	2005	211	10	38	10_38	6	573519	6.34367e+06	12749	47903	5138
1631	2003	213	10	38	10_38	2.754	573519	6.34367e+06	12749	47903	5138
3145	2005	214	10	38	10_38	25	573519	6.34367e+06	12749	47903	5138
814	2003	218	10	38	10_38	2.822	573519	6.34367e+06	12749	47903	5138
3514	2005	219	10	38	10_38	3	573519	6.34367e+06	12749	47903	5138
442	2003	220	10	38	10_38	2.994	573519	6.34367e+06	12749	47903	5138
426	2003	222	10	38	10_38	10.184	573519	6.34367e+06	12749	47903	5138
174	2003	223	10	38	10_38	8.571	573519	6.34367e+06	12749	47903	5138
3930	2005	225	10	38	10_38	5	573519	6.34367e+06	12749	47903	5138
1772	2003	209	10	39	10_39	2.597	574439	6.34344e+06	12163	48615	5555
2554	2005	211	10	39	10_39	13	574439	6.34344e+06	12163	48615	5555
2850	2005	212	10	39	10_39	11	574439	6.34344e+06	12163	48615	5555
1632	2003	213	10	39	10_39	1.377	574439	6.34344e+06	12163	48615	5555
3144	2005	214	10	39	10_39	11	574439	6.34344e+06	12163	48615	5555
815	2003	218	10	39	10_39	1.411	574439	6.34344e+06	12163	48615	5555
750	2003	219	10	39	10_39	2.857	574439	6.34344e+06	12163	48615	5555
427	2003	222	10	39	10_39	13.579	574439	6.34344e+06	12163	48615	5555
173	2003	223	10	39	10_39	4.286	574439	6.34344e+06	12163	48615	5555
2021	2003	207	10	4	10_4	18.787	541055	6.35209e+06	6975	32284	1587
1902	2003	208	10	4	10_4	16.031	541055	6.35209e+06	6975	32284	1587
1425	2003	214	10	4	10_4	2.93	541055	6.35209e+06	6975	32284	1587
2683	2005	215	10	4	10_4	11	541055	6.35209e+06	6975	32284	1587
1084	2003	216	10	4	10_4	22.668	541055	6.35209e+06	6975	32284	1587
977	2003	217	10	4	10_4	54.355	541055	6.35209e+06	6975	32284	1587
3365	2005	217	10	4	10_4	5	541055	6.35209e+06	6975	32284	1587
783	2003	218	10	4	10_4	90.314	541055	6.35209e+06	6975	32284	1587
777	2003	219	10	4	10_4	2.857	541055	6.35209e+06	6975	32284	1587
470	2003	220	10	4	10_4	28.447	541055	6.35209e+06	6975	32284	1587
389	2003	222	10	4	10_4	23.762	541055	6.35209e+06	6975	32284	1587
200	2003	223	10	4	10_4	7.143	541055	6.35209e+06	6975	32284	1587
2553	2005	211	10	40	10_40	11	575367	6.34318e+06	11567	49328	6076
1115	2003	216	10	40	10_40	2.834	575367	6.34318e+06	11567	49328	6076
441	2003	220	10	40	10_40	4.492	575367	6.34318e+06	11567	49328	6076
428	2003	222	10	40	10_40	6.789	575367	6.34318e+06	11567	49328	6076
3929	2005	225	10	40	10_40	2	575367	6.34318e+06	11567	49328	6076
1882	2003	208	10	41	10_41	3.971	576363	6.34296e+06	11047	50130	6777
1771	2003	209	10	41	10_41	19.481	576363	6.34296e+06	11047	50130	6777
2333	2005	210	10	41	10_41	2	576363	6.34296e+06	11047	50130	6777
2552	2005	211	10	41	10_41	1	576363	6.34296e+06	11047	50130	6777
1116	2003	216	10	41	10_41	1.417	576363	6.34296e+06	11047	50130	6777
3346	2005	217	10	41	10_41	5	576363	6.34296e+06	11047	50130	6777
749	2003	219	10	41	10_41	2.857	576363	6.34296e+06	11047	50130	6777
3513	2005	219	10	41	10_41	1	576363	6.34296e+06	11047	50130	6777
172	2003	223	10	41	10_41	5.714	576363	6.34296e+06	11047	50130	6777
3928	2005	225	10	41	10_41	17	576363	6.34296e+06	11047	50130	6777
2036	2003	207	10	42	10_42	1.551	577347	6.34269e+06	10548	50906	7517
1770	2003	209	10	42	10_42	12.987	577347	6.34269e+06	10548	50906	7517
2332	2005	210	10	42	10_42	4	577347	6.34269e+06	10548	50906	7517
2551	2005	211	10	42	10_42	9	577347	6.34269e+06	10548	50906	7517
2849	2005	212	10	42	10_42	2	577347	6.34269e+06	10548	50906	7517
1633	2003	213	10	42	10_42	8.262	577347	6.34269e+06	10548	50906	7517
1117	2003	216	10	42	10_42	9.917	577347	6.34269e+06	10548	50906	7517
949	2003	217	10	42	10_42	2.787	577347	6.34269e+06	10548	50906	7517
816	2003	218	10	42	10_42	7.055	577347	6.34269e+06	10548	50906	7517
748	2003	219	10	42	10_42	2.857	577347	6.34269e+06	10548	50906	7517
3512	2005	219	10	42	10_42	6	577347	6.34269e+06	10548	50906	7517
429	2003	222	10	42	10_42	1.697	577347	6.34269e+06	10548	50906	7517
171	2003	223	10	42	10_42	1.429	577347	6.34269e+06	10548	50906	7517
1881	2003	208	10	43	10_43	2.648	578252	6.34246e+06	10149	51634	8258
1769	2003	209	10	43	10_43	6.494	578252	6.34246e+06	10149	51634	8258
2331	2005	210	10	43	10_43	13	578252	6.34246e+06	10149	51634	8258
2550	2005	211	10	43	10_43	4	578252	6.34246e+06	10149	51634	8258
1634	2003	213	10	43	10_43	1.377	578252	6.34246e+06	10149	51634	8258
2669	2005	215	10	43	10_43	5	578252	6.34246e+06	10149	51634	8258
1118	2003	216	10	43	10_43	12.751	578252	6.34246e+06	10149	51634	8258
3345	2005	217	10	43	10_43	8	578252	6.34246e+06	10149	51634	8258
817	2003	218	10	43	10_43	2.822	578252	6.34246e+06	10149	51634	8258
747	2003	219	10	43	10_43	10	578252	6.34246e+06	10149	51634	8258
3511	2005	219	10	43	10_43	1	578252	6.34246e+06	10149	51634	8258
430	2003	222	10	43	10_43	1.697	578252	6.34246e+06	10149	51634	8258
3927	2005	225	10	43	10_43	11	578252	6.34246e+06	10149	51634	8258
2037	2003	207	10	44	10_44	9.308	579168	6.34227e+06	9637	52395	9056
2038	2003	207	10	44	10_44	18.617	579168	6.34227e+06	9637	52395	9056
1880	2003	208	10	44	10_44	17.209	579168	6.34227e+06	9637	52395	9056
2330	2005	210	10	44	10_44	2	579168	6.34227e+06	9637	52395	9056
2549	2005	211	10	44	10_44	19	579168	6.34227e+06	9637	52395	9056
1119	2003	216	10	44	10_44	2.834	579168	6.34227e+06	9637	52395	9056
2039	2003	207	10	45	10_45	12.411	580163	6.34197e+06	8826	53193	9928
1879	2003	208	10	45	10_45	29.123	580163	6.34197e+06	8826	53193	9928
2548	2005	211	10	45	10_45	4	580163	6.34197e+06	8826	53193	9928
3143	2005	214	10	45	10_45	2	580163	6.34197e+06	8826	53193	9928
2668	2005	215	10	45	10_45	3	580163	6.34197e+06	8826	53193	9928
1120	2003	216	10	45	10_45	1.417	580163	6.34197e+06	8826	53193	9928
3344	2005	217	10	45	10_45	8	580163	6.34197e+06	8826	53193	9928
818	2003	218	10	45	10_45	15.52	580163	6.34197e+06	8826	53193	9928
431	2003	222	10	45	10_45	3.395	580163	6.34197e+06	8826	53193	9928
1768	2003	209	10	46	10_46	2.597	581084	6.34173e+06	8131	53950	10767
2329	2005	210	10	46	10_46	4	581084	6.34173e+06	8131	53950	10767
3142	2005	214	10	46	10_46	27	581084	6.34173e+06	8131	53950	10767
2667	2005	215	10	46	10_46	3	581084	6.34173e+06	8131	53950	10767
2685	2005	223	10	46	10_46	10	581084	6.34173e+06	8131	53950	10767
2040	2003	207	10	47	10_47	27.925	582169	6.34148e+06	7416	54866	11786
1878	2003	208	10	47	10_47	7.943	582169	6.34148e+06	7416	54866	11786
3141	2005	214	10	47	10_47	52	582169	6.34148e+06	7416	54866	11786
3343	2005	217	10	47	10_47	3	582169	6.34148e+06	7416	54866	11786
746	2003	219	10	47	10_47	2.857	582169	6.34148e+06	7416	54866	11786
3510	2005	219	10	47	10_47	3	582169	6.34148e+06	7416	54866	11786
1877	2003	208	10	48	10_48	7.943	583083	6.34118e+06	6803	55610	12644
2547	2005	211	10	48	10_48	6	583083	6.34118e+06	6803	55610	12644
3140	2005	214	10	48	10_48	29	583083	6.34118e+06	6803	55610	12644
440	2003	220	10	48	10_48	5.989	583083	6.34118e+06	6803	55610	12644
3780	2005	223	10	48	10_48	2	583083	6.34118e+06	6803	55610	12644
2041	2003	207	10	49	10_49	15.514	584039	6.341e+06	6222	56440	13570
2546	2005	211	10	49	10_49	16	584039	6.341e+06	6222	56440	13570
3139	2005	214	10	49	10_49	13	584039	6.341e+06	6222	56440	13570
819	2003	218	10	49	10_49	8.466	584039	6.341e+06	6222	56440	13570
745	2003	219	10	49	10_49	10	584039	6.341e+06	6222	56440	13570
2022	2003	207	10	5	10_5	1.551	541937	6.35187e+06	7880	32356	703
1791	2003	209	10	5	10_5	11.688	541937	6.35187e+06	7880	32356	703
1612	2003	213	10	5	10_5	13.769	541937	6.35187e+06	7880	32356	703
1426	2003	214	10	5	10_5	16.117	541937	6.35187e+06	7880	32356	703
976	2003	217	10	5	10_5	25.087	541937	6.35187e+06	7880	32356	703
3364	2005	217	10	5	10_5	8	541937	6.35187e+06	7880	32356	703
784	2003	218	10	5	10_5	19.527	541937	6.35187e+06	7880	32356	703
776	2003	219	10	5	10_5	1.429	541937	6.35187e+06	7880	32356	703
469	2003	220	10	5	10_5	37.43	541937	6.35187e+06	7880	32356	703
390	2003	222	10	5	10_5	18.67	541937	6.35187e+06	7880	32356	703
199	2003	223	10	5	10_5	11.429	541937	6.35187e+06	7880	32356	703
2042	2003	207	10	50	10_50	37.233	584955	6.3407e+06	5616	57198	14451
2328	2005	210	10	50	10_50	5	584955	6.3407e+06	5616	57198	14451
2545	2005	211	10	50	10_50	3	584955	6.3407e+06	5616	57198	14451
820	2003	218	10	50	10_50	1.411	584955	6.3407e+06	5616	57198	14451
3509	2005	219	10	50	10_50	1	584955	6.3407e+06	5616	57198	14451
439	2003	220	10	50	10_50	1.497	584955	6.3407e+06	5616	57198	14451
432	2003	222	10	50	10_50	3.395	584955	6.3407e+06	5616	57198	14451
2544	2005	211	10	51	10_51	1	585863	6.34047e+06	5158	57979	15340
821	2003	218	10	51	10_51	5.644	585863	6.34047e+06	5158	57979	15340
744	2003	219	10	51	10_51	2.857	585863	6.34047e+06	5158	57979	15340
433	2003	222	10	51	10_51	5.092	585863	6.34047e+06	5158	57979	15340
2327	2005	210	10	52	10_52	1	586922	6.34017e+06	4467	58882	16381
1635	2003	213	10	52	10_52	1.377	586922	6.34017e+06	4467	58882	16381
438	2003	220	10	52	10_52	1.497	586922	6.34017e+06	4467	58882	16381
434	2003	222	10	52	10_52	3.395	586922	6.34017e+06	4467	58882	16381
435	2003	222	10	52	10_52	6.789	586922	6.34017e+06	4467	58882	16381
170	2003	223	10	52	10_52	5.714	586922	6.34017e+06	4467	58882	16381
3926	2005	225	10	52	10_52	1	586922	6.34017e+06	4467	58882	16381
2326	2005	210	10	53	10_53	4	587914	6.33997e+06	3853	59760	17365
2848	2005	212	10	53	10_53	5	587914	6.33997e+06	3853	59760	17365
2666	2005	215	10	53	10_53	8	587914	6.33997e+06	3853	59760	17365
3508	2005	219	10	53	10_53	1	587914	6.33997e+06	3853	59760	17365
436	2003	222	10	53	10_53	6.789	587914	6.33997e+06	3853	59760	17365
3925	2005	225	10	53	10_53	15	587914	6.33997e+06	3853	59760	17365
2325	2005	210	10	54	10_54	13	588901	6.33973e+06	3252	60628	18347
2543	2005	211	10	54	10_54	4	588901	6.33973e+06	3252	60628	18347
1636	2003	213	10	54	10_54	5.508	588901	6.33973e+06	3252	60628	18347
2665	2005	215	10	54	10_54	8	588901	6.33973e+06	3252	60628	18347
2324	2005	210	10	55	10_55	8	589781	6.33949e+06	2588	61394	19225
2542	2005	211	10	55	10_55	11	589781	6.33949e+06	2588	61394	19225
2664	2005	215	10	55	10_55	5	589781	6.33949e+06	2588	61394	19225
437	2003	222	10	55	10_55	1.697	589781	6.33949e+06	2588	61394	19225
169	2003	223	10	55	10_55	4.286	589781	6.33949e+06	2588	61394	19225
3779	2005	223	10	55	10_55	2	589781	6.33949e+06	2588	61394	19225
3924	2005	225	10	55	10_55	5	589781	6.33949e+06	2588	61394	19225
2323	2005	210	10	56	10_56	22	590726	6.33927e+06	2094	62234	20171
2541	2005	211	10	56	10_56	2	590726	6.33927e+06	2094	62234	20171
2663	2005	215	10	56	10_56	5	590726	6.33927e+06	2094	62234	20171
3342	2005	217	10	56	10_56	5	590726	6.33927e+06	2094	62234	20171
168	2003	223	10	56	10_56	4.286	590726	6.33927e+06	2094	62234	20171
2322	2005	210	10	57	10_57	8	591681	6.33902e+06	1453	63080	21130
2540	2005	211	10	57	10_57	19	591681	6.33902e+06	1453	63080	21130
2847	2005	212	10	57	10_57	9	591681	6.33902e+06	1453	63080	21130
167	2003	223	10	57	10_57	5.714	591681	6.33902e+06	1453	63080	21130
3778	2005	223	10	57	10_57	10	591681	6.33902e+06	1453	63080	21130
2321	2005	210	10	58	10_58	13	592637	6.33877e+06	871	63931	22092
2539	2005	211	10	58	10_58	25	592637	6.33877e+06	871	63931	22092
2662	2005	215	10	58	10_58	14	592637	6.33877e+06	871	63931	22092
3507	2005	219	10	58	10_58	4	592637	6.33877e+06	871	63931	22092
2023	2003	207	10	6	10_6	3.103	542966	6.3516e+06	8940	32459	61
1901	2003	208	10	6	10_6	9.266	542966	6.3516e+06	8940	32459	61
1790	2003	209	10	6	10_6	3.896	542966	6.3516e+06	8940	32459	61
1613	2003	213	10	6	10_6	22.031	542966	6.3516e+06	8940	32459	61
1427	2003	214	10	6	10_6	20.513	542966	6.3516e+06	8940	32459	61
2682	2005	215	10	6	10_6	10	542966	6.3516e+06	8940	32459	61
1085	2003	216	10	6	10_6	4.25	542966	6.3516e+06	8940	32459	61
975	2003	217	10	6	10_6	5.575	542966	6.3516e+06	8940	32459	61
3363	2005	217	10	6	10_6	24	542966	6.3516e+06	8940	32459	61
785	2003	218	10	6	10_6	26.85	542966	6.3516e+06	8940	32459	61
775	2003	219	10	6	10_6	28.571	542966	6.3516e+06	8940	32459	61
391	2003	222	10	6	10_6	56.011	542966	6.3516e+06	8940	32459	61
2024	2003	207	10	7	10_7	43.439	543921	6.35135e+06	9923	32590	0
1900	2003	208	10	7	10_7	11.914	543921	6.35135e+06	9923	32590	0
1789	2003	209	10	7	10_7	28.571	543921	6.35135e+06	9923	32590	0
1614	2003	213	10	7	10_7	6.885	543921	6.35135e+06	9923	32590	0
1428	2003	214	10	7	10_7	11.722	543921	6.35135e+06	9923	32590	0
2681	2005	215	10	7	10_7	1	543921	6.35135e+06	9923	32590	0
1086	2003	216	10	7	10_7	8.501	543921	6.35135e+06	9923	32590	0
3362	2005	217	10	7	10_7	18	543921	6.35135e+06	9923	32590	0
786	2003	218	10	7	10_7	19.527	543921	6.35135e+06	9923	32590	0
774	2003	219	10	7	10_7	2.857	543921	6.35135e+06	9923	32590	0
3540	2005	219	10	7	10_7	5	543921	6.35135e+06	9923	32590	0
468	2003	220	10	7	10_7	5.989	543921	6.35135e+06	9923	32590	0
392	2003	222	10	7	10_7	22.065	543921	6.35135e+06	9923	32590	0
393	2003	222	10	7	10_7	35.644	543921	6.35135e+06	9923	32590	0
198	2003	223	10	7	10_7	4.286	543921	6.35135e+06	9923	32590	0
2025	2003	207	10	8	10_8	6.206	544928	6.35109e+06	10960	32765	0
1899	2003	208	10	8	10_8	10.59	544928	6.35109e+06	10960	32765	0
1788	2003	209	10	8	10_8	18.182	544928	6.35109e+06	10960	32765	0
1615	2003	213	10	8	10_8	6.885	544928	6.35109e+06	10960	32765	0
1429	2003	214	10	8	10_8	16.117	544928	6.35109e+06	10960	32765	0
1087	2003	216	10	8	10_8	7.084	544928	6.35109e+06	10960	32765	0
974	2003	217	10	8	10_8	18.118	544928	6.35109e+06	10960	32765	0
3361	2005	217	10	8	10_8	10	544928	6.35109e+06	10960	32765	0
787	2003	218	10	8	10_8	12.698	544928	6.35109e+06	10960	32765	0
773	2003	219	10	8	10_8	2.857	544928	6.35109e+06	10960	32765	0
3539	2005	219	10	8	10_8	15	544928	6.35109e+06	10960	32765	0
467	2003	220	10	8	10_8	4.492	544928	6.35109e+06	10960	32765	0
394	2003	222	10	8	10_8	6.789	544928	6.35109e+06	10960	32765	0
197	2003	223	10	8	10_8	17.143	544928	6.35109e+06	10960	32765	0
2026	2003	207	10	9	10_9	6.206	545859	6.35085e+06	11920	32953	0
1787	2003	209	10	9	10_9	9.091	545859	6.35085e+06	11920	32953	0
1616	2003	213	10	9	10_9	9.639	545859	6.35085e+06	11920	32953	0
1430	2003	214	10	9	10_9	13.187	545859	6.35085e+06	11920	32953	0
2680	2005	215	10	9	10_9	1	545859	6.35085e+06	11920	32953	0
1088	2003	216	10	9	10_9	2.834	545859	6.35085e+06	11920	32953	0
973	2003	217	10	9	10_9	18.118	545859	6.35085e+06	11920	32953	0
3360	2005	217	10	9	10_9	34	545859	6.35085e+06	11920	32953	0
788	2003	218	10	9	10_9	7.055	545859	6.35085e+06	11920	32953	0
772	2003	219	10	9	10_9	2.857	545859	6.35085e+06	11920	32953	0
3538	2005	219	10	9	10_9	10	545859	6.35085e+06	11920	32953	0
466	2003	220	10	9	10_9	28.447	545859	6.35085e+06	11920	32953	0
395	2003	222	10	9	10_9	18.67	545859	6.35085e+06	11920	32953	0
196	2003	223	10	9	10_9	4.286	545859	6.35085e+06	11920	32953	0
2354	2005	211	2	1	2_1	60	526869	6.32584e+06	959	3122	1992
1455	2003	213	2	1	2_1	11.816	526869	6.32584e+06	959	3122	1992
2877	2005	213	2	1	2_1	15	526869	6.32584e+06	959	3122	1992
1242	2003	214	2	1	2_1	10.452	526869	6.32584e+06	959	3122	1992
3155	2005	215	2	1	2_1	44	526869	6.32584e+06	959	3122	1992
594	2003	219	2	1	2_1	4.984	526869	6.32584e+06	959	3122	1992
3647	2005	223	2	1	2_1	45	526869	6.32584e+06	959	3122	1992
1459	2003	213	2	10	2_10	7.089	531540	6.32455e+06	2404	3161	790
2873	2005	213	2	10	2_10	2	531540	6.32455e+06	2404	3161	790
1247	2003	214	2	10	2_10	15.678	531540	6.32455e+06	2404	3161	790
589	2003	219	2	10	2_10	7.203	531540	6.32455e+06	2404	3161	790
11	2003	223	2	10	2_10	14.829	531540	6.32455e+06	2404	3161	790
2184	2005	210	2	11	2_11	4	532436	6.32442e+06	1928	3313	1534
1460	2003	213	2	11	2_11	14.179	532436	6.32442e+06	1928	3313	1534
2872	2005	213	2	11	2_11	9	532436	6.32442e+06	1928	3313	1534
1248	2003	214	2	11	2_11	18.291	532436	6.32442e+06	1928	3313	1534
3008	2005	214	2	11	2_11	8	532436	6.32442e+06	1928	3313	1534
3150	2005	215	2	11	2_11	35	532436	6.32442e+06	1928	3313	1534
1235	2003	216	2	11	2_11	33.484	532436	6.32442e+06	1928	3313	1534
3199	2005	217	2	11	2_11	5	532436	6.32442e+06	1928	3313	1534
588	2003	219	2	11	2_11	2.492	532436	6.32442e+06	1928	3313	1534
217	2003	222	2	11	2_11	5.902	532436	6.32442e+06	1928	3313	1534
10	2003	223	2	11	2_11	17.3	532436	6.32442e+06	1928	3313	1534
2871	2005	213	2	12	2_12	12	533328	6.32417e+06	1363	3562	2350
1249	2003	214	2	12	2_12	7.839	533328	6.32417e+06	1363	3562	2350
3149	2005	215	2	12	2_12	35	533328	6.32417e+06	1363	3562	2350
587	2003	219	2	12	2_12	12.461	533328	6.32417e+06	1363	3562	2350
218	2003	222	2	12	2_12	5.902	533328	6.32417e+06	1363	3562	2350
3543	2005	222	2	12	2_12	8	533328	6.32417e+06	1363	3562	2350
9	2003	223	2	12	2_12	4.943	533328	6.32417e+06	1363	3562	2350
1461	2003	213	2	13	2_13	9.452	534281	6.32398e+06	823	4093	3217
2870	2005	213	2	13	2_13	4	534281	6.32398e+06	823	4093	3217
3148	2005	215	2	13	2_13	41	534281	6.32398e+06	823	4093	3217
586	2003	219	2	13	2_13	4.984	534281	6.32398e+06	823	4093	3217
219	2003	222	2	13	2_13	2.951	534281	6.32398e+06	823	4093	3217
3542	2005	222	2	13	2_13	5	534281	6.32398e+06	823	4093	3217
8	2003	223	2	13	2_13	9.886	534281	6.32398e+06	823	4093	3217
2869	2005	213	2	14	2_14	17	535341	6.32383e+06	326	4883	4133
3147	2005	215	2	14	2_14	20	535341	6.32383e+06	326	4883	4133
3198	2005	217	2	14	2_14	5	535341	6.32383e+06	326	4883	4133
3541	2005	222	2	14	2_14	23	535341	6.32383e+06	326	4883	4133
593	2003	219	2	2	2_2	19.938	527356	6.32555e+06	1521	2982	1468
212	2003	222	2	2	2_2	5.902	527356	6.32555e+06	1521	2982	1468
1243	2003	214	2	3	2_3	39.194	527842	6.32564e+06	1920	3197	1240
3010	2005	214	2	3	2_3	2	527842	6.32564e+06	1920	3197	1240
3154	2005	215	2	3	2_3	38	527842	6.32564e+06	1920	3197	1240
1231	2003	216	2	3	2_3	7.175	527842	6.32564e+06	1920	3197	1240
3200	2005	217	2	3	2_3	2	527842	6.32564e+06	1920	3197	1240
15	2003	223	2	3	2_3	12.357	527842	6.32564e+06	1920	3197	1240
1640	2003	212	2	4	2_4	7.089	528185	6.32541e+06	2330	3069	830
1456	2003	213	2	4	2_4	4.726	528185	6.32541e+06	2330	3069	830
592	2003	219	2	4	2_4	7.203	528185	6.32541e+06	2330	3069	830
213	2003	222	2	4	2_4	2.951	528185	6.32541e+06	2330	3069	830
2876	2005	213	2	5	2_5	12	528822	6.32537e+06	2920	3205	384
1244	2003	214	2	5	2_5	49.646	528822	6.32537e+06	2920	3205	384
3009	2005	214	2	5	2_5	7	528822	6.32537e+06	2920	3205	384
3153	2005	215	2	5	2_5	20	528822	6.32537e+06	2920	3205	384
1232	2003	216	2	5	2_5	14.35	528822	6.32537e+06	2920	3205	384
1082	2003	217	2	5	2_5	2.411	528822	6.32537e+06	2920	3205	384
214	2003	222	2	5	2_5	29.51	528822	6.32537e+06	2920	3205	384
14	2003	223	2	5	2_5	12.357	528822	6.32537e+06	2920	3205	384
2181	2003	207	2	6	2_6	24.376	529253	6.32513e+06	3410	3100	0
1641	2003	212	2	6	2_6	7.089	529253	6.32513e+06	3410	3100	0
1457	2003	213	2	6	2_6	11.816	529253	6.32513e+06	3410	3100	0
591	2003	219	2	6	2_6	2.881	529253	6.32513e+06	3410	3100	0
2875	2005	213	2	7	2_7	9	529777	6.32507e+06	3785	3186	0
1245	2003	214	2	7	2_7	13.065	529777	6.32507e+06	3785	3186	0
3152	2005	215	2	7	2_7	8	529777	6.32507e+06	3785	3186	0
1233	2003	216	2	7	2_7	50.226	529777	6.32507e+06	3785	3186	0
590	2003	219	2	7	2_7	10.084	529777	6.32507e+06	3785	3186	0
215	2003	222	2	7	2_7	2.951	529777	6.32507e+06	3785	3186	0
13	2003	223	2	7	2_7	4.943	529777	6.32507e+06	3785	3186	0
2182	2003	207	2	8	2_8	27.084	530490	6.32489e+06	3252	3206	0
1642	2003	212	2	8	2_8	4.726	530490	6.32489e+06	3252	3206	0
1458	2003	213	2	8	2_8	4.726	530490	6.32489e+06	3252	3206	0
2874	2005	213	2	8	2_8	4	530490	6.32489e+06	3252	3206	0
1246	2003	214	2	8	2_8	26.13	530490	6.32489e+06	3252	3206	0
3151	2005	215	2	8	2_8	17	530490	6.32489e+06	3252	3206	0
12	2003	223	2	8	2_8	9.886	530490	6.32489e+06	3252	3206	0
2183	2003	207	2	9	2_9	8.125	531170	6.32473e+06	2757	3240	408
1643	2003	212	2	9	2_9	2.363	531170	6.32473e+06	2757	3240	408
1234	2003	216	2	9	2_9	55.009	531170	6.32473e+06	2757	3240	408
580	2003	220	2	9	2_9	5.048	531170	6.32473e+06	2757	3240	408
216	2003	222	2	9	2_9	17.706	531170	6.32473e+06	2757	3240	408
2185	2005	210	3	1	3_1	56	528311	6.3296e+06	566	7134	2726
2355	2005	211	3	1	3_1	24	528311	6.3296e+06	566	7134	2726
1462	2003	213	3	1	3_1	12.894	528311	6.3296e+06	566	7134	2726
2878	2005	213	3	1	3_1	25	528311	6.3296e+06	566	7134	2726
3156	2005	215	3	1	3_1	44	528311	6.3296e+06	566	7134	2726
595	2003	219	3	1	3_1	3.987	528311	6.3296e+06	566	7134	2726
16	2003	223	3	1	3_1	5.048	528311	6.3296e+06	566	7134	2726
3648	2005	223	3	1	3_1	29	528311	6.3296e+06	566	7134	2726
2192	2005	210	3	10	3_10	11	535409	6.32764e+06	4005	7590	1821
1470	2003	213	3	10	3_10	18.052	535409	6.32764e+06	4005	7590	1821
2884	2005	213	3	10	3_10	7	535409	6.32764e+06	4005	7590	1821
1256	2003	214	3	10	3_10	5.296	535409	6.32764e+06	4005	7590	1821
3164	2005	215	3	10	3_10	28	535409	6.32764e+06	4005	7590	1821
1230	2003	216	3	10	3_10	16.103	535409	6.32764e+06	4005	7590	1821
3207	2005	217	3	10	3_10	8	535409	6.32764e+06	4005	7590	1821
579	2003	220	3	10	3_10	7.263	535409	6.32764e+06	4005	7590	1821
3550	2005	222	3	10	3_10	4	535409	6.32764e+06	4005	7590	1821
2193	2005	210	3	11	3_11	9	536286	6.32745e+06	3607	7971	2580
1650	2003	212	3	11	3_11	5.731	536286	6.32745e+06	3607	7971	2580
2579	2005	212	3	11	3_11	5	536286	6.32745e+06	3607	7971	2580
2885	2005	213	3	11	3_11	2	536286	6.32745e+06	3607	7971	2580
1257	2003	214	3	11	3_11	2.648	536286	6.32745e+06	3607	7971	2580
3165	2005	215	3	11	3_11	26	536286	6.32745e+06	3607	7971	2580
3208	2005	217	3	11	3_11	4	536286	6.32745e+06	3607	7971	2580
225	2003	222	3	11	3_11	4.511	536286	6.32745e+06	3607	7971	2580
3551	2005	222	3	11	3_11	10	536286	6.32745e+06	3607	7971	2580
2194	2005	210	3	12	3_12	18	537120	6.32723e+06	3232	8380	3386
1649	2003	212	3	12	3_12	8.596	537120	6.32723e+06	3232	8380	3386
2580	2005	212	3	12	3_12	12	537120	6.32723e+06	3232	8380	3386
2886	2005	213	3	12	3_12	10	537120	6.32723e+06	3232	8380	3386
1258	2003	214	3	12	3_12	5.296	537120	6.32723e+06	3232	8380	3386
3166	2005	215	3	12	3_12	4	537120	6.32723e+06	3232	8380	3386
3209	2005	217	3	12	3_12	2	537120	6.32723e+06	3232	8380	3386
600	2003	219	3	12	3_12	6.645	537120	6.32723e+06	3232	8380	3386
3552	2005	222	3	12	3_12	2	537120	6.32723e+06	3232	8380	3386
2195	2005	210	3	13	3_13	16	538008	6.327e+06	2938	8891	4205
1648	2003	212	3	13	3_13	8.596	538008	6.327e+06	2938	8891	4205
2581	2005	212	3	13	3_13	45	538008	6.327e+06	2938	8891	4205
2887	2005	213	3	13	3_13	10	538008	6.327e+06	2938	8891	4205
3167	2005	215	3	13	3_13	8	538008	6.327e+06	2938	8891	4205
601	2003	219	3	13	3_13	2.658	538008	6.327e+06	2938	8891	4205
2196	2005	210	3	14	3_14	9	538855	6.32682e+06	2694	9456	4994
2582	2005	212	3	14	3_14	35	538855	6.32682e+06	2694	9456	4994
1471	2003	213	3	14	3_14	18.052	538855	6.32682e+06	2694	9456	4994
2888	2005	213	3	14	3_14	46	538855	6.32682e+06	2694	9456	4994
1259	2003	214	3	14	3_14	2.648	538855	6.32682e+06	2694	9456	4994
3168	2005	215	3	14	3_14	26	538855	6.32682e+06	2694	9456	4994
3210	2005	217	3	14	3_14	6	538855	6.32682e+06	2694	9456	4994
3553	2005	222	3	14	3_14	2	538855	6.32682e+06	2694	9456	4994
24	2003	223	3	14	3_14	2.524	538855	6.32682e+06	2694	9456	4994
1647	2003	212	3	15	3_15	5.731	539723	6.32657e+06	2389	10052	4476
2583	2005	212	3	15	3_15	7	539723	6.32657e+06	2389	10052	4476
1472	2003	213	3	15	3_15	2.579	539723	6.32657e+06	2389	10052	4476
2889	2005	213	3	15	3_15	51	539723	6.32657e+06	2389	10052	4476
3169	2005	215	3	15	3_15	10	539723	6.32657e+06	2389	10052	4476
3211	2005	217	3	15	3_15	2	539723	6.32657e+06	2389	10052	4476
3369	2005	219	3	15	3_15	9	539723	6.32657e+06	2389	10052	4476
3554	2005	222	3	15	3_15	6	539723	6.32657e+06	2389	10052	4476
1473	2003	213	3	16	3_16	10.316	540635	6.32633e+06	2009	10727	3803
2890	2005	213	3	16	3_16	23	540635	6.32633e+06	2009	10727	3803
1260	2003	214	3	16	3_16	7.944	540635	6.32633e+06	2009	10727	3803
3011	2005	214	3	16	3_16	6	540635	6.32633e+06	2009	10727	3803
3170	2005	215	3	16	3_16	10	540635	6.32633e+06	2009	10727	3803
3370	2005	219	3	16	3_16	26	540635	6.32633e+06	2009	10727	3803
3555	2005	222	3	16	3_16	4	540635	6.32633e+06	2009	10727	3803
1646	2003	212	3	17	3_17	14.327	541433	6.326e+06	1508	11304	3076
1474	2003	213	3	17	3_17	5.158	541433	6.326e+06	1508	11304	3076
1261	2003	214	3	17	3_17	15.888	541433	6.326e+06	1508	11304	3076
3012	2005	214	3	17	3_17	6	541433	6.326e+06	1508	11304	3076
602	2003	219	3	17	3_17	1.329	541433	6.326e+06	1508	11304	3076
3371	2005	219	3	17	3_17	12	541433	6.326e+06	1508	11304	3076
1645	2003	212	3	18	3_18	14.327	542332	6.32567e+06	971	12008	2248
1475	2003	213	3	18	3_18	5.158	542332	6.32567e+06	971	12008	2248
1262	2003	214	3	18	3_18	7.944	542332	6.32567e+06	971	12008	2248
603	2003	219	3	18	3_18	5.316	542332	6.32567e+06	971	12008	2248
1644	2003	212	3	19	3_19	20.058	543488	6.32539e+06	414	13004	1329
1476	2003	213	3	19	3_19	18.052	543488	6.32539e+06	414	13004	1329
1477	2003	213	3	19	3_19	5.158	543488	6.32539e+06	414	13004	1329
1263	2003	214	3	19	3_19	5.296	543488	6.32539e+06	414	13004	1329
604	2003	219	3	19	3_19	1.329	543488	6.32539e+06	414	13004	1329
2186	2005	210	3	2	3_2	28	529169	6.32931e+06	1469	7099	1849
2356	2005	211	3	2	3_2	26	529169	6.32931e+06	1469	7099	1849
1463	2003	213	3	2	3_2	5.158	529169	6.32931e+06	1469	7099	1849
2879	2005	213	3	2	3_2	46	529169	6.32931e+06	1469	7099	1849
1250	2003	214	3	2	3_2	37.071	529169	6.32931e+06	1469	7099	1849
3157	2005	215	3	2	3_2	48	529169	6.32931e+06	1469	7099	1849
3201	2005	217	3	2	3_2	10	529169	6.32931e+06	1469	7099	1849
596	2003	219	3	2	3_2	15.947	529169	6.32931e+06	1469	7099	1849
220	2003	222	3	2	3_2	2.255	529169	6.32931e+06	1469	7099	1849
3544	2005	222	3	2	3_2	13	529169	6.32931e+06	1469	7099	1849
17	2003	223	3	2	3_2	5.048	529169	6.32931e+06	1469	7099	1849
2187	2005	210	3	3	3_3	14	530077	6.32906e+06	2410	7104	1001
1464	2003	213	3	3	3_3	10.316	530077	6.32906e+06	2410	7104	1001
2880	2005	213	3	3	3_3	25	530077	6.32906e+06	2410	7104	1001
1251	2003	214	3	3	3_3	26.48	530077	6.32906e+06	2410	7104	1001
3158	2005	215	3	3	3_3	65	530077	6.32906e+06	2410	7104	1001
3202	2005	217	3	3	3_3	35	530077	6.32906e+06	2410	7104	1001
597	2003	219	3	3	3_3	10.631	530077	6.32906e+06	2410	7104	1001
221	2003	222	3	3	3_3	11.276	530077	6.32906e+06	2410	7104	1001
3545	2005	222	3	3	3_3	32	530077	6.32906e+06	2410	7104	1001
18	2003	223	3	3	3_3	7.572	530077	6.32906e+06	2410	7104	1001
1478	2003	213	3	30	3_30	7.737	551151	6.32346e+06	701	20140	1567
1479	2003	213	3	30	3_30	15.473	551151	6.32346e+06	701	20140	1567
1480	2003	213	3	30	3_30	2.579	551151	6.32346e+06	701	20140	1567
1264	2003	214	3	30	3_30	5.296	551151	6.32346e+06	701	20140	1567
1265	2003	214	3	30	3_30	10.592	551151	6.32346e+06	701	20140	1567
1266	2003	214	3	30	3_30	13.24	551151	6.32346e+06	701	20140	1567
2180	2003	207	3	4	3_4	9.161	530966	6.32875e+06	3352	7050	332
2020	2003	208	3	4	3_4	2.824	530966	6.32875e+06	3352	7050	332
1874	2003	209	3	4	3_4	14.397	530966	6.32875e+06	3352	7050	332
2188	2005	210	3	4	3_4	2	530966	6.32875e+06	3352	7050	332
1465	2003	213	3	4	3_4	5.158	530966	6.32875e+06	3352	7050	332
1252	2003	214	3	4	3_4	10.592	530966	6.32875e+06	3352	7050	332
3159	2005	215	3	4	3_4	13	530966	6.32875e+06	3352	7050	332
1225	2003	216	3	4	3_4	10.736	530966	6.32875e+06	3352	7050	332
3203	2005	217	3	4	3_4	19	530966	6.32875e+06	3352	7050	332
598	2003	219	3	4	3_4	5.316	530966	6.32875e+06	3352	7050	332
3546	2005	222	3	4	3_4	19	530966	6.32875e+06	3352	7050	332
19	2003	223	3	4	3_4	2.524	530966	6.32875e+06	3352	7050	332
2189	2005	210	3	5	3_5	11	531742	6.32861e+06	4133	7125	0
3160	2005	215	3	5	3_5	4	531742	6.32861e+06	4133	7125	0
1226	2003	216	3	5	3_5	10.736	531742	6.32861e+06	4133	7125	0
1080	2003	217	3	5	3_5	5.272	531742	6.32861e+06	4133	7125	0
3204	2005	217	3	5	3_5	10	531742	6.32861e+06	4133	7125	0
945	2003	218	3	5	3_5	10.687	531742	6.32861e+06	4133	7125	0
575	2003	220	3	5	3_5	43.578	531742	6.32861e+06	4133	7125	0
3547	2005	222	3	5	3_5	6	531742	6.32861e+06	4133	7125	0
20	2003	223	3	5	3_5	2.524	531742	6.32861e+06	4133	7125	0
2179	2003	207	3	6	3_6	66.414	532078	6.32833e+06	4540	6946	0
1875	2003	209	3	6	3_6	25.914	532078	6.32833e+06	4540	6946	0
1466	2003	213	3	6	3_6	2.579	532078	6.32833e+06	4540	6946	0
946	2003	218	3	6	3_6	29.39	532078	6.32833e+06	4540	6946	0
599	2003	219	3	6	3_6	2.658	532078	6.32833e+06	4540	6946	0
222	2003	222	3	6	3_6	11.276	532078	6.32833e+06	4540	6946	0
2178	2003	207	3	7	3_7	36.642	532791	6.32823e+06	5249	7049	0
1876	2003	209	3	7	3_7	28.793	532791	6.32823e+06	5249	7049	0
2190	2005	210	3	7	3_7	2	532791	6.32823e+06	5249	7049	0
1653	2003	212	3	7	3_7	11.462	532791	6.32823e+06	5249	7049	0
1467	2003	213	3	7	3_7	18.052	532791	6.32823e+06	5249	7049	0
2881	2005	213	3	7	3_7	5	532791	6.32823e+06	5249	7049	0
1253	2003	214	3	7	3_7	21.184	532791	6.32823e+06	5249	7049	0
3161	2005	215	3	7	3_7	2	532791	6.32823e+06	5249	7049	0
1227	2003	216	3	7	3_7	24.155	532791	6.32823e+06	5249	7049	0
947	2003	218	3	7	3_7	24.046	532791	6.32823e+06	5249	7049	0
576	2003	220	3	7	3_7	53.262	532791	6.32823e+06	5249	7049	0
21	2003	223	3	7	3_7	15.144	532791	6.32823e+06	5249	7049	0
1652	2003	212	3	8	3_8	11.462	533632	6.32803e+06	4863	7115	376
1468	2003	213	3	8	3_8	18.052	533632	6.32803e+06	4863	7115	376
2882	2005	213	3	8	3_8	2	533632	6.32803e+06	4863	7115	376
1254	2003	214	3	8	3_8	21.184	533632	6.32803e+06	4863	7115	376
3162	2005	215	3	8	3_8	4	533632	6.32803e+06	4863	7115	376
1228	2003	216	3	8	3_8	16.103	533632	6.32803e+06	4863	7115	376
1081	2003	217	3	8	3_8	2.636	533632	6.32803e+06	4863	7115	376
3205	2005	217	3	8	3_8	10	533632	6.32803e+06	4863	7115	376
948	2003	218	3	8	3_8	5.344	533632	6.32803e+06	4863	7115	376
577	2003	220	3	8	3_8	41.157	533632	6.32803e+06	4863	7115	376
223	2003	222	3	8	3_8	11.276	533632	6.32803e+06	4863	7115	376
3548	2005	222	3	8	3_8	2	533632	6.32803e+06	4863	7115	376
22	2003	223	3	8	3_8	10.096	533632	6.32803e+06	4863	7115	376
2177	2003	207	3	9	3_9	11.451	534483	6.32785e+06	4429	7291	1172
2191	2005	210	3	9	3_9	2	534483	6.32785e+06	4429	7291	1172
1651	2003	212	3	9	3_9	5.731	534483	6.32785e+06	4429	7291	1172
1469	2003	213	3	9	3_9	7.737	534483	6.32785e+06	4429	7291	1172
2883	2005	213	3	9	3_9	7	534483	6.32785e+06	4429	7291	1172
1255	2003	214	3	9	3_9	21.184	534483	6.32785e+06	4429	7291	1172
3163	2005	215	3	9	3_9	15	534483	6.32785e+06	4429	7291	1172
1229	2003	216	3	9	3_9	16.103	534483	6.32785e+06	4429	7291	1172
3206	2005	217	3	9	3_9	8	534483	6.32785e+06	4429	7291	1172
578	2003	220	3	9	3_9	21.789	534483	6.32785e+06	4429	7291	1172
224	2003	222	3	9	3_9	2.255	534483	6.32785e+06	4429	7291	1172
3549	2005	222	3	9	3_9	6	534483	6.32785e+06	4429	7291	1172
23	2003	223	3	9	3_9	5.048	534483	6.32785e+06	4429	7291	1172
2205	2005	210	4	1	4_1	17	529368	6.33266e+06	762	10368	4212
2366	2005	211	4	1	4_1	30	529368	6.33266e+06	762	10368	4212
1654	2003	212	4	1	4_1	4.065	529368	6.33266e+06	762	10368	4212
2717	2005	212	4	1	4_1	41	529368	6.33266e+06	762	10368	4212
2914	2005	213	4	1	4_1	4	529368	6.33266e+06	762	10368	4212
1267	2003	214	4	1	4_1	7.703	529368	6.33266e+06	762	10368	4212
3026	2005	214	4	1	4_1	4	529368	6.33266e+06	762	10368	4212
3182	2005	215	4	1	4_1	79	529368	6.33266e+06	762	10368	4212
618	2003	219	4	1	4_1	7.572	529368	6.33266e+06	762	10368	4212
3386	2005	219	4	1	4_1	12	529368	6.33266e+06	762	10368	4212
226	2003	222	4	1	4_1	34.552	529368	6.33266e+06	762	10368	4212
3566	2005	222	4	1	4_1	28	529368	6.33266e+06	762	10368	4212
37	2003	223	4	1	4_1	37.071	529368	6.33266e+06	762	10368	4212
3658	2005	223	4	1	4_1	9	529368	6.33266e+06	762	10368	4212
3796	2005	225	4	1	4_1	5	529368	6.33266e+06	762	10368	4212
2174	2003	207	4	10	4_10	5.442	537921	6.33048e+06	6420	11365	2305
2199	2005	210	4	10	4_10	1	537921	6.33048e+06	6420	11365	2305
2357	2005	211	4	10	4_10	4	537921	6.33048e+06	6420	11365	2305
2708	2005	212	4	10	4_10	4	537921	6.33048e+06	6420	11365	2305
1486	2003	213	4	10	4_10	11.241	537921	6.33048e+06	6420	11365	2305
1275	2003	214	4	10	4_10	2.968	537921	6.33048e+06	6420	11365	2305
1276	2003	214	4	10	4_10	1.484	537921	6.33048e+06	6420	11365	2305
3176	2005	215	4	10	4_10	17	537921	6.33048e+06	6420	11365	2305
612	2003	219	4	10	4_10	2.918	537921	6.33048e+06	6420	11365	2305
3560	2005	222	4	10	4_10	5	537921	6.33048e+06	6420	11365	2305
3649	2005	223	4	10	4_10	7	537921	6.33048e+06	6420	11365	2305
3788	2005	225	4	10	4_10	14	537921	6.33048e+06	6420	11365	2305
1659	2003	212	4	11	4_11	7.033	539058	6.3302e+06	6056	11871	3437
1660	2003	212	4	11	4_11	2.344	539058	6.3302e+06	6056	11871	3437
1487	2003	213	4	11	4_11	4.215	539058	6.3302e+06	6056	11871	3437
2905	2005	213	4	11	4_11	2	539058	6.3302e+06	6056	11871	3437
1277	2003	214	4	11	4_11	1.484	539058	6.3302e+06	6056	11871	3437
3218	2005	217	4	11	4_11	2	539058	6.3302e+06	6056	11871	3437
3787	2005	225	4	11	4_11	2	539058	6.3302e+06	6056	11871	3437
2904	2005	213	4	12	4_12	8	540778	6.32975e+06	5304	12783	4683
1278	2003	214	4	12	4_12	2.968	540778	6.32975e+06	5304	12783	4683
3175	2005	215	4	12	4_12	2	540778	6.32975e+06	5304	12783	4683
1222	2003	216	4	12	4_12	4.842	540778	6.32975e+06	5304	12783	4683
611	2003	219	4	12	4_12	2.918	540778	6.32975e+06	5304	12783	4683
31	2003	223	4	12	4_12	1.429	540778	6.32975e+06	5304	12783	4683
1488	2003	213	4	13	4_13	4.215	541897	6.32944e+06	4727	13458	5554
2903	2005	213	4	13	4_13	18	541897	6.32944e+06	4727	13458	5554
1223	2003	216	4	13	4_13	4.842	541897	6.32944e+06	4727	13458	5554
2707	2005	212	4	14	4_14	2	542789	6.32925e+06	4306	14074	4852
1489	2003	213	4	14	4_14	5.621	542789	6.32925e+06	4306	14074	4852
2902	2005	213	4	14	4_14	20	542789	6.32925e+06	4306	14074	4852
1279	2003	214	4	14	4_14	2.968	542789	6.32925e+06	4306	14074	4852
3559	2005	222	4	14	4_14	8	542789	6.32925e+06	4306	14074	4852
2706	2005	212	4	15	4_15	14	543751	6.32897e+06	3751	14738	4119
2901	2005	213	4	15	4_15	27	543751	6.32897e+06	3751	14738	4119
1280	2003	214	4	15	4_15	2.968	543751	6.32897e+06	3751	14738	4119
3019	2005	214	4	15	4_15	3	543751	6.32897e+06	3751	14738	4119
3217	2005	217	4	15	4_15	5	543751	6.32897e+06	3751	14738	4119
3558	2005	222	4	15	4_15	8	543751	6.32897e+06	3751	14738	4119
2175	2003	207	4	16	4_16	10.883	544772	6.32877e+06	3259	15527	3514
1661	2003	212	4	16	4_16	1.355	544772	6.32877e+06	3259	15527	3514
2705	2005	212	4	16	4_16	19	544772	6.32877e+06	3259	15527	3514
1490	2003	213	4	16	4_16	1.405	544772	6.32877e+06	3259	15527	3514
2900	2005	213	4	16	4_16	26	544772	6.32877e+06	3259	15527	3514
1281	2003	214	4	16	4_16	10.39	544772	6.32877e+06	3259	15527	3514
3018	2005	214	4	16	4_16	40	544772	6.32877e+06	3259	15527	3514
610	2003	219	4	16	4_16	5.836	544772	6.32877e+06	3259	15527	3514
2176	2003	207	4	17	4_17	10.883	545678	6.32853e+06	2843	16220	3097
2198	2005	210	4	17	4_17	1	545678	6.32853e+06	2843	16220	3097
2704	2005	212	4	17	4_17	8	545678	6.32853e+06	2843	16220	3097
2899	2005	213	4	17	4_17	13	545678	6.32853e+06	2843	16220	3097
1282	2003	214	4	17	4_17	5.937	545678	6.32853e+06	2843	16220	3097
609	2003	219	4	17	4_17	5.836	545678	6.32853e+06	2843	16220	3097
3381	2005	219	4	17	4_17	5	545678	6.32853e+06	2843	16220	3097
2703	2005	212	4	18	4_18	17	546649	6.32826e+06	2409	16987	2347
1491	2003	213	4	18	4_18	2.81	546649	6.32826e+06	2409	16987	2347
1283	2003	214	4	18	4_18	8.905	546649	6.32826e+06	2409	16987	2347
3017	2005	214	4	18	4_18	6	546649	6.32826e+06	2409	16987	2347
3216	2005	217	4	18	4_18	5	546649	6.32826e+06	2409	16987	2347
608	2003	219	4	18	4_18	18.967	546649	6.32826e+06	2409	16987	2347
3380	2005	219	4	18	4_18	7	546649	6.32826e+06	2409	16987	2347
3557	2005	222	4	18	4_18	14	546649	6.32826e+06	2409	16987	2347
2702	2005	212	4	19	4_19	5	547551	6.328e+06	2138	17718	1526
2898	2005	213	4	19	4_19	5	547551	6.328e+06	2138	17718	1526
1284	2003	214	4	19	4_19	14.842	547551	6.328e+06	2138	17718	1526
3016	2005	214	4	19	4_19	23	547551	6.328e+06	2138	17718	1526
3379	2005	219	4	19	4_19	7	547551	6.328e+06	2138	17718	1526
2204	2005	210	4	2	4_2	9	530329	6.33241e+06	1750	10397	3346
2365	2005	211	4	2	4_2	31	530329	6.33241e+06	1750	10397	3346
1655	2003	212	4	2	4_2	9.486	530329	6.33241e+06	1750	10397	3346
2716	2005	212	4	2	4_2	57	530329	6.33241e+06	1750	10397	3346
1481	2003	213	4	2	4_2	1.405	530329	6.33241e+06	1750	10397	3346
2913	2005	213	4	2	4_2	13	530329	6.33241e+06	1750	10397	3346
1268	2003	214	4	2	4_2	30.813	530329	6.33241e+06	1750	10397	3346
3025	2005	214	4	2	4_2	13	530329	6.33241e+06	1750	10397	3346
3181	2005	215	4	2	4_2	35	530329	6.33241e+06	1750	10397	3346
3222	2005	217	4	2	4_2	5	530329	6.33241e+06	1750	10397	3346
617	2003	219	4	2	4_2	5.836	530329	6.33241e+06	1750	10397	3346
3385	2005	219	4	2	4_2	53	530329	6.33241e+06	1750	10397	3346
227	2003	222	4	2	4_2	2.879	530329	6.33241e+06	1750	10397	3346
3565	2005	222	4	2	4_2	20	530329	6.33241e+06	1750	10397	3346
36	2003	223	4	2	4_2	27.186	530329	6.33241e+06	1750	10397	3346
3657	2005	223	4	2	4_2	24	530329	6.33241e+06	1750	10397	3346
3795	2005	225	4	2	4_2	5	530329	6.33241e+06	1750	10397	3346
1492	2003	213	4	20	4_20	12.646	548563	6.32777e+06	2244	18580	982
2897	2005	213	4	20	4_20	4	548563	6.32777e+06	2244	18580	982
1285	2003	214	4	20	4_20	16.327	548563	6.32777e+06	2244	18580	982
3015	2005	214	4	20	4_20	6	548563	6.32777e+06	2244	18580	982
3378	2005	219	4	20	4_20	2	548563	6.32777e+06	2244	18580	982
235	2003	222	4	20	4_20	6.657	548563	6.32777e+06	2244	18580	982
30	2003	223	4	20	4_20	5.714	548563	6.32777e+06	2244	18580	982
1493	2003	213	4	21	4_21	4.215	549501	6.32754e+06	2669	19389	1258
2896	2005	213	4	21	4_21	1	549501	6.32754e+06	2669	19389	1258
1286	2003	214	4	21	4_21	22.263	549501	6.32754e+06	2669	19389	1258
3014	2005	214	4	21	4_21	17	549501	6.32754e+06	2669	19389	1258
607	2003	219	4	21	4_21	11.672	549501	6.32754e+06	2669	19389	1258
3377	2005	219	4	21	4_21	5	549501	6.32754e+06	2669	19389	1258
236	2003	222	4	21	4_21	9.986	549501	6.32754e+06	2669	19389	1258
29	2003	223	4	21	4_21	5.714	549501	6.32754e+06	2669	19389	1258
3786	2005	225	4	21	4_21	2	549501	6.32754e+06	2669	19389	1258
2701	2005	212	4	22	4_22	5	550436	6.32731e+06	3196	20207	513
1494	2003	213	4	22	4_22	2.81	550436	6.32731e+06	3196	20207	513
2895	2005	213	4	22	4_22	12	550436	6.32731e+06	3196	20207	513
1287	2003	214	4	22	4_22	8.905	550436	6.32731e+06	3196	20207	513
3013	2005	214	4	22	4_22	14	550436	6.32731e+06	3196	20207	513
3174	2005	215	4	22	4_22	5	550436	6.32731e+06	3196	20207	513
606	2003	219	4	22	4_22	5.836	550436	6.32731e+06	3196	20207	513
237	2003	222	4	22	4_22	9.986	550436	6.32731e+06	3196	20207	513
3785	2005	225	4	22	4_22	12	550436	6.32731e+06	3196	20207	513
2197	2005	210	4	23	4_23	2	551321	6.32711e+06	3749	21000	151
1662	2003	212	4	23	4_23	1.355	551321	6.32711e+06	3749	21000	151
1495	2003	213	4	23	4_23	14.052	551321	6.32711e+06	3749	21000	151
2894	2005	213	4	23	4_23	26	551321	6.32711e+06	3749	21000	151
1288	2003	214	4	23	4_23	5.937	551321	6.32711e+06	3749	21000	151
3173	2005	215	4	23	4_23	14	551321	6.32711e+06	3749	21000	151
605	2003	219	4	23	4_23	2.918	551321	6.32711e+06	3749	21000	151
238	2003	222	4	23	4_23	4.993	551321	6.32711e+06	3749	21000	151
2700	2005	212	4	24	4_24	7	552651	6.32678e+06	3596	22200	1038
1496	2003	213	4	24	4_24	1.405	552651	6.32678e+06	3596	22200	1038
1289	2003	214	4	24	4_24	1.484	552651	6.32678e+06	3596	22200	1038
3172	2005	215	4	24	4_24	5	552651	6.32678e+06	3596	22200	1038
239	2003	222	4	24	4_24	13.315	552651	6.32678e+06	3596	22200	1038
2893	2005	213	4	25	4_25	2	553477	6.32647e+06	3280	22932	1297
1224	2003	216	4	25	4_25	9.684	553477	6.32647e+06	3280	22932	1297
3784	2005	225	4	25	4_25	2	553477	6.32647e+06	3280	22932	1297
1497	2003	213	4	26	4_26	2.81	554464	6.32627e+06	3150	23854	1781
1290	2003	214	4	26	4_26	1.484	554464	6.32627e+06	3150	23854	1781
3171	2005	215	4	26	4_26	11	554464	6.32627e+06	3150	23854	1781
28	2003	223	4	26	4_26	4.286	554464	6.32627e+06	3150	23854	1781
3783	2005	225	4	26	4_26	17	554464	6.32627e+06	3150	23854	1781
1663	2003	212	4	27	4_27	4.065	555258	6.32607e+06	2977	24593	2433
240	2003	222	4	27	4_27	3.329	555258	6.32607e+06	2977	24593	2433
3782	2005	225	4	27	4_27	4	555258	6.32607e+06	2977	24593	2433
2892	2005	213	4	28	4_28	7	556270	6.32583e+06	2746	25542	2959
1291	2003	214	4	28	4_28	2.968	556270	6.32583e+06	2746	25542	2959
3215	2005	217	4	28	4_28	5	556270	6.32583e+06	2746	25542	2959
3376	2005	219	4	28	4_28	10	556270	6.32583e+06	2746	25542	2959
241	2003	222	4	28	4_28	1.664	556270	6.32583e+06	2746	25542	2959
3214	2005	217	4	29	4_29	23	557177	6.32545e+06	2259	26375	3731
3375	2005	219	4	29	4_29	5	557177	6.32545e+06	2259	26375	3731
2364	2005	211	4	3	4_3	56	531268	6.33217e+06	2717	10417	2565
2715	2005	212	4	3	4_3	27	531268	6.33217e+06	2717	10417	2565
1482	2003	213	4	3	4_3	5.621	531268	6.33217e+06	2717	10417	2565
2912	2005	213	4	3	4_3	20	531268	6.33217e+06	2717	10417	2565
1269	2003	214	4	3	4_3	12.839	531268	6.33217e+06	2717	10417	2565
3024	2005	214	4	3	4_3	4	531268	6.33217e+06	2717	10417	2565
3180	2005	215	4	3	4_3	26	531268	6.33217e+06	2717	10417	2565
3221	2005	217	4	3	4_3	2	531268	6.33217e+06	2717	10417	2565
3384	2005	219	4	3	4_3	26	531268	6.33217e+06	2717	10417	2565
228	2003	222	4	3	4_3	8.638	531268	6.33217e+06	2717	10417	2565
3564	2005	222	4	3	4_3	23	531268	6.33217e+06	2717	10417	2565
35	2003	223	4	3	4_3	7.414	531268	6.33217e+06	2717	10417	2565
3656	2005	223	4	3	4_3	36	531268	6.33217e+06	2717	10417	2565
3794	2005	225	4	3	4_3	10	531268	6.33217e+06	2717	10417	2565
2891	2005	213	4	30	4_30	2	558137	6.32521e+06	1913	27289	4526
3374	2005	219	4	30	4_30	7	558137	6.32521e+06	1913	27289	4526
1498	2003	213	4	31	4_31	4.215	558981	6.32507e+06	1582	28106	5228
3213	2005	217	4	31	4_31	2	558981	6.32507e+06	1582	28106	5228
3373	2005	219	4	31	4_31	5	558981	6.32507e+06	1582	28106	5228
242	2003	222	4	31	4_31	3.329	558981	6.32507e+06	1582	28106	5228
27	2003	223	4	31	4_31	2.857	558981	6.32507e+06	1582	28106	5228
3781	2005	225	4	31	4_31	4	558981	6.32507e+06	1582	28106	5228
3212	2005	217	4	32	4_32	5	560058	6.32471e+06	938	29131	6286
3372	2005	219	4	32	4_32	2	560058	6.32471e+06	938	29131	6286
26	2003	223	4	33	4_33	8.571	561019	6.32446e+06	415	30059	7210
3556	2005	222	4	34	4_34	14	561979	6.32421e+06	2	30991	8150
25	2003	223	4	34	4_34	8.571	561979	6.32421e+06	2	30991	8150
2203	2005	210	4	4	4_4	7	532226	6.33189e+06	3714	10408	1787
2363	2005	211	4	4	4_4	62	532226	6.33189e+06	3714	10408	1787
2714	2005	212	4	4	4_4	59	532226	6.33189e+06	3714	10408	1787
2911	2005	213	4	4	4_4	28	532226	6.33189e+06	3714	10408	1787
1270	2003	214	4	4	4_4	10.271	532226	6.33189e+06	3714	10408	1787
3023	2005	214	4	4	4_4	7	532226	6.33189e+06	3714	10408	1787
3179	2005	215	4	4	4_4	5	532226	6.33189e+06	3714	10408	1787
1216	2003	216	4	4	4_4	9.684	532226	6.33189e+06	3714	10408	1787
3220	2005	217	4	4	4_4	11	532226	6.33189e+06	3714	10408	1787
574	2003	220	4	4	4_4	2.524	532226	6.33189e+06	3714	10408	1787
3563	2005	222	4	4	4_4	17	532226	6.33189e+06	3714	10408	1787
34	2003	223	4	4	4_4	2.471	532226	6.33189e+06	3714	10408	1787
3655	2005	223	4	4	4_4	14	532226	6.33189e+06	3714	10408	1787
2019	2003	208	4	5	4_5	15.727	533170	6.33165e+06	4683	10437	875
1873	2003	209	4	5	4_5	15.668	533170	6.33165e+06	4683	10437	875
2202	2005	210	4	5	4_5	10	533170	6.33165e+06	4683	10437	875
2362	2005	211	4	5	4_5	16	533170	6.33165e+06	4683	10437	875
2713	2005	212	4	5	4_5	69	533170	6.33165e+06	4683	10437	875
2910	2005	213	4	5	4_5	35	533170	6.33165e+06	4683	10437	875
1271	2003	214	4	5	4_5	7.703	533170	6.33165e+06	4683	10437	875
3022	2005	214	4	5	4_5	7	533170	6.33165e+06	4683	10437	875
3178	2005	215	4	5	4_5	5	533170	6.33165e+06	4683	10437	875
1217	2003	216	4	5	4_5	2.421	533170	6.33165e+06	4683	10437	875
1079	2003	217	4	5	4_5	4.783	533170	6.33165e+06	4683	10437	875
941	2003	218	4	5	4_5	4.822	533170	6.33165e+06	4683	10437	875
3383	2005	219	4	5	4_5	34	533170	6.33165e+06	4683	10437	875
573	2003	220	4	5	4_5	45.432	533170	6.33165e+06	4683	10437	875
229	2003	222	4	5	4_5	2.879	533170	6.33165e+06	4683	10437	875
3562	2005	222	4	5	4_5	28	533170	6.33165e+06	4683	10437	875
33	2003	223	4	5	4_5	17.3	533170	6.33165e+06	4683	10437	875
3654	2005	223	4	5	4_5	38	533170	6.33165e+06	4683	10437	875
3793	2005	225	4	5	4_5	15	533170	6.33165e+06	4683	10437	875
2170	2003	207	4	6	4_6	43.533	534084	6.33142e+06	5619	10472	25
2018	2003	208	4	6	4_6	17.974	534084	6.33142e+06	5619	10472	25
1872	2003	209	4	6	4_6	42.527	534084	6.33142e+06	5619	10472	25
2201	2005	210	4	6	4_6	12	534084	6.33142e+06	5619	10472	25
2361	2005	211	4	6	4_6	42	534084	6.33142e+06	5619	10472	25
2712	2005	212	4	6	4_6	42	534084	6.33142e+06	5619	10472	25
1483	2003	213	4	6	4_6	5.621	534084	6.33142e+06	5619	10472	25
2909	2005	213	4	6	4_6	36	534084	6.33142e+06	5619	10472	25
1272	2003	214	4	6	4_6	33.38	534084	6.33142e+06	5619	10472	25
3021	2005	214	4	6	4_6	20	534084	6.33142e+06	5619	10472	25
1218	2003	216	4	6	4_6	31.473	534084	6.33142e+06	5619	10472	25
1078	2003	217	4	6	4_6	45.442	534084	6.33142e+06	5619	10472	25
942	2003	218	4	6	4_6	31.345	534084	6.33142e+06	5619	10472	25
616	2003	219	4	6	4_6	5.836	534084	6.33142e+06	5619	10472	25
3382	2005	219	4	6	4_6	47	534084	6.33142e+06	5619	10472	25
572	2003	220	4	6	4_6	42.908	534084	6.33142e+06	5619	10472	25
230	2003	222	4	6	4_6	5.759	534084	6.33142e+06	5619	10472	25
32	2003	223	4	6	4_6	4.286	534084	6.33142e+06	5619	10472	25
3653	2005	223	4	6	4_6	28	534084	6.33142e+06	5619	10472	25
3792	2005	225	4	6	4_6	17	534084	6.33142e+06	5619	10472	25
2171	2003	207	4	7	4_7	27.208	535018	6.3312e+06	6575	10564	0
1871	2003	209	4	7	4_7	2.238	535018	6.3312e+06	6575	10564	0
2200	2005	210	4	7	4_7	3	535018	6.3312e+06	6575	10564	0
2360	2005	211	4	7	4_7	54	535018	6.3312e+06	6575	10564	0
1656	2003	212	4	7	4_7	11.722	535018	6.3312e+06	6575	10564	0
2711	2005	212	4	7	4_7	94	535018	6.3312e+06	6575	10564	0
1484	2003	213	4	7	4_7	5.621	535018	6.3312e+06	6575	10564	0
2908	2005	213	4	7	4_7	12	535018	6.3312e+06	6575	10564	0
1273	2003	214	4	7	4_7	5.135	535018	6.3312e+06	6575	10564	0
3020	2005	214	4	7	4_7	7	535018	6.3312e+06	6575	10564	0
1219	2003	216	4	7	4_7	4.842	535018	6.3312e+06	6575	10564	0
1077	2003	217	4	7	4_7	59.793	535018	6.3312e+06	6575	10564	0
943	2003	218	4	7	4_7	43.401	535018	6.3312e+06	6575	10564	0
615	2003	219	4	7	4_7	1.459	535018	6.3312e+06	6575	10564	0
571	2003	220	4	7	4_7	30.288	535018	6.3312e+06	6575	10564	0
231	2003	222	4	7	4_7	8.638	535018	6.3312e+06	6575	10564	0
232	2003	222	4	7	4_7	23.035	535018	6.3312e+06	6575	10564	0
3652	2005	223	4	7	4_7	36	535018	6.3312e+06	6575	10564	0
3791	2005	225	4	7	4_7	51	535018	6.3312e+06	6575	10564	0
2172	2003	207	4	8	4_8	29.929	536048	6.33092e+06	7047	10743	413
2359	2005	211	4	8	4_8	51	536048	6.33092e+06	7047	10743	413
1657	2003	212	4	8	4_8	2.344	536048	6.33092e+06	7047	10743	413
2710	2005	212	4	8	4_8	53	536048	6.33092e+06	7047	10743	413
1485	2003	213	4	8	4_8	15.457	536048	6.33092e+06	7047	10743	413
2907	2005	213	4	8	4_8	14	536048	6.33092e+06	7047	10743	413
1220	2003	216	4	8	4_8	33.894	536048	6.33092e+06	7047	10743	413
1076	2003	217	4	8	4_8	45.442	536048	6.33092e+06	7047	10743	413
3219	2005	217	4	8	4_8	5	536048	6.33092e+06	7047	10743	413
944	2003	218	4	8	4_8	14.467	536048	6.33092e+06	7047	10743	413
614	2003	219	4	8	4_8	10.213	536048	6.33092e+06	7047	10743	413
570	2003	220	4	8	4_8	2.524	536048	6.33092e+06	7047	10743	413
233	2003	222	4	8	4_8	5.759	536048	6.33092e+06	7047	10743	413
3561	2005	222	4	8	4_8	2	536048	6.33092e+06	7047	10743	413
3651	2005	223	4	8	4_8	25	536048	6.33092e+06	7047	10743	413
3790	2005	225	4	8	4_8	17	536048	6.33092e+06	7047	10743	413
2173	2003	207	4	9	4_9	21.767	536955	6.33071e+06	6720	11009	1331
2358	2005	211	4	9	4_9	22	536955	6.33071e+06	6720	11009	1331
1658	2003	212	4	9	4_9	4.689	536955	6.33071e+06	6720	11009	1331
2709	2005	212	4	9	4_9	7	536955	6.33071e+06	6720	11009	1331
2906	2005	213	4	9	4_9	7	536955	6.33071e+06	6720	11009	1331
1274	2003	214	4	9	4_9	4.453	536955	6.33071e+06	6720	11009	1331
3177	2005	215	4	9	4_9	14	536955	6.33071e+06	6720	11009	1331
1221	2003	216	4	9	4_9	4.842	536955	6.33071e+06	6720	11009	1331
1075	2003	217	4	9	4_9	11.959	536955	6.33071e+06	6720	11009	1331
613	2003	219	4	9	4_9	1.459	536955	6.33071e+06	6720	11009	1331
234	2003	222	4	9	4_9	4.993	536955	6.33071e+06	6720	11009	1331
3650	2005	223	4	9	4_9	5	536955	6.33071e+06	6720	11009	1331
3789	2005	225	4	9	4_9	9	536955	6.33071e+06	6720	11009	1331
2367	2005	211	5	1	5_1	38	530502	6.33622e+06	639	14103	5630
1664	2003	212	5	1	5_1	3.313	530502	6.33622e+06	639	14103	5630
2718	2005	212	5	1	5_1	8	530502	6.33622e+06	639	14103	5630
1499	2003	213	5	1	5_1	7.839	530502	6.33622e+06	639	14103	5630
2915	2005	213	5	1	5_1	2	530502	6.33622e+06	639	14103	5630
3027	2005	214	5	1	5_1	4	530502	6.33622e+06	639	14103	5630
3183	2005	215	5	1	5_1	79	530502	6.33622e+06	639	14103	5630
3223	2005	217	5	1	5_1	26	530502	6.33622e+06	639	14103	5630
619	2003	219	5	1	5_1	11.451	530502	6.33622e+06	639	14103	5630
243	2003	222	5	1	5_1	31.816	530502	6.33622e+06	639	14103	5630
3567	2005	222	5	1	5_1	11	530502	6.33622e+06	639	14103	5630
38	2003	223	5	1	5_1	35.336	530502	6.33622e+06	639	14103	5630
3659	2005	223	5	1	5_1	2	530502	6.33622e+06	639	14103	5630
3797	2005	225	5	1	5_1	17	530502	6.33622e+06	639	14103	5630
2166	2003	207	5	10	5_10	6.619	538402	6.33401e+06	8796	14580	0
2009	2003	208	5	10	5_10	6.5	538402	6.33401e+06	8796	14580	0
1867	2003	209	5	10	5_10	28.38	538402	6.33401e+06	8796	14580	0
1670	2003	212	5	10	5_10	6.625	538402	6.33401e+06	8796	14580	0
1507	2003	213	5	10	5_10	7.552	538402	6.33401e+06	8796	14580	0
2923	2005	213	5	10	5_10	10	538402	6.33401e+06	8796	14580	0
1300	2003	214	5	10	5_10	3.021	538402	6.33401e+06	8796	14580	0
1210	2003	216	5	10	5_10	3.021	538402	6.33401e+06	8796	14580	0
1065	2003	217	5	10	5_10	37.238	538402	6.33401e+06	8796	14580	0
3228	2005	217	5	10	5_10	2	538402	6.33401e+06	8796	14580	0
558	2003	220	5	10	5_10	7.263	538402	6.33401e+06	8796	14580	0
46	2003	223	5	10	5_10	5.836	538402	6.33401e+06	8796	14580	0
3802	2005	225	5	10	5_10	5	538402	6.33401e+06	8796	14580	0
1671	2003	212	5	11	5_11	6.625	539152	6.33383e+06	9540	14821	716
1301	2003	214	5	11	5_11	6.042	539152	6.33383e+06	9540	14821	716
1066	2003	217	5	11	5_11	10.639	539152	6.33383e+06	9540	14821	716
3229	2005	217	5	11	5_11	4	539152	6.33383e+06	9540	14821	716
559	2003	220	5	11	5_11	4.842	539152	6.33383e+06	9540	14821	716
247	2003	222	5	11	5_11	2.627	539152	6.33383e+06	9540	14821	716
3573	2005	222	5	11	5_11	4	539152	6.33383e+06	9540	14821	716
47	2003	223	5	11	5_11	2.918	539152	6.33383e+06	9540	14821	716
1672	2003	212	5	12	5_12	3.313	540090	6.33359e+06	9192	15151	1567
1302	2003	214	5	12	5_12	9.062	540090	6.33359e+06	9192	15151	1567
1211	2003	216	5	12	5_12	3.021	540090	6.33359e+06	9192	15151	1567
1067	2003	217	5	12	5_12	7.98	540090	6.33359e+06	9192	15151	1567
3230	2005	217	5	12	5_12	6	540090	6.33359e+06	9192	15151	1567
3387	2005	219	5	12	5_12	7	540090	6.33359e+06	9192	15151	1567
560	2003	220	5	12	5_12	4.842	540090	6.33359e+06	9192	15151	1567
3803	2005	225	5	12	5_12	15	540090	6.33359e+06	9192	15151	1567
1508	2003	213	5	13	5_13	7.552	540893	6.33333e+06	8747	15439	2373
1303	2003	214	5	13	5_13	3.021	540893	6.33333e+06	8747	15439	2373
1212	2003	216	5	13	5_13	3.021	540893	6.33333e+06	8747	15439	2373
624	2003	219	5	13	5_13	6.619	540893	6.33333e+06	8747	15439	2373
3388	2005	219	5	13	5_13	5	540893	6.33333e+06	8747	15439	2373
561	2003	220	5	13	5_13	4.842	540893	6.33333e+06	8747	15439	2373
1673	2003	212	5	14	5_14	4.969	542039	6.33306e+06	8169	15992	3510
1304	2003	214	5	14	5_14	3.021	542039	6.33306e+06	8169	15992	3510
1068	2003	217	5	14	5_14	5.32	542039	6.33306e+06	8169	15992	3510
931	2003	218	5	14	5_14	5.32	542039	6.33306e+06	8169	15992	3510
3389	2005	219	5	14	5_14	1	542039	6.33306e+06	8169	15992	3510
562	2003	220	5	14	5_14	14.526	542039	6.33306e+06	8169	15992	3510
3804	2005	225	5	14	5_14	17	542039	6.33306e+06	8169	15992	3510
2165	2003	207	5	15	5_15	3.971	542929	6.33286e+06	7713	16474	4275
2726	2005	212	5	15	5_15	2	542929	6.33286e+06	7713	16474	4275
1305	2003	214	5	15	5_15	4.531	542929	6.33286e+06	7713	16474	4275
1213	2003	216	5	15	5_15	1.51	542929	6.33286e+06	7713	16474	4275
1069	2003	217	5	15	5_15	5.32	542929	6.33286e+06	7713	16474	4275
3390	2005	219	5	15	5_15	1	542929	6.33286e+06	7713	16474	4275
563	2003	220	5	15	5_15	7.263	542929	6.33286e+06	7713	16474	4275
248	2003	222	5	15	5_15	2.627	542929	6.33286e+06	7713	16474	4275
3574	2005	222	5	15	5_15	2	542929	6.33286e+06	7713	16474	4275
3662	2005	223	5	15	5_15	4	542929	6.33286e+06	7713	16474	4275
3805	2005	225	5	15	5_15	40	542929	6.33286e+06	7713	16474	4275
2164	2003	207	5	16	5_16	3.971	543883	6.33263e+06	7218	17016	4804
2371	2005	211	5	16	5_16	2	543883	6.33263e+06	7218	17016	4804
2727	2005	212	5	16	5_16	27	543883	6.33263e+06	7218	17016	4804
1070	2003	217	5	16	5_16	10.639	543883	6.33263e+06	7218	17016	4804
932	2003	218	5	16	5_16	23.939	543883	6.33263e+06	7218	17016	4804
3391	2005	219	5	16	5_16	2	543883	6.33263e+06	7218	17016	4804
564	2003	220	5	16	5_16	4.842	543883	6.33263e+06	7218	17016	4804
3663	2005	223	5	16	5_16	16	543883	6.33263e+06	7218	17016	4804
2010	2003	208	5	17	5_17	11.374	544721	6.33242e+06	6845	17519	5358
2728	2005	212	5	17	5_17	47	544721	6.33242e+06	6845	17519	5358
2924	2005	213	5	17	5_17	10	544721	6.33242e+06	6845	17519	5358
3030	2005	214	5	17	5_17	3	544721	6.33242e+06	6845	17519	5358
933	2003	218	5	17	5_17	21.279	544721	6.33242e+06	6845	17519	5358
3392	2005	219	5	17	5_17	7	544721	6.33242e+06	6845	17519	5358
2729	2005	212	5	18	5_18	42	545529	6.33222e+06	6508	18036	5954
1071	2003	217	5	18	5_18	2.66	545529	6.33222e+06	6508	18036	5954
3231	2005	217	5	18	5_18	2	545529	6.33222e+06	6508	18036	5954
625	2003	219	5	18	5_18	1.324	545529	6.33222e+06	6508	18036	5954
3393	2005	219	5	18	5_18	2	545529	6.33222e+06	6508	18036	5954
249	2003	222	5	18	5_18	1.314	545529	6.33222e+06	6508	18036	5954
48	2003	223	5	18	5_18	2.918	545529	6.33222e+06	6508	18036	5954
3664	2005	223	5	18	5_18	21	545529	6.33222e+06	6508	18036	5954
3806	2005	225	5	18	5_18	7	545529	6.33222e+06	6508	18036	5954
2207	2005	210	5	19	5_19	2	546497	6.33198e+06	6129	18681	5554
2730	2005	212	5	19	5_19	27	546497	6.33198e+06	6129	18681	5554
2925	2005	213	5	19	5_19	5	546497	6.33198e+06	6129	18681	5554
1306	2003	214	5	19	5_19	1.51	546497	6.33198e+06	6129	18681	5554
3190	2005	215	5	19	5_19	2	546497	6.33198e+06	6129	18681	5554
3394	2005	219	5	19	5_19	11	546497	6.33198e+06	6129	18681	5554
3665	2005	223	5	19	5_19	36	546497	6.33198e+06	6129	18681	5554
2368	2005	211	5	2	5_2	9	531374	6.33595e+06	1550	14087	4777
1665	2003	212	5	2	5_2	3.313	531374	6.33595e+06	1550	14087	4777
2719	2005	212	5	2	5_2	5	531374	6.33595e+06	1550	14087	4777
1500	2003	213	5	2	5_2	13.065	531374	6.33595e+06	1550	14087	4777
2916	2005	213	5	2	5_2	11	531374	6.33595e+06	1550	14087	4777
1292	2003	214	5	2	5_2	18.125	531374	6.33595e+06	1550	14087	4777
3184	2005	215	5	2	5_2	58	531374	6.33595e+06	1550	14087	4777
3224	2005	217	5	2	5_2	44	531374	6.33595e+06	1550	14087	4777
620	2003	219	5	2	5_2	22.901	531374	6.33595e+06	1550	14087	4777
244	2003	222	5	2	5_2	11.363	531374	6.33595e+06	1550	14087	4777
3568	2005	222	5	2	5_2	2	531374	6.33595e+06	1550	14087	4777
39	2003	223	5	2	5_2	45.432	531374	6.33595e+06	1550	14087	4777
2011	2003	208	5	20	5_20	1.625	547309	6.33173e+06	5854	19216	5069
2372	2005	211	5	20	5_20	4	547309	6.33173e+06	5854	19216	5069
2731	2005	212	5	20	5_20	12	547309	6.33173e+06	5854	19216	5069
1509	2003	213	5	20	5_20	6.042	547309	6.33173e+06	5854	19216	5069
2926	2005	213	5	20	5_20	7	547309	6.33173e+06	5854	19216	5069
3031	2005	214	5	20	5_20	3	547309	6.33173e+06	5854	19216	5069
3191	2005	215	5	20	5_20	2	547309	6.33173e+06	5854	19216	5069
3232	2005	217	5	20	5_20	4	547309	6.33173e+06	5854	19216	5069
626	2003	219	5	20	5_20	1.324	547309	6.33173e+06	5854	19216	5069
3395	2005	219	5	20	5_20	14	547309	6.33173e+06	5854	19216	5069
3666	2005	223	5	20	5_20	24	547309	6.33173e+06	5854	19216	5069
2373	2005	211	5	21	5_21	7	548230	6.33147e+06	5658	19864	4461
1674	2003	212	5	21	5_21	4.969	548230	6.33147e+06	5658	19864	4461
2732	2005	212	5	21	5_21	9	548230	6.33147e+06	5658	19864	4461
2927	2005	213	5	21	5_21	2	548230	6.33147e+06	5658	19864	4461
3032	2005	214	5	21	5_21	6	548230	6.33147e+06	5658	19864	4461
1072	2003	217	5	21	5_21	6.15	548230	6.33147e+06	5658	19864	4461
3233	2005	217	5	21	5_21	4	548230	6.33147e+06	5658	19864	4461
627	2003	219	5	21	5_21	2.648	548230	6.33147e+06	5658	19864	4461
3396	2005	219	5	21	5_21	1	548230	6.33147e+06	5658	19864	4461
565	2003	220	5	21	5_21	4.842	548230	6.33147e+06	5658	19864	4461
3667	2005	223	5	21	5_21	24	548230	6.33147e+06	5658	19864	4461
2163	2003	207	5	22	5_22	5.295	549163	6.33123e+06	5646	20558	3556
2733	2005	212	5	22	5_22	7	549163	6.33123e+06	5646	20558	3556
1510	2003	213	5	22	5_22	3.021	549163	6.33123e+06	5646	20558	3556
2928	2005	213	5	22	5_22	10	549163	6.33123e+06	5646	20558	3556
3033	2005	214	5	22	5_22	3	549163	6.33123e+06	5646	20558	3556
3397	2005	219	5	22	5_22	1	549163	6.33123e+06	5646	20558	3556
250	2003	222	5	22	5_22	2.627	549163	6.33123e+06	5646	20558	3556
49	2003	223	5	22	5_22	2.918	549163	6.33123e+06	5646	20558	3556
3668	2005	223	5	22	5_22	24	549163	6.33123e+06	5646	20558	3556
2734	2005	212	5	23	5_23	2	549987	6.33094e+06	5699	21152	2732
1511	2003	213	5	23	5_23	12.083	549987	6.33094e+06	5699	21152	2732
566	2003	220	5	23	5_23	7.263	549987	6.33094e+06	5699	21152	2732
50	2003	223	5	23	5_23	1.459	549987	6.33094e+06	5699	21152	2732
2735	2005	212	5	24	5_24	24	550880	6.33075e+06	6005	21870	1996
1512	2003	213	5	24	5_24	9.062	550880	6.33075e+06	6005	21870	1996
2929	2005	213	5	24	5_24	5	550880	6.33075e+06	6005	21870	1996
3034	2005	214	5	24	5_24	3	550880	6.33075e+06	6005	21870	1996
3234	2005	217	5	24	5_24	12	550880	6.33075e+06	6005	21870	1996
567	2003	220	5	24	5_24	2.421	550880	6.33075e+06	6005	21870	1996
251	2003	222	5	24	5_24	5.255	550880	6.33075e+06	6005	21870	1996
51	2003	223	5	24	5_24	7.295	550880	6.33075e+06	6005	21870	1996
2374	2005	211	5	25	5_25	16	551786	6.33054e+06	6408	22605	1451
2736	2005	212	5	25	5_25	12	551786	6.33054e+06	6408	22605	1451
1513	2003	213	5	25	5_25	6.042	551786	6.33054e+06	6408	22605	1451
2930	2005	213	5	25	5_25	2	551786	6.33054e+06	6408	22605	1451
3192	2005	215	5	25	5_25	6	551786	6.33054e+06	6408	22605	1451
3235	2005	217	5	25	5_25	6	551786	6.33054e+06	6408	22605	1451
628	2003	219	5	25	5_25	2.648	551786	6.33054e+06	6408	22605	1451
252	2003	222	5	25	5_25	3.941	551786	6.33054e+06	6408	22605	1451
3575	2005	222	5	25	5_25	8	551786	6.33054e+06	6408	22605	1451
52	2003	223	5	25	5_25	1.459	551786	6.33054e+06	6408	22605	1451
2375	2005	211	5	26	5_26	9	552691	6.33027e+06	6860	23332	1139
2737	2005	212	5	26	5_26	12	552691	6.33027e+06	6860	23332	1139
3035	2005	214	5	26	5_26	9	552691	6.33027e+06	6860	23332	1139
3236	2005	217	5	26	5_26	2	552691	6.33027e+06	6860	23332	1139
934	2003	218	5	26	5_26	10.639	552691	6.33027e+06	6860	23332	1139
629	2003	219	5	26	5_26	2.648	552691	6.33027e+06	6860	23332	1139
568	2003	220	5	26	5_26	9.684	552691	6.33027e+06	6860	23332	1139
253	2003	222	5	26	5_26	6.568	552691	6.33027e+06	6860	23332	1139
53	2003	223	5	26	5_26	7.295	552691	6.33027e+06	6860	23332	1139
2012	2003	208	5	27	5_27	16.867	553597	6.33001e+06	6816	24079	850
2208	2005	210	5	27	5_27	2	553597	6.33001e+06	6816	24079	850
2376	2005	211	5	27	5_27	18	553597	6.33001e+06	6816	24079	850
2738	2005	212	5	27	5_27	19	553597	6.33001e+06	6816	24079	850
1514	2003	213	5	27	5_27	1.51	553597	6.33001e+06	6816	24079	850
2931	2005	213	5	27	5_27	5	553597	6.33001e+06	6816	24079	850
3036	2005	214	5	27	5_27	4	553597	6.33001e+06	6816	24079	850
1073	2003	217	5	27	5_27	5.32	553597	6.33001e+06	6816	24079	850
935	2003	218	5	27	5_27	39.898	553597	6.33001e+06	6816	24079	850
630	2003	219	5	27	5_27	1.324	553597	6.33001e+06	6816	24079	850
569	2003	220	5	27	5_27	4.842	553597	6.33001e+06	6816	24079	850
254	2003	222	5	27	5_27	5.255	553597	6.33001e+06	6816	24079	850
54	2003	223	5	27	5_27	8.754	553597	6.33001e+06	6816	24079	850
2162	2003	207	5	28	5_28	11.914	554520	6.32975e+06	6615	24854	481
2013	2003	208	5	28	5_28	50.6	554520	6.32975e+06	6615	24854	481
1868	2003	209	5	28	5_28	11.352	554520	6.32975e+06	6615	24854	481
2377	2005	211	5	28	5_28	12	554520	6.32975e+06	6615	24854	481
2739	2005	212	5	28	5_28	19	554520	6.32975e+06	6615	24854	481
3037	2005	214	5	28	5_28	8	554520	6.32975e+06	6615	24854	481
1214	2003	216	5	28	5_28	2.613	554520	6.32975e+06	6615	24854	481
936	2003	218	5	28	5_28	31.918	554520	6.32975e+06	6615	24854	481
3576	2005	222	5	28	5_28	4	554520	6.32975e+06	6615	24854	481
3669	2005	223	5	28	5_28	2	554520	6.32975e+06	6615	24854	481
2161	2003	207	5	29	5_29	3.971	555431	6.3295e+06	6402	25635	603
2014	2003	208	5	29	5_29	129.311	555431	6.3295e+06	6402	25635	603
1869	2003	209	5	29	5_29	2.838	555431	6.3295e+06	6402	25635	603
2378	2005	211	5	29	5_29	24	555431	6.3295e+06	6402	25635	603
2740	2005	212	5	29	5_29	12	555431	6.3295e+06	6402	25635	603
2932	2005	213	5	29	5_29	7	555431	6.3295e+06	6402	25635	603
3038	2005	214	5	29	5_29	8	555431	6.3295e+06	6402	25635	603
937	2003	218	5	29	5_29	13.299	555431	6.3295e+06	6402	25635	603
2369	2005	211	5	3	5_3	5	532276	6.33572e+06	2477	14114	3914
1666	2003	212	5	3	5_3	4.969	532276	6.33572e+06	2477	14114	3914
2720	2005	212	5	3	5_3	2	532276	6.33572e+06	2477	14114	3914
1501	2003	213	5	3	5_3	18.291	532276	6.33572e+06	2477	14114	3914
2917	2005	213	5	3	5_3	7	532276	6.33572e+06	2477	14114	3914
1293	2003	214	5	3	5_3	13.593	532276	6.33572e+06	2477	14114	3914
3028	2005	214	5	3	5_3	2	532276	6.33572e+06	2477	14114	3914
3185	2005	215	5	3	5_3	37	532276	6.33572e+06	2477	14114	3914
245	2003	222	5	3	5_3	2.627	532276	6.33572e+06	2477	14114	3914
40	2003	223	5	3	5_3	22.716	532276	6.33572e+06	2477	14114	3914
3660	2005	223	5	3	5_3	4	532276	6.33572e+06	2477	14114	3914
2160	2003	207	5	30	5_30	6.619	556309	6.32923e+06	6111	26385	1185
2015	2003	208	5	30	5_30	39.355	556309	6.32923e+06	6111	26385	1185
1870	2003	209	5	30	5_30	2.838	556309	6.32923e+06	6111	26385	1185
2379	2005	211	5	30	5_30	2	556309	6.32923e+06	6111	26385	1185
2741	2005	212	5	30	5_30	27	556309	6.32923e+06	6111	26385	1185
1515	2003	213	5	30	5_30	3.021	556309	6.32923e+06	6111	26385	1185
938	2003	218	5	30	5_30	7.98	556309	6.32923e+06	6111	26385	1185
631	2003	219	5	30	5_30	2.648	556309	6.32923e+06	6111	26385	1185
2159	2003	207	5	31	5_31	15.885	557230	6.32905e+06	5833	27215	2048
2016	2003	208	5	31	5_31	47.789	557230	6.32905e+06	5833	27215	2048
2742	2005	212	5	31	5_31	34	557230	6.32905e+06	5833	27215	2048
1516	2003	213	5	31	5_31	15.104	557230	6.32905e+06	5833	27215	2048
2933	2005	213	5	31	5_31	2	557230	6.32905e+06	5833	27215	2048
3039	2005	214	5	31	5_31	4	557230	6.32905e+06	5833	27215	2048
3237	2005	217	5	31	5_31	2	557230	6.32905e+06	5833	27215	2048
939	2003	218	5	31	5_31	10.639	557230	6.32905e+06	5833	27215	2048
55	2003	223	5	31	5_31	2.918	557230	6.32905e+06	5833	27215	2048
3670	2005	223	5	31	5_31	2	557230	6.32905e+06	5833	27215	2048
2158	2003	207	5	32	5_32	9.266	558185	6.32878e+06	5379	28060	2991
2017	2003	208	5	32	5_32	39.355	558185	6.32878e+06	5379	28060	2991
2743	2005	212	5	32	5_32	2	558185	6.32878e+06	5379	28060	2991
3040	2005	214	5	32	5_32	9	558185	6.32878e+06	5379	28060	2991
1215	2003	216	5	32	5_32	5.226	558185	6.32878e+06	5379	28060	2991
1074	2003	217	5	32	5_32	2.66	558185	6.32878e+06	5379	28060	2991
3238	2005	217	5	32	5_32	4	558185	6.32878e+06	5379	28060	2991
940	2003	218	5	32	5_32	13.299	558185	6.32878e+06	5379	28060	2991
1307	2003	214	5	33	5_33	1.51	558946	6.32856e+06	4948	28740	3761
3041	2005	214	5	33	5_33	3	558946	6.32856e+06	4948	28740	3761
2157	2003	207	5	34	5_34	11.914	559796	6.32838e+06	4519	29520	4623
3042	2005	214	5	34	5_34	3	559796	6.32838e+06	4519	29520	4623
255	2003	222	5	34	5_34	1.314	559796	6.32838e+06	4519	29520	4623
1675	2003	212	5	35	5_35	5.731	560780	6.32802e+06	3944	30396	5643
256	2003	222	5	35	5_35	5.255	560780	6.32802e+06	3944	30396	5643
2380	2005	211	5	36	5_36	2	561738	6.3279e+06	3605	31307	6608
2744	2005	212	5	36	5_36	15	561738	6.3279e+06	3605	31307	6608
3043	2005	214	5	36	5_36	4	561738	6.3279e+06	3605	31307	6608
257	2003	222	5	36	5_36	2.627	561738	6.3279e+06	3605	31307	6608
56	2003	223	5	36	5_36	4.377	561738	6.3279e+06	3605	31307	6608
2381	2005	211	5	37	5_37	39	562535	6.32763e+06	3017	32032	7437
2745	2005	212	5	37	5_37	10	562535	6.32763e+06	3017	32032	7437
1308	2003	214	5	37	5_37	4.531	562535	6.32763e+06	3017	32032	7437
2382	2005	211	5	38	5_38	26	563396	6.3274e+06	2444	32836	8324
2746	2005	212	5	38	5_38	20	563396	6.3274e+06	2444	32836	8324
1517	2003	213	5	38	5_38	7.552	563396	6.3274e+06	2444	32836	8324
3398	2005	219	5	38	5_38	5	563396	6.3274e+06	2444	32836	8324
2383	2005	211	5	39	5_39	2	564334	6.32721e+06	1909	33724	9281
2747	2005	212	5	39	5_39	5	564334	6.32721e+06	1909	33724	9281
3399	2005	219	5	39	5_39	15	564334	6.32721e+06	1909	33724	9281
3807	2005	225	5	39	5_39	2	564334	6.32721e+06	1909	33724	9281
2721	2005	212	5	4	5_4	8	533142	6.33554e+06	3354	14175	3112
1502	2003	213	5	4	5_4	5.226	533142	6.33554e+06	3354	14175	3112
1294	2003	214	5	4	5_4	10.573	533142	6.33554e+06	3354	14175	3112
3186	2005	215	5	4	5_4	13	533142	6.33554e+06	3354	14175	3112
41	2003	223	5	4	5_4	5.048	533142	6.33554e+06	3354	14175	3112
3661	2005	223	5	4	5_4	4	533142	6.33554e+06	3354	14175	3112
3798	2005	225	5	4	5_4	17	533142	6.33554e+06	3354	14175	3112
2209	2005	210	5	40	5_40	2	565221	6.32697e+06	1410	34558	10196
2384	2005	211	5	40	5_40	13	565221	6.32697e+06	1410	34558	10196
2748	2005	212	5	40	5_40	5	565221	6.32697e+06	1410	34558	10196
2934	2005	213	5	40	5_40	9	565221	6.32697e+06	1410	34558	10196
3044	2005	214	5	40	5_40	5	565221	6.32697e+06	1410	34558	10196
3193	2005	215	5	40	5_40	5	565221	6.32697e+06	1410	34558	10196
3239	2005	217	5	40	5_40	8	565221	6.32697e+06	1410	34558	10196
3400	2005	219	5	40	5_40	2	565221	6.32697e+06	1410	34558	10196
258	2003	222	5	40	5_40	9.09	565221	6.32697e+06	1410	34558	10196
3808	2005	225	5	40	5_40	14	565221	6.32697e+06	1410	34558	10196
2385	2005	211	5	41	5_41	13	566133	6.32673e+06	898	35421	11138
2749	2005	212	5	41	5_41	22	566133	6.32673e+06	898	35421	11138
3045	2005	214	5	41	5_41	3	566133	6.32673e+06	898	35421	11138
3240	2005	217	5	41	5_41	8	566133	6.32673e+06	898	35421	11138
259	2003	222	5	41	5_41	9.09	566133	6.32673e+06	898	35421	11138
3671	2005	223	5	41	5_41	5	566133	6.32673e+06	898	35421	11138
3809	2005	225	5	41	5_41	1	566133	6.32673e+06	898	35421	11138
2210	2005	210	5	42	5_42	5	567005	6.32649e+06	457	36249	11611
2386	2005	211	5	42	5_42	4	567005	6.32649e+06	457	36249	11611
2750	2005	212	5	42	5_42	43	567005	6.32649e+06	457	36249	11611
2935	2005	213	5	42	5_42	7	567005	6.32649e+06	457	36249	11611
3046	2005	214	5	42	5_42	10	567005	6.32649e+06	457	36249	11611
3194	2005	215	5	42	5_42	5	567005	6.32649e+06	457	36249	11611
3672	2005	223	5	42	5_42	10	567005	6.32649e+06	457	36249	11611
3810	2005	225	5	42	5_42	4	567005	6.32649e+06	457	36249	11611
2370	2005	211	5	5	5_5	4	534017	6.3353e+06	4258	14185	2388
2722	2005	212	5	5	5_5	30	534017	6.3353e+06	4258	14185	2388
2918	2005	213	5	5	5_5	7	534017	6.3353e+06	4258	14185	2388
1295	2003	214	5	5	5_5	4.531	534017	6.3353e+06	4258	14185	2388
3187	2005	215	5	5	5_5	4	534017	6.3353e+06	4258	14185	2388
1207	2003	216	5	5	5_5	2.613	534017	6.3353e+06	4258	14185	2388
1060	2003	217	5	5	5_5	13.299	534017	6.3353e+06	4258	14185	2388
554	2003	220	5	5	5_5	21.789	534017	6.3353e+06	4258	14185	2388
3569	2005	222	5	5	5_5	15	534017	6.3353e+06	4258	14185	2388
42	2003	223	5	5	5_5	2.918	534017	6.3353e+06	4258	14185	2388
3799	2005	225	5	5	5_5	38	534017	6.3353e+06	4258	14185	2388
2005	2003	208	5	6	5_6	2.811	534940	6.33496e+06	5242	14109	1727
1863	2003	209	5	6	5_6	8.514	534940	6.33496e+06	5242	14109	1727
1667	2003	212	5	6	5_6	3.313	534940	6.33496e+06	5242	14109	1727
2723	2005	212	5	6	5_6	18	534940	6.33496e+06	5242	14109	1727
1503	2003	213	5	6	5_6	12.083	534940	6.33496e+06	5242	14109	1727
2919	2005	213	5	6	5_6	12	534940	6.33496e+06	5242	14109	1727
1296	2003	214	5	6	5_6	4.531	534940	6.33496e+06	5242	14109	1727
3188	2005	215	5	6	5_6	2	534940	6.33496e+06	5242	14109	1727
1061	2003	217	5	6	5_6	15.959	534940	6.33496e+06	5242	14109	1727
3225	2005	217	5	6	5_6	1	534940	6.33496e+06	5242	14109	1727
927	2003	218	5	6	5_6	5.32	534940	6.33496e+06	5242	14109	1727
621	2003	219	5	6	5_6	7.943	534940	6.33496e+06	5242	14109	1727
555	2003	220	5	6	5_6	21.789	534940	6.33496e+06	5242	14109	1727
3570	2005	222	5	6	5_6	19	534940	6.33496e+06	5242	14109	1727
2169	2003	207	5	7	5_7	41.222	535825	6.33474e+06	6149	14169	943
2006	2003	208	5	7	5_7	75.9	535825	6.33474e+06	6149	14169	943
1864	2003	209	5	7	5_7	17.028	535825	6.33474e+06	6149	14169	943
2724	2005	212	5	7	5_7	27	535825	6.33474e+06	6149	14169	943
1504	2003	213	5	7	5_7	28.697	535825	6.33474e+06	6149	14169	943
2920	2005	213	5	7	5_7	2	535825	6.33474e+06	6149	14169	943
1297	2003	214	5	7	5_7	10.573	535825	6.33474e+06	6149	14169	943
3029	2005	214	5	7	5_7	2	535825	6.33474e+06	6149	14169	943
1062	2003	217	5	7	5_7	34.578	535825	6.33474e+06	6149	14169	943
928	2003	218	5	7	5_7	23.939	535825	6.33474e+06	6149	14169	943
556	2003	220	5	7	5_7	26.631	535825	6.33474e+06	6149	14169	943
3571	2005	222	5	7	5_7	4	535825	6.33474e+06	6149	14169	943
43	2003	223	5	7	5_7	5.836	535825	6.33474e+06	6149	14169	943
2168	2003	207	5	8	5_8	15.885	536698	6.3345e+06	7053	14257	63
2007	2003	208	5	8	5_8	44.978	536698	6.3345e+06	7053	14257	63
1865	2003	209	5	8	5_8	19.866	536698	6.3345e+06	7053	14257	63
1668	2003	212	5	8	5_8	4.969	536698	6.3345e+06	7053	14257	63
2725	2005	212	5	8	5_8	17	536698	6.3345e+06	7053	14257	63
1505	2003	213	5	8	5_8	22.656	536698	6.3345e+06	7053	14257	63
2921	2005	213	5	8	5_8	7	536698	6.3345e+06	7053	14257	63
1298	2003	214	5	8	5_8	13.593	536698	6.3345e+06	7053	14257	63
3189	2005	215	5	8	5_8	2	536698	6.3345e+06	7053	14257	63
1208	2003	216	5	8	5_8	5.226	536698	6.3345e+06	7053	14257	63
1063	2003	217	5	8	5_8	61.176	536698	6.3345e+06	7053	14257	63
3226	2005	217	5	8	5_8	2	536698	6.3345e+06	7053	14257	63
929	2003	218	5	8	5_8	42.557	536698	6.3345e+06	7053	14257	63
622	2003	219	5	8	5_8	1.324	536698	6.3345e+06	7053	14257	63
557	2003	220	5	8	5_8	14.526	536698	6.3345e+06	7053	14257	63
3572	2005	222	5	8	5_8	8	536698	6.3345e+06	7053	14257	63
44	2003	223	5	8	5_8	14.59	536698	6.3345e+06	7053	14257	63
3800	2005	225	5	8	5_8	15	536698	6.3345e+06	7053	14257	63
2167	2003	207	5	9	5_9	11.914	537593	6.33424e+06	7973	14399	0
2008	2003	208	5	9	5_9	39.355	537593	6.33424e+06	7973	14399	0
1866	2003	209	5	9	5_9	14.19	537593	6.33424e+06	7973	14399	0
2206	2005	210	5	9	5_9	1	537593	6.33424e+06	7973	14399	0
1669	2003	212	5	9	5_9	4.969	537593	6.33424e+06	7973	14399	0
1506	2003	213	5	9	5_9	13.593	537593	6.33424e+06	7973	14399	0
2922	2005	213	5	9	5_9	7	537593	6.33424e+06	7973	14399	0
1299	2003	214	5	9	5_9	7.552	537593	6.33424e+06	7973	14399	0
1209	2003	216	5	9	5_9	6.042	537593	6.33424e+06	7973	14399	0
1064	2003	217	5	9	5_9	42.557	537593	6.33424e+06	7973	14399	0
3227	2005	217	5	9	5_9	19	537593	6.33424e+06	7973	14399	0
930	2003	218	5	9	5_9	15.959	537593	6.33424e+06	7973	14399	0
623	2003	219	5	9	5_9	6.619	537593	6.33424e+06	7973	14399	0
246	2003	222	5	9	5_9	3.941	537593	6.33424e+06	7973	14399	0
45	2003	223	5	9	5_9	2.918	537593	6.33424e+06	7973	14399	0
3801	2005	225	5	9	5_9	5	537593	6.33424e+06	7973	14399	0
2223	2005	210	6	1	6_1	8	531914	6.33949e+06	621	17641	5027
2425	2005	211	6	1	6_1	34	531914	6.33949e+06	621	17641	5027
1676	2003	212	6	1	6_1	2.679	531914	6.33949e+06	621	17641	5027
2771	2005	212	6	1	6_1	30	531914	6.33949e+06	621	17641	5027
2959	2005	213	6	1	6_1	21	531914	6.33949e+06	621	17641	5027
1309	2003	214	6	1	6_1	7.737	531914	6.33949e+06	621	17641	5027
3061	2005	214	6	1	6_1	6	531914	6.33949e+06	621	17641	5027
2592	2005	215	6	1	6_1	35	531914	6.33949e+06	621	17641	5027
3434	2005	219	6	1	6_1	2	531914	6.33949e+06	621	17641	5027
260	2003	222	6	1	6_1	33.126	531914	6.33949e+06	621	17641	5027
3591	2005	222	6	1	6_1	2	531914	6.33949e+06	621	17641	5027
76	2003	223	6	1	6_1	19.771	531914	6.33949e+06	621	17641	5027
3697	2005	223	6	1	6_1	9	531914	6.33949e+06	621	17641	5027
3842	2005	225	6	1	6_1	71	531914	6.33949e+06	621	17641	5027
2128	2003	207	6	10	6_10	9.436	540354	6.33726e+06	9199	18372	454
2001	2003	208	6	10	6_10	2.597	540354	6.33726e+06	9199	18372	454
2417	2005	211	6	10	6_10	15	540354	6.33726e+06	9199	18372	454
1684	2003	212	6	10	6_10	18.536	540354	6.33726e+06	9199	18372	454
2763	2005	212	6	10	6_10	10	540354	6.33726e+06	9199	18372	454
1523	2003	213	6	10	6_10	49.77	540354	6.33726e+06	9199	18372	454
2952	2005	213	6	10	6_10	26	540354	6.33726e+06	9199	18372	454
1317	2003	214	6	10	6_10	20.87	540354	6.33726e+06	9199	18372	454
2586	2005	215	6	10	6_10	10	540354	6.33726e+06	9199	18372	454
1055	2003	217	6	10	6_10	48.028	540354	6.33726e+06	9199	18372	454
3262	2005	217	6	10	6_10	8	540354	6.33726e+06	9199	18372	454
909	2003	218	6	10	6_10	11.15	540354	6.33726e+06	9199	18372	454
649	2003	219	6	10	6_10	10.3	540354	6.33726e+06	9199	18372	454
3425	2005	219	6	10	6_10	5	540354	6.33726e+06	9199	18372	454
549	2003	220	6	10	6_10	1.459	540354	6.33726e+06	9199	18372	454
269	2003	222	6	10	6_10	18.219	540354	6.33726e+06	9199	18372	454
69	2003	223	6	10	6_10	4.286	540354	6.33726e+06	9199	18372	454
3689	2005	223	6	10	6_10	12	540354	6.33726e+06	9199	18372	454
3836	2005	225	6	10	6_10	4	540354	6.33726e+06	9199	18372	454
2129	2003	207	6	11	6_11	12.582	541304	6.33701e+06	10171	18655	0
2215	2005	210	6	11	6_11	1	541304	6.33701e+06	10171	18655	0
2416	2005	211	6	11	6_11	10	541304	6.33701e+06	10171	18655	0
2762	2005	212	6	11	6_11	5	541304	6.33701e+06	10171	18655	0
1524	2003	213	6	11	6_11	23.502	541304	6.33701e+06	10171	18655	0
2951	2005	213	6	11	6_11	31	541304	6.33701e+06	10171	18655	0
1318	2003	214	6	11	6_11	26.832	541304	6.33701e+06	10171	18655	0
2585	2005	215	6	11	6_11	5	541304	6.33701e+06	10171	18655	0
1199	2003	216	6	11	6_11	2.451	541304	6.33701e+06	10171	18655	0
1054	2003	217	6	11	6_11	31.218	541304	6.33701e+06	10171	18655	0
3261	2005	217	6	11	6_11	2	541304	6.33701e+06	10171	18655	0
910	2003	218	6	11	6_11	8.362	541304	6.33701e+06	10171	18655	0
648	2003	219	6	11	6_11	7.357	541304	6.33701e+06	10171	18655	0
3424	2005	219	6	11	6_11	10	541304	6.33701e+06	10171	18655	0
270	2003	222	6	11	6_11	8.282	541304	6.33701e+06	10171	18655	0
68	2003	223	6	11	6_11	2.857	541304	6.33701e+06	10171	18655	0
3688	2005	223	6	11	6_11	2	541304	6.33701e+06	10171	18655	0
3835	2005	225	6	11	6_11	7	541304	6.33701e+06	10171	18655	0
2130	2003	207	6	12	6_12	7.864	542250	6.33674e+06	11144	18974	378
2415	2005	211	6	12	6_12	4	542250	6.33674e+06	11144	18974	378
2761	2005	212	6	12	6_12	1	542250	6.33674e+06	11144	18974	378
1525	2003	213	6	12	6_12	11.06	542250	6.33674e+06	11144	18974	378
2950	2005	213	6	12	6_12	46	542250	6.33674e+06	11144	18974	378
1319	2003	214	6	12	6_12	13.416	542250	6.33674e+06	11144	18974	378
1053	2003	217	6	12	6_12	5.552	542250	6.33674e+06	11144	18974	378
3260	2005	217	6	12	6_12	8	542250	6.33674e+06	11144	18974	378
647	2003	219	6	12	6_12	1.471	542250	6.33674e+06	11144	18974	378
3423	2005	219	6	12	6_12	3	542250	6.33674e+06	11144	18974	378
548	2003	220	6	12	6_12	4.377	542250	6.33674e+06	11144	18974	378
3585	2005	222	6	12	6_12	6	542250	6.33674e+06	11144	18974	378
67	2003	223	6	12	6_12	2.857	542250	6.33674e+06	11144	18974	378
3834	2005	225	6	12	6_12	4	542250	6.33674e+06	11144	18974	378
2131	2003	207	6	13	6_13	14.155	543104	6.33655e+06	11207	19332	1143
2414	2005	211	6	13	6_13	4	543104	6.33655e+06	11207	19332	1143
1685	2003	212	6	13	6_13	4.634	543104	6.33655e+06	11207	19332	1143
2949	2005	213	6	13	6_13	25	543104	6.33655e+06	11207	19332	1143
1320	2003	214	6	13	6_13	4.472	543104	6.33655e+06	11207	19332	1143
1200	2003	216	6	13	6_13	4.902	543104	6.33655e+06	11207	19332	1143
1052	2003	217	6	13	6_13	4.164	543104	6.33655e+06	11207	19332	1143
911	2003	218	6	13	6_13	2.787	543104	6.33655e+06	11207	19332	1143
646	2003	219	6	13	6_13	14.715	543104	6.33655e+06	11207	19332	1143
3422	2005	219	6	13	6_13	7	543104	6.33655e+06	11207	19332	1143
547	2003	220	6	13	6_13	1.459	543104	6.33655e+06	11207	19332	1143
271	2003	222	6	13	6_13	3.313	543104	6.33655e+06	11207	19332	1143
66	2003	223	6	13	6_13	1.429	543104	6.33655e+06	11207	19332	1143
3687	2005	223	6	13	6_13	17	543104	6.33655e+06	11207	19332	1143
2132	2003	207	6	14	6_14	3.145	544251	6.33623e+06	10674	19822	2319
2000	2003	208	6	14	6_14	6.494	544251	6.33623e+06	10674	19822	2319
2413	2005	211	6	14	6_14	12	544251	6.33623e+06	10674	19822	2319
1686	2003	212	6	14	6_14	25.487	544251	6.33623e+06	10674	19822	2319
1526	2003	213	6	14	6_14	2.765	544251	6.33623e+06	10674	19822	2319
2948	2005	213	6	14	6_14	11	544251	6.33623e+06	10674	19822	2319
1321	2003	214	6	14	6_14	4.472	544251	6.33623e+06	10674	19822	2319
1051	2003	217	6	14	6_14	4.164	544251	6.33623e+06	10674	19822	2319
3259	2005	217	6	14	6_14	8	544251	6.33623e+06	10674	19822	2319
645	2003	219	6	14	6_14	4.414	544251	6.33623e+06	10674	19822	2319
3421	2005	219	6	14	6_14	31	544251	6.33623e+06	10674	19822	2319
545	2003	220	6	14	6_14	1.459	544251	6.33623e+06	10674	19822	2319
546	2003	220	6	14	6_14	2.918	544251	6.33623e+06	10674	19822	2319
3584	2005	222	6	14	6_14	18	544251	6.33623e+06	10674	19822	2319
3686	2005	223	6	14	6_14	16	544251	6.33623e+06	10674	19822	2319
3833	2005	225	6	14	6_14	41	544251	6.33623e+06	10674	19822	2319
1858	2003	209	6	15	6_15	9.125	545163	6.33597e+06	10252	20249	3264
2412	2005	211	6	15	6_15	24	545163	6.33597e+06	10252	20249	3264
1687	2003	212	6	15	6_15	9.268	545163	6.33597e+06	10252	20249	3264
1527	2003	213	6	15	6_15	9.677	545163	6.33597e+06	10252	20249	3264
2947	2005	213	6	15	6_15	9	545163	6.33597e+06	10252	20249	3264
644	2003	219	6	15	6_15	2.943	545163	6.33597e+06	10252	20249	3264
3420	2005	219	6	15	6_15	2	545163	6.33597e+06	10252	20249	3264
272	2003	222	6	15	6_15	8.282	545163	6.33597e+06	10252	20249	3264
3583	2005	222	6	15	6_15	4	545163	6.33597e+06	10252	20249	3264
3832	2005	225	6	15	6_15	12	545163	6.33597e+06	10252	20249	3264
2133	2003	207	6	16	6_16	1.573	546100	6.33572e+06	9885	20739	3925
1999	2003	208	6	16	6_16	5.195	546100	6.33572e+06	9885	20739	3925
2411	2005	211	6	16	6_16	31	546100	6.33572e+06	9885	20739	3925
1688	2003	212	6	16	6_16	32.438	546100	6.33572e+06	9885	20739	3925
1528	2003	213	6	16	6_16	11.06	546100	6.33572e+06	9885	20739	3925
2946	2005	213	6	16	6_16	1	546100	6.33572e+06	9885	20739	3925
2584	2005	215	6	16	6_16	3	546100	6.33572e+06	9885	20739	3925
1050	2003	217	6	16	6_16	2.776	546100	6.33572e+06	9885	20739	3925
643	2003	219	6	16	6_16	2.943	546100	6.33572e+06	9885	20739	3925
3419	2005	219	6	16	6_16	5	546100	6.33572e+06	9885	20739	3925
3685	2005	223	6	16	6_16	1	546100	6.33572e+06	9885	20739	3925
3831	2005	225	6	16	6_16	19	546100	6.33572e+06	9885	20739	3925
2134	2003	207	6	17	6_17	12.582	547106	6.33544e+06	9568	21292	3829
2410	2005	211	6	17	6_17	1	547106	6.33544e+06	9568	21292	3829
1689	2003	212	6	17	6_17	1.339	547106	6.33544e+06	9568	21292	3829
1529	2003	213	6	17	6_17	11.06	547106	6.33544e+06	9568	21292	3829
2945	2005	213	6	17	6_17	4	547106	6.33544e+06	9568	21292	3829
3258	2005	217	6	17	6_17	1	547106	6.33544e+06	9568	21292	3829
642	2003	219	6	17	6_17	17.658	547106	6.33544e+06	9568	21292	3829
3418	2005	219	6	17	6_17	2	547106	6.33544e+06	9568	21292	3829
544	2003	220	6	17	6_17	2.918	547106	6.33544e+06	9568	21292	3829
273	2003	222	6	17	6_17	6.625	547106	6.33544e+06	9568	21292	3829
3582	2005	222	6	17	6_17	3	547106	6.33544e+06	9568	21292	3829
3830	2005	225	6	17	6_17	9	547106	6.33544e+06	9568	21292	3829
2135	2003	207	6	18	6_18	6.291	548059	6.33521e+06	9366	21873	3687
1998	2003	208	6	18	6_18	2.597	548059	6.33521e+06	9366	21873	3687
2409	2005	211	6	18	6_18	3	548059	6.33521e+06	9366	21873	3687
1690	2003	212	6	18	6_18	1.339	548059	6.33521e+06	9366	21873	3687
1530	2003	213	6	18	6_18	6.912	548059	6.33521e+06	9366	21873	3687
2944	2005	213	6	18	6_18	1	548059	6.33521e+06	9366	21873	3687
1322	2003	214	6	18	6_18	7.453	548059	6.33521e+06	9366	21873	3687
3257	2005	217	6	18	6_18	6	548059	6.33521e+06	9366	21873	3687
912	2003	218	6	18	6_18	1.394	548059	6.33521e+06	9366	21873	3687
641	2003	219	6	18	6_18	7.357	548059	6.33521e+06	9366	21873	3687
3417	2005	219	6	18	6_18	23	548059	6.33521e+06	9366	21873	3687
543	2003	220	6	18	6_18	1.459	548059	6.33521e+06	9366	21873	3687
274	2003	222	6	18	6_18	9.938	548059	6.33521e+06	9366	21873	3687
275	2003	222	6	18	6_18	1.656	548059	6.33521e+06	9366	21873	3687
65	2003	223	6	18	6_18	5.714	548059	6.33521e+06	9366	21873	3687
3829	2005	225	6	18	6_18	4	548059	6.33521e+06	9366	21873	3687
2136	2003	207	6	19	6_19	20.446	549111	6.33492e+06	9216	22521	3857
2408	2005	211	6	19	6_19	4	549111	6.33492e+06	9216	22521	3857
1691	2003	212	6	19	6_19	2.679	549111	6.33492e+06	9216	22521	3857
2760	2005	212	6	19	6_19	5	549111	6.33492e+06	9216	22521	3857
1049	2003	217	6	19	6_19	5.552	549111	6.33492e+06	9216	22521	3857
3256	2005	217	6	19	6_19	19	549111	6.33492e+06	9216	22521	3857
3416	2005	219	6	19	6_19	7	549111	6.33492e+06	9216	22521	3857
542	2003	220	6	19	6_19	2.918	549111	6.33492e+06	9216	22521	3857
3581	2005	222	6	19	6_19	1	549111	6.33492e+06	9216	22521	3857
2222	2005	210	6	2	6_2	23	532871	6.33924e+06	1586	17657	4076
2424	2005	211	6	2	6_2	11	532871	6.33924e+06	1586	17657	4076
1677	2003	212	6	2	6_2	8.036	532871	6.33924e+06	1586	17657	4076
2770	2005	212	6	2	6_2	7	532871	6.33924e+06	1586	17657	4076
2958	2005	213	6	2	6_2	14	532871	6.33924e+06	1586	17657	4076
1310	2003	214	6	2	6_2	12.894	532871	6.33924e+06	1586	17657	4076
3060	2005	214	6	2	6_2	20	532871	6.33924e+06	1586	17657	4076
2591	2005	215	6	2	6_2	20	532871	6.33924e+06	1586	17657	4076
658	2003	219	6	2	6_2	12.728	532871	6.33924e+06	1586	17657	4076
3433	2005	219	6	2	6_2	18	532871	6.33924e+06	1586	17657	4076
261	2003	222	6	2	6_2	18.219	532871	6.33924e+06	1586	17657	4076
75	2003	223	6	2	6_2	4.943	532871	6.33924e+06	1586	17657	4076
3696	2005	223	6	2	6_2	5	532871	6.33924e+06	1586	17657	4076
3841	2005	225	6	2	6_2	38	532871	6.33924e+06	1586	17657	4076
2137	2003	207	6	20	6_20	18.873	550050	6.3347e+06	9225	23149	4198
1997	2003	208	6	20	6_20	1.299	550050	6.3347e+06	9225	23149	4198
2407	2005	211	6	20	6_20	1	550050	6.3347e+06	9225	23149	4198
1692	2003	212	6	20	6_20	6.696	550050	6.3347e+06	9225	23149	4198
2759	2005	212	6	20	6_20	2	550050	6.3347e+06	9225	23149	4198
1531	2003	213	6	20	6_20	2.765	550050	6.3347e+06	9225	23149	4198
1048	2003	217	6	20	6_20	2.776	550050	6.3347e+06	9225	23149	4198
3255	2005	217	6	20	6_20	1	550050	6.3347e+06	9225	23149	4198
913	2003	218	6	20	6_20	6.969	550050	6.3347e+06	9225	23149	4198
3415	2005	219	6	20	6_20	9	550050	6.3347e+06	9225	23149	4198
3828	2005	225	6	20	6_20	4	550050	6.3347e+06	9225	23149	4198
2138	2003	207	6	21	6_21	15.727	551005	6.33447e+06	9329	23806	4264
1996	2003	208	6	21	6_21	2.597	551005	6.33447e+06	9329	23806	4264
2758	2005	212	6	21	6_21	4	551005	6.33447e+06	9329	23806	4264
1201	2003	216	6	21	6_21	1.417	551005	6.33447e+06	9329	23806	4264
1047	2003	217	6	21	6_21	6.94	551005	6.33447e+06	9329	23806	4264
3254	2005	217	6	21	6_21	6	551005	6.33447e+06	9329	23806	4264
914	2003	218	6	21	6_21	4.181	551005	6.33447e+06	9329	23806	4264
3414	2005	219	6	21	6_21	4	551005	6.33447e+06	9329	23806	4264
276	2003	222	6	21	6_21	3.313	551005	6.33447e+06	9329	23806	4264
3827	2005	225	6	21	6_21	2	551005	6.33447e+06	9329	23806	4264
2139	2003	207	6	22	6_22	4.718	551844	6.33422e+06	9466	24379	4419
1857	2003	209	6	22	6_22	5.215	551844	6.33422e+06	9466	24379	4419
2406	2005	211	6	22	6_22	6	551844	6.33422e+06	9466	24379	4419
1693	2003	212	6	22	6_22	2.679	551844	6.33422e+06	9466	24379	4419
1532	2003	213	6	22	6_22	5.53	551844	6.33422e+06	9466	24379	4419
2943	2005	213	6	22	6_22	2	551844	6.33422e+06	9466	24379	4419
1202	2003	216	6	22	6_22	1.417	551844	6.33422e+06	9466	24379	4419
1046	2003	217	6	22	6_22	2.776	551844	6.33422e+06	9466	24379	4419
3253	2005	217	6	22	6_22	19	551844	6.33422e+06	9466	24379	4419
3413	2005	219	6	22	6_22	1	551844	6.33422e+06	9466	24379	4419
277	2003	222	6	22	6_22	3.313	551844	6.33422e+06	9466	24379	4419
3684	2005	223	6	22	6_22	4	551844	6.33422e+06	9466	24379	4419
3826	2005	225	6	22	6_22	7	551844	6.33422e+06	9466	24379	4419
2140	2003	207	6	23	6_23	4.718	552732	6.33402e+06	9749	25037	4694
1995	2003	208	6	23	6_23	10.39	552732	6.33402e+06	9749	25037	4694
1694	2003	212	6	23	6_23	1.339	552732	6.33402e+06	9749	25037	4694
2942	2005	213	6	23	6_23	2	552732	6.33402e+06	9749	25037	4694
1323	2003	214	6	23	6_23	1.491	552732	6.33402e+06	9749	25037	4694
1203	2003	216	6	23	6_23	4.25	552732	6.33402e+06	9749	25037	4694
1045	2003	217	6	23	6_23	1.388	552732	6.33402e+06	9749	25037	4694
3252	2005	217	6	23	6_23	6	552732	6.33402e+06	9749	25037	4694
915	2003	218	6	23	6_23	1.394	552732	6.33402e+06	9749	25037	4694
640	2003	219	6	23	6_23	2.943	552732	6.33402e+06	9749	25037	4694
3412	2005	219	6	23	6_23	12	552732	6.33402e+06	9749	25037	4694
541	2003	220	6	23	6_23	7.295	552732	6.33402e+06	9749	25037	4694
3825	2005	225	6	23	6_23	1	552732	6.33402e+06	9749	25037	4694
2141	2003	207	6	24	6_24	7.864	553771	6.33372e+06	10124	25795	4461
1856	2003	209	6	24	6_24	10.429	553771	6.33372e+06	10124	25795	4461
2405	2005	211	6	24	6_24	4	553771	6.33372e+06	10124	25795	4461
1324	2003	214	6	24	6_24	2.981	553771	6.33372e+06	10124	25795	4461
1044	2003	217	6	24	6_24	1.388	553771	6.33372e+06	10124	25795	4461
3251	2005	217	6	24	6_24	10	553771	6.33372e+06	10124	25795	4461
916	2003	218	6	24	6_24	9.756	553771	6.33372e+06	10124	25795	4461
3411	2005	219	6	24	6_24	19	553771	6.33372e+06	10124	25795	4461
64	2003	223	6	24	6_24	1.429	553771	6.33372e+06	10124	25795	4461
3683	2005	223	6	24	6_24	11	553771	6.33372e+06	10124	25795	4461
3824	2005	225	6	24	6_24	7	553771	6.33372e+06	10124	25795	4461
2142	2003	207	6	25	6_25	31.455	554730	6.33346e+06	10326	26525	4080
2143	2003	207	6	25	6_25	55.046	554730	6.33346e+06	10326	26525	4080
1994	2003	208	6	25	6_25	6.494	554730	6.33346e+06	10326	26525	4080
1855	2003	209	6	25	6_25	6.518	554730	6.33346e+06	10326	26525	4080
2404	2005	211	6	25	6_25	21	554730	6.33346e+06	10326	26525	4080
1325	2003	214	6	25	6_25	4.472	554730	6.33346e+06	10326	26525	4080
3197	2005	215	6	25	6_25	8	554730	6.33346e+06	10326	26525	4080
1204	2003	216	6	25	6_25	1.417	554730	6.33346e+06	10326	26525	4080
1043	2003	217	6	25	6_25	6.94	554730	6.33346e+06	10326	26525	4080
3250	2005	217	6	25	6_25	3	554730	6.33346e+06	10326	26525	4080
917	2003	218	6	25	6_25	5.575	554730	6.33346e+06	10326	26525	4080
639	2003	219	6	25	6_25	1.471	554730	6.33346e+06	10326	26525	4080
3410	2005	219	6	25	6_25	35	554730	6.33346e+06	10326	26525	4080
278	2003	222	6	25	6_25	3.313	554730	6.33346e+06	10326	26525	4080
3580	2005	222	6	25	6_25	1	554730	6.33346e+06	10326	26525	4080
63	2003	223	6	25	6_25	8.571	554730	6.33346e+06	10326	26525	4080
3823	2005	225	6	25	6_25	7	554730	6.33346e+06	10326	26525	4080
2144	2003	207	6	26	6_26	53.473	555853	6.33317e+06	10079	27401	3916
1993	2003	208	6	26	6_26	24.675	555853	6.33317e+06	10079	27401	3916
1854	2003	209	6	26	6_26	10.429	555853	6.33317e+06	10079	27401	3916
2403	2005	211	6	26	6_26	3	555853	6.33317e+06	10079	27401	3916
1042	2003	217	6	26	6_26	5.552	555853	6.33317e+06	10079	27401	3916
3249	2005	217	6	26	6_26	6	555853	6.33317e+06	10079	27401	3916
918	2003	218	6	26	6_26	5.575	555853	6.33317e+06	10079	27401	3916
3409	2005	219	6	26	6_26	1	555853	6.33317e+06	10079	27401	3916
279	2003	222	6	26	6_26	1.656	555853	6.33317e+06	10079	27401	3916
3682	2005	223	6	26	6_26	21	555853	6.33317e+06	10079	27401	3916
3822	2005	225	6	26	6_26	4	555853	6.33317e+06	10079	27401	3916
2145	2003	207	6	27	6_27	36.173	556825	6.33292e+06	9724	28179	4056
1992	2003	208	6	27	6_27	40.26	556825	6.33292e+06	9724	28179	4056
2402	2005	211	6	27	6_27	10	556825	6.33292e+06	9724	28179	4056
1205	2003	216	6	27	6_27	2.834	556825	6.33292e+06	9724	28179	4056
3248	2005	217	6	27	6_27	1	556825	6.33292e+06	9724	28179	4056
919	2003	218	6	27	6_27	1.394	556825	6.33292e+06	9724	28179	4056
280	2003	222	6	27	6_27	4.969	556825	6.33292e+06	9724	28179	4056
3681	2005	223	6	27	6_27	8	556825	6.33292e+06	9724	28179	4056
3821	2005	225	6	27	6_27	7	556825	6.33292e+06	9724	28179	4056
2146	2003	207	6	28	6_28	50.328	557805	6.33266e+06	9195	28972	4416
1991	2003	208	6	28	6_28	41.558	557805	6.33266e+06	9195	28972	4416
2401	2005	211	6	28	6_28	1	557805	6.33266e+06	9195	28972	4416
2941	2005	213	6	28	6_28	1	557805	6.33266e+06	9195	28972	4416
1206	2003	216	6	28	6_28	4.25	557805	6.33266e+06	9195	28972	4416
1041	2003	217	6	28	6_28	1.388	557805	6.33266e+06	9195	28972	4416
3247	2005	217	6	28	6_28	6	557805	6.33266e+06	9195	28972	4416
920	2003	218	6	28	6_28	4.181	557805	6.33266e+06	9195	28972	4416
638	2003	219	6	28	6_28	2.943	557805	6.33266e+06	9195	28972	4416
3408	2005	219	6	28	6_28	6	557805	6.33266e+06	9195	28972	4416
281	2003	222	6	28	6_28	1.656	557805	6.33266e+06	9195	28972	4416
2147	2003	207	6	29	6_29	4.718	558646	6.33234e+06	8646	29631	4821
2400	2005	211	6	29	6_29	9	558646	6.33234e+06	8646	29631	4821
3246	2005	217	6	29	6_29	6	558646	6.33234e+06	8646	29631	4821
637	2003	219	6	29	6_29	5.886	558646	6.33234e+06	8646	29631	4821
3407	2005	219	6	29	6_29	1	558646	6.33234e+06	8646	29631	4821
2221	2005	210	6	3	6_3	8	533770	6.339e+06	2488	17678	3210
2769	2005	212	6	3	6_3	4	533770	6.339e+06	2488	17678	3210
2957	2005	213	6	3	6_3	8	533770	6.339e+06	2488	17678	3210
3059	2005	214	6	3	6_3	20	533770	6.339e+06	2488	17678	3210
2590	2005	215	6	3	6_3	32	533770	6.339e+06	2488	17678	3210
657	2003	219	6	3	6_3	5.886	533770	6.339e+06	2488	17678	3210
3432	2005	219	6	3	6_3	34	533770	6.339e+06	2488	17678	3210
74	2003	223	6	3	6_3	15.714	533770	6.339e+06	2488	17678	3210
2148	2003	207	6	30	6_30	3.145	559703	6.33213e+06	8180	30541	5475
1990	2003	208	6	30	6_30	33.766	559703	6.33213e+06	8180	30541	5475
2399	2005	211	6	30	6_30	6	559703	6.33213e+06	8180	30541	5475
1326	2003	214	6	30	6_30	2.981	559703	6.33213e+06	8180	30541	5475
921	2003	218	6	30	6_30	8.362	559703	6.33213e+06	8180	30541	5475
636	2003	219	6	30	6_30	2.943	559703	6.33213e+06	8180	30541	5475
3406	2005	219	6	30	6_30	3	559703	6.33213e+06	8180	30541	5475
62	2003	223	6	30	6_30	1.429	559703	6.33213e+06	8180	30541	5475
3680	2005	223	6	30	6_30	2	559703	6.33213e+06	8180	30541	5475
3820	2005	225	6	30	6_30	2	559703	6.33213e+06	8180	30541	5475
2149	2003	207	6	31	6_31	4.718	560589	6.33184e+06	7652	31271	5747
2214	2005	210	6	31	6_31	4	560589	6.33184e+06	7652	31271	5747
2398	2005	211	6	31	6_31	10	560589	6.33184e+06	7652	31271	5747
2940	2005	213	6	31	6_31	2	560589	6.33184e+06	7652	31271	5747
3405	2005	219	6	31	6_31	18	560589	6.33184e+06	7652	31271	5747
540	2003	220	6	31	6_31	1.459	560589	6.33184e+06	7652	31271	5747
282	2003	222	6	31	6_31	8.282	560589	6.33184e+06	7652	31271	5747
61	2003	223	6	31	6_31	1.429	560589	6.33184e+06	7652	31271	5747
3679	2005	223	6	31	6_31	7	560589	6.33184e+06	7652	31271	5747
2150	2003	207	6	32	6_32	12.582	561501	6.33165e+06	7093	32072	5930
1989	2003	208	6	32	6_32	3.896	561501	6.33165e+06	7093	32072	5930
2397	2005	211	6	32	6_32	1	561501	6.33165e+06	7093	32072	5930
2939	2005	213	6	32	6_32	9	561501	6.33165e+06	7093	32072	5930
1327	2003	214	6	32	6_32	1.491	561501	6.33165e+06	7093	32072	5930
3245	2005	217	6	32	6_32	3	561501	6.33165e+06	7093	32072	5930
539	2003	220	6	32	6_32	5.836	561501	6.33165e+06	7093	32072	5930
3678	2005	223	6	32	6_32	5	561501	6.33165e+06	7093	32072	5930
2151	2003	207	6	33	6_33	22.018	562373	6.33139e+06	6501	32819	6274
1988	2003	208	6	33	6_33	19.481	562373	6.33139e+06	6501	32819	6274
2396	2005	211	6	33	6_33	4	562373	6.33139e+06	6501	32819	6274
2757	2005	212	6	33	6_33	1	562373	6.33139e+06	6501	32819	6274
1328	2003	214	6	33	6_33	4.472	562373	6.33139e+06	6501	32819	6274
3244	2005	217	6	33	6_33	3	562373	6.33139e+06	6501	32819	6274
635	2003	219	6	33	6_33	2.943	562373	6.33139e+06	6501	32819	6274
3404	2005	219	6	33	6_33	6	562373	6.33139e+06	6501	32819	6274
3677	2005	223	6	33	6_33	10	562373	6.33139e+06	6501	32819	6274
3819	2005	225	6	33	6_33	17	562373	6.33139e+06	6501	32819	6274
2152	2003	207	6	34	6_34	1.573	563350	6.33115e+06	5966	33682	6592
1987	2003	208	6	34	6_34	9.091	563350	6.33115e+06	5966	33682	6592
2395	2005	211	6	34	6_34	16	563350	6.33115e+06	5966	33682	6592
1329	2003	214	6	34	6_34	8.944	563350	6.33115e+06	5966	33682	6592
3054	2005	214	6	34	6_34	6	563350	6.33115e+06	5966	33682	6592
3243	2005	217	6	34	6_34	5	563350	6.33115e+06	5966	33682	6592
922	2003	218	6	34	6_34	6.969	563350	6.33115e+06	5966	33682	6592
3403	2005	219	6	34	6_34	1	563350	6.33115e+06	5966	33682	6592
3579	2005	222	6	34	6_34	3	563350	6.33115e+06	5966	33682	6592
60	2003	223	6	34	6_34	1.429	563350	6.33115e+06	5966	33682	6592
3676	2005	223	6	34	6_34	7	563350	6.33115e+06	5966	33682	6592
3818	2005	225	6	34	6_34	19	563350	6.33115e+06	5966	33682	6592
2153	2003	207	6	35	6_35	37.746	564305	6.33089e+06	5426	34524	7029
1986	2003	208	6	35	6_35	7.792	564305	6.33089e+06	5426	34524	7029
2213	2005	210	6	35	6_35	4	564305	6.33089e+06	5426	34524	7029
2394	2005	211	6	35	6_35	31	564305	6.33089e+06	5426	34524	7029
2938	2005	213	6	35	6_35	4	564305	6.33089e+06	5426	34524	7029
3053	2005	214	6	35	6_35	6	564305	6.33089e+06	5426	34524	7029
3196	2005	215	6	35	6_35	2	564305	6.33089e+06	5426	34524	7029
3242	2005	217	6	35	6_35	2	564305	6.33089e+06	5426	34524	7029
923	2003	218	6	35	6_35	16.725	564305	6.33089e+06	5426	34524	7029
3817	2005	225	6	35	6_35	12	564305	6.33089e+06	5426	34524	7029
2154	2003	207	6	36	6_36	11.009	565252	6.33066e+06	4925	35373	7313
2393	2005	211	6	36	6_36	18	565252	6.33066e+06	4925	35373	7313
1330	2003	214	6	36	6_36	1.491	565252	6.33066e+06	4925	35373	7313
3195	2005	215	6	36	6_36	5	565252	6.33066e+06	4925	35373	7313
1040	2003	217	6	36	6_36	2.776	565252	6.33066e+06	4925	35373	7313
924	2003	218	6	36	6_36	2.787	565252	6.33066e+06	4925	35373	7313
634	2003	219	6	36	6_36	5.886	565252	6.33066e+06	4925	35373	7313
3402	2005	219	6	36	6_36	3	565252	6.33066e+06	4925	35373	7313
3816	2005	225	6	36	6_36	12	565252	6.33066e+06	4925	35373	7313
2155	2003	207	6	37	6_37	22.018	566224	6.33037e+06	4405	36240	7657
2392	2005	211	6	37	6_37	10	566224	6.33037e+06	4405	36240	7657
2756	2005	212	6	37	6_37	1	566224	6.33037e+06	4405	36240	7657
1533	2003	213	6	37	6_37	2.765	566224	6.33037e+06	4405	36240	7657
2937	2005	213	6	37	6_37	4	566224	6.33037e+06	4405	36240	7657
3052	2005	214	6	37	6_37	5	566224	6.33037e+06	4405	36240	7657
3241	2005	217	6	37	6_37	2	566224	6.33037e+06	4405	36240	7657
925	2003	218	6	37	6_37	2.787	566224	6.33037e+06	4405	36240	7657
3578	2005	222	6	37	6_37	8	566224	6.33037e+06	4405	36240	7657
3815	2005	225	6	37	6_37	8	566224	6.33037e+06	4405	36240	7657
2156	2003	207	6	38	6_38	10.883	567189	6.33011e+06	3808	37112	8090
2391	2005	211	6	38	6_38	6	567189	6.33011e+06	3808	37112	8090
2755	2005	212	6	38	6_38	4	567189	6.33011e+06	3808	37112	8090
3051	2005	214	6	38	6_38	7	567189	6.33011e+06	3808	37112	8090
926	2003	218	6	38	6_38	13.937	567189	6.33011e+06	3808	37112	8090
283	2003	222	6	38	6_38	4.969	567189	6.33011e+06	3808	37112	8090
3675	2005	223	6	38	6_38	5	567189	6.33011e+06	3808	37112	8090
3814	2005	225	6	38	6_38	8	567189	6.33011e+06	3808	37112	8090
2390	2005	211	6	39	6_39	13	568207	6.32983e+06	2994	38039	8474
1695	2003	212	6	39	6_39	5.357	568207	6.32983e+06	2994	38039	8474
2754	2005	212	6	39	6_39	4	568207	6.32983e+06	2994	38039	8474
1534	2003	213	6	39	6_39	2.765	568207	6.32983e+06	2994	38039	8474
3050	2005	214	6	39	6_39	30	568207	6.32983e+06	2994	38039	8474
633	2003	219	6	39	6_39	39.73	568207	6.32983e+06	2994	38039	8474
3674	2005	223	6	39	6_39	5	568207	6.32983e+06	2994	38039	8474
3813	2005	225	6	39	6_39	1	568207	6.32983e+06	2994	38039	8474
2220	2005	210	6	4	6_4	2	534670	6.33877e+06	3394	17696	2340
2423	2005	211	6	4	6_4	8	534670	6.33877e+06	3394	17696	2340
1678	2003	212	6	4	6_4	4.018	534670	6.33877e+06	3394	17696	2340
2768	2005	212	6	4	6_4	8	534670	6.33877e+06	3394	17696	2340
1311	2003	214	6	4	6_4	2.981	534670	6.33877e+06	3394	17696	2340
3058	2005	214	6	4	6_4	3	534670	6.33877e+06	3394	17696	2340
2589	2005	215	6	4	6_4	5	534670	6.33877e+06	3394	17696	2340
1194	2003	216	6	4	6_4	2.834	534670	6.33877e+06	3394	17696	2340
3268	2005	217	6	4	6_4	8	534670	6.33877e+06	3394	17696	2340
656	2003	219	6	4	6_4	8.829	534670	6.33877e+06	3394	17696	2340
3431	2005	219	6	4	6_4	84	534670	6.33877e+06	3394	17696	2340
262	2003	222	6	4	6_4	3.313	534670	6.33877e+06	3394	17696	2340
3590	2005	222	6	4	6_4	9	534670	6.33877e+06	3394	17696	2340
73	2003	223	6	4	6_4	4.286	534670	6.33877e+06	3394	17696	2340
3695	2005	223	6	4	6_4	7	534670	6.33877e+06	3394	17696	2340
2389	2005	211	6	40	6_40	25	569180	6.32957e+06	2252	38933	8906
1696	2003	212	6	40	6_40	2.679	569180	6.32957e+06	2252	38933	8906
2753	2005	212	6	40	6_40	2	569180	6.32957e+06	2252	38933	8906
1535	2003	213	6	40	6_40	12.442	569180	6.32957e+06	2252	38933	8906
3049	2005	214	6	40	6_40	18	569180	6.32957e+06	2252	38933	8906
632	2003	219	6	40	6_40	2.943	569180	6.32957e+06	2252	38933	8906
284	2003	222	6	40	6_40	6.625	569180	6.32957e+06	2252	38933	8906
59	2003	223	6	40	6_40	4.286	569180	6.32957e+06	2252	38933	8906
2212	2005	210	6	41	6_41	2	570002	6.3293e+06	1727	39682	9387
2388	2005	211	6	41	6_41	7	570002	6.3293e+06	1727	39682	9387
2752	2005	212	6	41	6_41	7	570002	6.3293e+06	1727	39682	9387
3048	2005	214	6	41	6_41	20	570002	6.3293e+06	1727	39682	9387
3577	2005	222	6	41	6_41	5	570002	6.3293e+06	1727	39682	9387
58	2003	223	6	41	6_41	25.714	570002	6.3293e+06	1727	39682	9387
3812	2005	225	6	41	6_41	1	570002	6.3293e+06	1727	39682	9387
2211	2005	210	6	42	6_42	6	571040	6.32905e+06	1015	40652	9987
2387	2005	211	6	42	6_42	9	571040	6.32905e+06	1015	40652	9987
1697	2003	212	6	42	6_42	4.018	571040	6.32905e+06	1015	40652	9987
2751	2005	212	6	42	6_42	23	571040	6.32905e+06	1015	40652	9987
2936	2005	213	6	42	6_42	12	571040	6.32905e+06	1015	40652	9987
3047	2005	214	6	42	6_42	15	571040	6.32905e+06	1015	40652	9987
3401	2005	219	6	42	6_42	6	571040	6.32905e+06	1015	40652	9987
57	2003	223	6	42	6_42	1.429	571040	6.32905e+06	1015	40652	9987
3673	2005	223	6	42	6_42	12	571040	6.32905e+06	1015	40652	9987
3811	2005	225	6	42	6_42	7	571040	6.32905e+06	1015	40652	9987
1862	2003	209	6	5	6_5	1.304	535609	6.33851e+06	4347	17711	1452
2219	2005	210	6	5	6_5	9	535609	6.33851e+06	4347	17711	1452
[truncated: 1,948 more rows]
